# Supplementary material for: Sequence determinants of human gene regulatory elements
Source: Nat Genet. 2022 Feb 21;54(3):283–94. doi: 10.1038/s41588-021-01009-4 (PMC8920891; doi:10.1038/s41588-021-01009-4)
Supplement: Supplementary file 4 — Supplementary Tables 1–12 [file 41588_2021_1009_MOESM4_ESM.xlsx]

## Sheet: Supplementary Table 1.
Supplementary Table 1. The complete sequences of all the new reporter vectors (a-e)
The table contains a complete DNA sequence for each of the five plasmid vectors created in this study.
a. pGL4.10-Sasaki-SS (5,754 bp)
GGCCTAACTGGCCGGTACCTGAGCTCCCCTAGGGCCAGCCCAGGCTCCGGGGCACGTAAAAGCGGGGCTGTGAGACCGGAGAGCACGGAGCGACCAGCCAGGGCTGAGCTGCGGAGACGGTGAGCAGGGCTGTGCGGGCAGCGGGCCCGAATTAATTCGCTGTCTGCGAGGGCCAGCTGTTGGGGTGAGTACTCCCTCTCAAAAGCGGGCATGACTTCTGCGCTAAGATTGTCAGTTTCCAAAAACGAGGAGGATTTGATATTCACCTGGCCCGCGGTGATGCCTTTGAGGGTGGCCGCGTCCATCTGGTCAGAAAAGACAATCTTTTTGTTGTCAAGCTTGAGGTGTGGCAGGCTTGAGATCTGGCCATACACTTGAGTGACAATGACATCCACTTTG…
b. pCpG-free-EF1a-SS (3,497 bp)
TTAATTAAAATTATCTCTAAGGCATGTGAACTGGCTGTCTTGGTTTTCATCTGTACTTCATCTGCTACCTCTGTGACCTGAAACATATTTATAATTCCATTAAGCTGTGCATATGATAGATTTATCATATGTATTTTCCTTAAAGGATTTTTGTAAGAACTAATTGAATTGATACCTGTAAAGTCTTTATCACACTACCCAATAAATAATAAATCTCTTTGTTCAGCTCTCTGTTTCTATAAATATGTACCAGTTTTATTGTTTTTAGTGGTAGTGATTTTATTCTCTTTCTATATATATACACACACATGTGTGCATTCATAAATATATACAATTTTTATGAATAAAAAATTATTAGCAATCAATATTGAAAACCACTGATTTTTGTTTATGTGAGCA…
c. pCpG-free-Sasaki-SS-v1 (3,388 bp)
TTAATTAAAATTATCTCTAAGGCATGTGAACTGGCTGTCTTGGTTTTCATCTGTACTTCATCTGCTACCTCTGTGACCTGAAACATATTTATAATTCCATTAAGCTGTGCATATGATAGATTTATCATATGTATTTTCCTTAAAGGATTTTTGTAAGAACTAATTGAATTGATACCTGTAAAGTCTTTATCACACTACCCAATAAATAATAAATCTCTTTGTTCAGCTCTCTGTTTCTATAAATATGTACCAGTTTTATTGTTTTTAGTGGTAGTGATTTTATTCTCTTTCTATATATATACACACACATGTGTGCATTCATAAATATATACAATTTTTATGAATAAAAAATTATTAGCAATCAATATTGAAAACCACTGATTTTTGTTTATGTGAGCA…
d. pCpG-free-Sasaki-SS-v2 (4,458 bp)
TTAATTAAAATTATCTCTAAGGCATGTGAACTGGCTGTCTTGGTTTTCATCTGTACTTCATCTGCTACCTCTGTGACCTGAAACATATTTATAATTCCATTAAGCTGTGCATATGATAGATTTATCATATGTATTTTCCTTAAAGGATTTTTGTAAGAACTAATTGAATTGATACCTGTAAAGTCTTTATCACACTACCCAATAAATAATAAATCTCTTTGTTCAGCTCTCTGTTTCTATAAATATGTACCAGTTTTATTGTTTTTAGTGGTAGTGATTTTATTCTCTTTCTATATATATACACACACATGTGTGCATTCATAAATATATACAATTTTTATGAATAAAAAATTATTAGCAATCAATATTGAAAACCACTGATTTTTGTTTATGTGAGCA…
e. pCpG-free-promoter-enhancer-SS (2,551 bp)
TTAATTAAAATTATCTCTAAGGCATGTGAACTGGCTGTCTTGGTTTTCATCTGTACTTCATCTGCTACCTCTGTGACCTGAAACATATTTATAATTCCATTAAGCTGTGCATATGATAGATTTATCATATGTATTTTCCTTAAAGGATTTTTGTAAGAACTAATTGAATTGATACCTGTAAAGTCTTTATCACACTACCCAATAAATAATAAATCTCTTTGTTCAGCTCTCTGTTTCTATAAATATGTACCAGTTTTATTGTTTTTAGTGGTAGTGATTTTATTCTCTTTCTATATATATACACACACATGTGTGCATTCATAAATATATACAATTTTTATGAATAAAAAATTATTAGCAATCAATATTGAAAACCACTGATTTTTGTTTATGTGAGCA…

## Sheet: Supplementary Table 2.
Supplementary Table 2. List of oligos used for STARR-seq library construction and Illumina sequencing
All oligonucletides used in this study, * represents phophorothioate bond
Oligo name	Sequence (5’-3’)
Oligo 1	TAGAGCATGCACCGGACACTCTTTCCCTACACGACGCTCTTCCGATCT
Oligo 2	GGCCGAATTCGTCGATGTGCTCTGGAGCAG
Oligo 3	5'-phosphate-G*A*TGGGAAGAGGACACCTCTGAACTCCAGTC*A*C
Oligo 4	A*C*ACTCTTTCCCTACACCACCCTCTTCCCAT*C*T
Oligo 5	GCTAGCTGGTAGAGCATGCCACACTCTTTCCCTACACCAC
Oligo 6	CTCAAAGTGCCAAATTCCAGGTGACTGGAGTTCAGAGGTG
Oligo 7	ACCCTCTTCCCATCTNNNNNNNNNNNNNNNNNNNNNNNNNNNNNNNNNNNNNNNNNNNNNNNNNNNNNNNNNNNNNNNNNNNNNNNNNNNNNNNNNNNNNNNNNNNNNNNNNNNNNNNNNNNNNNNNNNNNNNNNNNNNNNNNNNNNNNNNNNNNNNNNNNNNNNNNNNNNNNNNNNNNNNNNNNAGATGGGAAGAGGAC
Oligo 8	GCTAGCTGGTAGAGCATGCCACACTCTTTCCCTACACCACCCTCTTCCCAT*C*T
Oligo 9	CTCAAAGTGCCAAATTCCAGGTGACTGGAGTTCAGAGGTGTCCTCTTCCCAT*C*T
Oligo 10	ACACCACCCTCTTCCCATCTNNNNNNNNNNNNNNNNNNNNNNNNNNNNNNNNNNNNNNNNNNNNNNNNNNNNNNNNNNNNNNNNNNNNNNNNNNNNNNNNNNNNNNNNNNNNNNNNNNNNNNNNNNNNNNNNNNNNNNNNNNNNNNNNNNNNNNNNNNNNNNNNNNNNNNAAGCTTCTGCCTTCTCCCTC
Oligo 11	GAGGTGTCCTCTTCCCATCTNNNNNNNNNNNNNNNNNNNNNNNNNNNNNNNNNNNNNNNNNNNNNNNNNNNNNNNNNNNNNNNNNNNNNNNNNNNNNNNNNNNNNNNNNNNNNNNNNNNNNNNNNNNNNNNNNNNNNNNNNNNNNNNNNNNNNNNNNNNNNNNNNNNNNNGTACTGGCCAGTGGGATCCA
Oligo 12	CCCCGGACGATATTGAACAATGG
Oligo 13	CCATTGGAAGGGCAGGCC
Oligo 14	GGTGTAGGAGCTGCTGGTG
Oligo 15	CAAACTCATCAATGTATCTTATCATG
Oligo 16	CCTCCTGTGAGTTTGGTT*G*G*T*G*T
Oligo 17	CTTATCATGTCTGCTCAAAG*T*G*C
Oligo 18	CTTATCATGTCTGCTCGA*A*G*C
Oligo 19	GGGCCAGCTGTTGGGGTG*T*C*C*A*C
Oligo 20	AATGATACGGCGACCACCGAGATCTACACTCTTTCCCTACACCACCCTCTTCCCATC*T
Oligo 21	CAAGCAGAAGACGGCATACGAGATNNNNNNGTGACTGGAGTTCAGAGGTGTCCTCTTCCCATC*T, where NNNNNN represents custom sample index for multiplexing
Oligo 22	AATGATACGGCGACCACCGAGATCTACACTCTTTCCCTACACCACCCTCTTCCCATCTCCTCCTGTGAGTTTGGTT*G*G*T*G*T
Oligo 23	ACACTCTTTCCCTACACCACCCTCTTCCCATCT
Oligo 24	GTGACTGGAGTTCAGAGGTGTCCTCTTCCCATCT
Oligo 25	GATGGGAAGAGGACACCTCTGAACTCCAGTCAC
Oligo 26	5'–Biotin–CAAACTCATCAATGTATCTTATCATG
Oligo 27	CTACACCACCCTCTTCCCA/dU/C/dU/NNNNNrGrG+G, where +G is LNA (locked nucleic acid), rG is riboGuanine and dU is deoxyUracil
Oligo 28	CTACACCACCCTCTTCCCATCT

## Sheet: Supplementary Table 3.
Supplementary Table 3. HT-SELEX and de novo motifs.
Table S3A	HT-SELEX motif set for library construction and motif matching
This table contains all HT-SELEX motifs used in motif library construction and motif matching, the first line of each motif gives the following information followed by four lines containing the PWM model (base followed by its count in each position)
name	unique motif name
TF1	HGNC symbol (gene name) of the binding TF; human is all caps, mouse, only the first initial is capitalized
TF2	in case of heterodimer motif the other binding TF
source	the source of the motif, either reference to the publication (REF.) or unpublished draft motif (DRAFT motif), some draft motifs have been marked as possibly weak motifs and thus should be used with caution
consensus	consensus sequence of the motif
	name	TF1	TF2	source	consensus
Base	ALX1_Control_TACCAA40NTTA_KX_TAATTAGATTA_m1_c3_short	ALX1		REF. Yin et al. Science 2017	TAATTAGATTA
A	87	18064	18064	1	3	18064	6395	18064	0	2	18064
C	0	0	0	0	8	237	37	6	0	6	0
G	0	0	3	0	0	145	18064	28	3	1	0
T	18064	79	1	18064	18064	304	0	2	18064	18064	24
Base	ALX1_Methyl_TCCTTG40NGGT_KX_TAATTAGATTA_m1_c3_short	ALX1		REF. Yin et al. Science 2017	TAATTAGATTA
A	270	52124	52124	4	13	52124	18696	52124	6	9	52124
C	24	4	0	1	122	1389	391	5	6	53	0
G	3	22	5	0	12	670	52124	135	0	0	20
T	52124	296	5	52124	52124	1241	11	10	52124	52124	215
Base	ASCL2_Control_TTCTCC40NAGA_KAE_ACACGACGCN_m1_c4_short	ASCL2		REF. Yin et al. Science 2017	ACACGACGCG
A	993	0	993	2	290	993	27	222	193	255
C	250	993	83	993	130	124	993	7	993	124
G	232	10	116	65	993	13	11	993	114	367
T	96	33	36	83	56	33	49	0	158	247
Base	ASCL2_Methyl_TGCCCG40NCTG_KAE_NRCAGCTGYN_m1_c4_short	ASCL2		REF. Yin et al. Science 2017	AGCAGCTGCT
A	1066	802	0	2534	0	320	47	0	37	305
C	434	311	2534	25	304	2534	0	0	1685	748
G	775	1732	0	0	2534	331	0	2534	309	443
T	259	49	22	61	288	0	2534	0	849	1038
Base	ATF6B_Control_TTCTGT40NAAC_KP_YGCCACGTGGCA_m1_c3_short	ATF6B		REF. Yin et al. Science 2017	TGCCACGTGGCA
A	30	34	192	9	715	0	6	0	38	40	23	715
C	281	9	715	715	7	715	7	14	36	4	715	53
G	22	715	4	62	15	0	715	16	715	715	0	8
T	434	45	16	8	1	0	0	715	16	210	26	71
Base	ATF6B_Methyl_TGCCAC40NGCC_KP_TGCCACGTCAYN_m1_c3_short	ATF6B		REF. Yin et al. Science 2017	TGCCACGTCACC
A	126	35	237	18	1413	18	169	0	18	1413	55	247
C	1078	22	1413	1413	5	1413	369	20	1413	0	765	819
G	117	1413	10	25	1	0	1413	14	11	51	151	180
T	1413	31	13	18	0	74	12	1413	10	5	648	166
Base	ATOH1_Control_TCAGCA40NCTC_KO_ANCATATGNY_m1_c2_short	ATOH1		REF. Yin et al. Science 2017	AACATATGGC
A	4941	1929	0	4941	0	4941	0	0	26	245
C	1051	1798	4941	0	230	214	157	2	988	2979
G	1566	1213	0	274	125	334	0	4941	2196	311
T	422	1	0	0	4941	0	4941	0	1730	1962
Base	ATOH1_Methyl_TCTTCG40NGAT_KO_ANCATATGNY_m1_c2_short	ATOH1		REF. Yin et al. Science 2017	AACATATGTC
A	19097	8391	0	19097	0	19097	0	0	141	464
C	1586	5950	19097	0	502	1136	79	0	4252	11699
G	4592	4704	0	121	1075	463	0	19097	6655	553
T	1250	51	0	0	19097	0	19097	0	8049	7398
Base	BARHL1_Control_TTAGCG40NAGA_KT_NTAATTGN_m1_c3_short	BARHL1		REF. Yin et al. Science 2017	CTAATTGC
A	669	0	4252	4252	2284	810	934	766
C	1569	42	0	0	387	2603	0	1705
G	1292	0	55	0	1880	1789	4252	1078
T	721	4252	0	0	4252	4252	0	703
Base	BARHL1_Methyl_TAAACG40NGCC_KT_NTAATTGN_m1_c3_short	BARHL1		REF. Yin et al. Science 2017	CTAATTGC
A	2412	174	12313	12313	5535	1729	1945	2432
C	3750	0	0	0	0	1493	0	3854
G	3385	0	0	0	4825	4068	12313	3742
T	2766	12313	0	0	12313	12313	0	2285
Base	BARHL2_Control_TCTCCA40NGGA_KT_NTAAACGNY_m1_c2_short	BARHL2		REF. Yin et al. Science 2017	CTAAACGGT
A	4276	0	20920	20920	20920	0	371	4445	2131
C	8681	0	0	0	0	20920	0	2682	4972
G	2493	0	0	0	345	0	20920	10570	2067
T	5469	20920	1100	0	3445	7432	581	3223	15948
Base	BARHL2_Methyl_TAAAGA40NTCC_KT_NTAATTGNY_m1_c2_short	BARHL2		REF. Yin et al. Science 2017	CTAATTGCT
A	5711	311	30675	30675	11634	3279	3180	5526	4823
C	13455	0	0	0	0	1696	0	11305	12580
G	3996	0	0	0	4927	4347	30675	8681	6415
T	7512	30675	0	0	30675	30675	271	5163	18095
Base	BARX2_Control_TAGTTA40NGTG_KZ_NWWAAYCATTAN_m1_c2_short	BARX2		REF. Yin et al. Science 2017	AAAAACCATTAC
A	8675	16962	18517	28388	28388	2814	15759	28388	7	19	28388	6425
C	6473	3613	69	30	3348	16934	28388	49	0	2051	325	9281
G	6745	3632	47	99	2920	1342	5135	10009	41	0	415	7422
T	6494	11426	9871	7507	2847	11453	3452	0	28388	28388	4259	5260
Base	BARX2_Methyl_TACTCT40NAAC_KZ_NWAAAYCATTAN_m1_c2_short	BARX2		REF. Yin et al. Science 2017	AAAAACCATTAC
A	11956	23518	41961	41961	41961	2246	20962	41961	184	0	41961	10579
C	9837	4804	68	27	3596	21581	41961	0	107	1797	0	11084
G	10194	5544	0	32	2766	777	5877	19860	130	0	62	10450
T	9973	18442	28936	11762	2964	20380	2990	35	41961	41961	3962	9848
Base	BATF_Control_TTACAG40NGTG_KAE_NMATGACACN_m1_c3b0_short	BATF		REF. Yin et al. Science 2017	GAATGACACG
A	90	218	430	20	0	430	0	430	3	85
C	96	211	124	236	89	114	430	0	430	57
G	178	122	171	37	430	82	11	113	41	194
T	65	38	22	430	0	53	125	0	28	93
Base	BATF_Methyl_TCACTT40NTTG_KAE_NMATGACACN_m1_c3b0_short	BATF		REF. Yin et al. Science 2017	CCATGACACG
A	238	461	1074	0	54	1074	0	1074	69	216
C	325	612	323	440	175	269	1074	92	1074	220
G	312	279	321	99	1074	150	0	196	61	417
T	199	148	55	1074	46	113	267	0	143	221
Base	BBX_Control_TGGACT40NAAT_KS_TGAWCNNNGWTCA_m1_c4_short	BBX		REF. Yin et al. Science 2017	TGAACGCCGTTCA
A	105	17	1345	978	18	503	195	192	70	368	21	6	1345
C	0	0	55	0	1345	124	474	529	113	27	4	1345	54
G	60	1345	0	23	120	546	452	124	1345	1	29	0	0
T	1345	1	32	367	70	173	224	500	15	977	1345	28	84
Base	BBX_Methyl_TCTAGA40NCGA_KS_TGAWCNNNGWTCA_m1_c4_short	BBX		REF. Yin et al. Science 2017	TGAACGTTGTTCA
A	41	38	3453	3130	107	1226	1161	436	140	395	0	2	3453
C	22	5	34	12	3453	382	521	1303	29	24	14	3453	83
G	99	3453	24	13	31	1316	596	388	3453	15	31	0	31
T	3453	0	28	323	155	529	1175	1326	145	3058	3453	46	49
Base	BCL11B_Control_TTCACC40NGCT_KT_GTGAACRNNNNNNYTACAC_m1_c4_short	BCL11B		REF. Yin et al. Science 2017	GTGAACGCTGAAGCTACAC
A	0	2	0	848	848	1	168	58	230	304	256	251	202	4	0	848	0	848	6
C	1	14	2	4	2	848	1	452	155	42	204	209	170	697	9	2	848	2	848
G	848	1	848	2	1	0	679	139	133	343	166	151	371	0	0	1	3	0	6
T	0	848	22	0	0	0	3	198	330	159	222	237	104	151	848	0	7	0	4
Base	BCL11B_Methyl_TCATTC40NATT_KT_GTGAACRNNNNNNYTACAC_m1_c4_short	BCL11B		REF. Yin et al. Science 2017	GTGAACGCTAACGCTACAC
A	0	0	0	393	393	0	58	47	85	137	128	124	108	0	27	393	0	393	8
C	4	5	0	0	0	393	1	164	102	46	105	128	100	343	0	0	393	0	393
G	393	0	393	0	0	0	335	66	59	112	69	40	144	0	0	0	0	1	0
T	0	393	0	2	0	0	0	116	147	98	92	102	41	51	393	0	2	0	2
Base	CEBPD_Control_TGACCA40NTCC_KN_NRTTGCGYAAYN_m1_c4_short	CEBPD		REF. Yin et al. Science 2017	GGTTGCGCAATG
A	1572	4218	59	0	524	100	2024	826	8781	8781	753	2096
C	2380	1241	0	0	10	8781	0	4772	2737	11	4344	2529
G	2517	4563	43	257	8781	0	8781	0	0	0	1622	2570
T	2312	495	8781	8781	1022	1621	155	4009	0	0	4437	1586
Base	CEBPD_Methyl_TCGTGC40NACC_KN_NRTTGCGYAAYN_m1_c4_short	CEBPD		REF. Yin et al. Science 2017	TATTGCGCAATA
A	872	2283	0	0	312	0	565	452	4055	4055	333	1197
C	932	517	0	0	0	4055	0	2137	662	0	1728	969
G	942	1772	9	76	4055	0	4055	0	0	0	662	1067
T	1308	310	4055	4055	547	428	0	1918	0	13	2327	823
Base	CREB1_Control_TTTGAC40NGGT_KR_NRTGACGTCAYN_m1_c4_short	CREB1		REF. Yin et al. Science 2017	CGTGACGTCACG
A	263	592	25	127	1527	0	103	125	684	1527	288	312
C	569	366	250	251	24	1527	3	123	1527	68	901	392
G	369	935	53	1527	96	23	1527	38	272	297	415	552
T	326	259	1527	660	104	100	2	1527	110	65	626	272
Base	CREB3L1_Control_TTGTCC40NTAG_KP_NTGCCACGTGTACN_m1_c3_short	CREB3L1		REF. Yin et al. Science 2017	GTGCCACGTGTACA
A	383	116	29	82	35	1375	7	8	53	454	127	1375	250	658
C	307	431	19	1375	1375	10	1375	3	154	194	304	553	1375	214
G	398	118	1375	25	6	6	0	1375	22	1375	840	860	164	355
T	288	1375	16	9	12	0	10	0	1375	155	1375	369	252	148
Base	CREB3L1_Methyl_TGCATA40NTCA_KP_NTGCCACGYGTACN_m1_c3_short	CREB3L1		REF. Yin et al. Science 2017	GTGCCACGTGTACA
A	480	76	9	98	0	1803	5	408	100	391	119	1803	152	989
C	358	873	1	1803	1803	21	1803	28	765	173	259	242	1803	167
G	620	39	1803	29	5	0	2	1803	5	1803	516	938	84	514
T	345	1803	2	27	0	0	23	0	1038	108	1803	353	167	133
Base	CREB5_Control_TTACAA40NTAC_KAE_NRTGAYGTCAYN_m1_c3_short	CREB5		REF. Yin et al. Science 2017	GATGACGTCATC
A	5175	12905	0	315	21608	0	0	0	8645	21608	1212	4582
C	5051	1921	19	369	0	18639	0	76	21608	0	8579	6482
G	6806	8704	0	21608	18	0	21608	0	369	34	1810	5378
T	4576	1193	21608	8113	0	2969	0	21608	275	0	13030	5166
Base	CREB5_Methyl_TTATGG40NCCA_KAE_NRTGAYGTCAYN_m1_c3_short	CREB5		REF. Yin et al. Science 2017	GATGATGTCATC
A	9650	30262	0	27	42385	0	0	40	13514	42385	307	9372
C	7357	919	130	0	0	20337	71	0	42385	0	9473	13703
G	15890	12122	0	42385	0	234	42385	0	8	163	760	8169
T	9488	314	42385	8354	0	22048	0	42385	0	0	32911	11140
Base	CUX2_Control_TCCACC40NTTA_KP_NTGATCGATYRN_m1_c3_short	CUX2		REF. Yin et al. Science 2017	CTGATCGATTAG
A	988	480	2844	7576	103	109	1800	7576	575	1106	4362	1297
C	3840	1715	386	26	113	7576	34	173	402	2498	633	1211
G	1366	403	7576	165	24	68	7576	732	163	300	3214	3252
T	1381	7576	1675	147	7576	1639	108	38	7576	5078	881	1815
Base	CUX2_Methyl_TCCACA40NGCC_KP_NTGATCGATYRN_m1_c3_short	CUX2		REF. Yin et al. Science 2017	CTGATCGATTGG
A	2724	579	12786	25238	49	106	724	25238	345	988	12522	3050
C	13917	11776	407	52	138	25238	20	54	969	12058	373	3594
G	5077	508	25238	835	41	47	25238	491	161	139	12716	13150
T	3520	25238	1954	116	25238	974	106	111	25238	13180	773	5444
Base	DLX3_Control_TGGAGA40NCCA_KW_NYAATTAN_m1_c2_short	DLX3		REF. Yin et al. Science 2017	GTAATTAC
A	1808	0	9112	9112	0	0	9112	1377
C	2187	4175	0	0	0	0	0	2946
G	4031	0	34	0	0	0	0	1866
T	1085	4937	0	0	9112	9112	0	2923
Base	DLX3_Methyl_TAGTCT40NGCA_KW_NYAATTAN_m1_c2_short	DLX3		REF. Yin et al. Science 2017	GCAATTAC
A	1798	4	9874	9874	0	0	9874	1556
C	2964	5405	951	0	0	210	0	3140
G	3748	0	589	0	0	358	0	2578
T	1365	4469	54	0	9874	9874	1	2601
Base	DMRTC2_Methyl_TCAGGC40NACG_KAE_GAACGATACA_m1_c4_short	DMRTC2		REF. Yin et al. Science 2017	GAACGATACA
A	167	232	232	0	9	232	3	232	0	232
C	17	1	0	232	0	0	0	0	232	32
G	232	7	0	0	232	0	0	0	0	159
T	37	13	0	74	0	0	232	0	0	0
Base	E2F7_Control_TACGAA40NAGA_KP_NTTTCCCGCCAAAN_m2_c3_short	E2F7		REF. Yin et al. Science 2017	ATTTCCCGCCAAAA
A	24681	1769	0	0	0	71	52	0	31	68	73737	74755	70192	51128
C	13378	0	0	0	73592	72434	73456	225	73519	73825	0	0	0	0
G	10906	1513	0	0	0	0	68	73333	0	0	0	0	0	0
T	24585	65328	73569	74083	0	1	0	40	0	0	0	0	4004	25224
Base	E2F7_Methyl_TCATGT40NCTG_KP_NTTTCCCGCCAAAN_m2_c3_short	E2F7		REF. Yin et al. Science 2017	TTTTCCCGCCAAAA
A	320	93	7	0	0	16	0	3	0	3	1042	1040	944	676
C	112	35	12	4	1046	1013	1046	4	1051	1021	11	18	9	7
G	193	25	16	0	20	10	3	1042	0	20	11	7	0	16
T	422	920	1032	1050	0	2	15	2	0	12	0	27	163	348
Base	ELF3_Control_TACATC40NATA_KP_ACCCGGAAGNNNNNNNNNWWWWW_m2_c3_short	ELF3		REF. Yin et al. Science 2017	ACCCGGAAGTAACGCCCAAAAAT
A	2414	372	623	585	0	8	2554	2565	672	26	1392	935	713	525	625	687	717	939	1258	1489	1526	1443	1094
C	42	2367	2110	2366	0	0	4	0	0	185	111	628	720	637	800	710	782	565	442	269	145	226	393
G	8	440	918	8	2557	2559	0	0	2300	51	798	600	522	729	638	636	659	459	391	169	27	116	255
T	289	188	0	0	8	0	0	0	0	2298	260	397	606	670	497	527	403	597	1028	975	1006	1019	1227
Base	ELF3_Control_TATGTA40NTGT_KW_NTGTGCGGATGCN_m1_c3_short	ELF3		REF. Yin et al. Science 2017	GTGTGCGGATGCG
A	54	12	9	0	58	0	0	0	302	0	7	3	84
C	97	17	2	2	3	302	1	1	0	0	0	302	75
G	112	47	302	0	302	1	302	302	1	0	302	25	120
T	40	302	8	302	0	0	0	0	0	302	1	84	23
Base	ELF5_Control_TCGTCA40NCTA_KT_NANNMGGAAGTN_m1_c4_short	ELF5		REF. Yin et al. Science 2017	AACGCGGAAGTG
A	2579	8210	1364	2057	3985	0	0	8210	8210	1698	1575	2520
C	1569	997	2694	1964	4225	0	0	56	459	547	2540	939
G	2476	3961	2254	3940	1509	8210	8210	0	31	8210	2981	3410
T	1585	4092	1898	248	15	0	23	25	1906	0	8210	1342
Base	ELF5_Methyl_TCTAAA40NCGC_KW_NANNAGGAAGTN_m1_c3_short	ELF5		REF. Yin et al. Science 2017	AAGGAGGAAGTG
A	2640	4839	397	1280	4839	9	0	4839	4839	664	452	1729
C	427	63	1707	1063	428	7	0	0	73	76	644	400
G	1092	576	1847	2389	718	4839	4839	0	0	4839	596	2001
T	679	818	888	106	0	0	0	0	237	0	4839	708
Base	ELK3_Methyl_TTCGAA40NGAC_KX_NACCGGAAGTN_m1_c2_short	ELK3		REF. Yin et al. Science 2017	AACCGGAAGTG
A	2545	7923	662	911	0	9	7923	7923	2262	829	2334
C	1763	905	7923	7923	0	7	52	170	907	3170	1568
G	2340	3759	647	1	7923	7923	9	15	7923	983	2375
T	1276	1612	74	12	0	138	42	1620	107	7923	1646
Base	EOMES_Control_TTAGCT40NCCT_KP_NAGGTGTGAN_m1_c4_short	EOMES		REF. Yin et al. Science 2017	GAGGTGTGAA
A	1818	5826	689	17	13	0	364	146	5826	2510
C	623	323	1018	23	431	0	943	811	146	1017
G	2016	1453	5826	5826	7	5826	301	5826	565	920
T	1370	793	788	77	5826	0	5826	1604	252	1379
Base	EOMES_Methyl_TGAAAT40NCAA_KP_NAGGTGTGAN_m1_c4_short	EOMES		REF. Yin et al. Science 2017	AAGGTGTGAA
A	3383	10141	1754	0	44	0	754	516	10141	3775
C	1282	530	3738	74	2439	0	3123	1793	163	2014
G	2934	2303	10141	10141	53	10141	322	10141	658	1144
T	2542	1545	2535	107	10141	0	10141	3616	270	3207
Base	ESR1_Control_TCAAAC40NAAC_KV_NAGGTCANNNYGACCTN_m1_c3_short	ESR1		REF. Yin et al. Science 2017	AAGGTCACGGTGACCTT
A	571	1549	4	6	0	0	1549	161	69	325	0	3	1549	2	17	2	220
C	246	36	0	1	1	1549	2	993	698	96	51	0	19	1549	1549	375	529
G	519	431	1549	1549	1	6	2	83	711	964	1	1549	0	0	3	51	216
T	213	1	31	0	1549	2	0	312	70	165	1498	2	0	2	3	1549	583
Base	ESR1_Methyl_TGCCAC40NGCC_KZ_NAGGTCANNNYGACCTN_m1_c4_short	ESR1		REF. Yin et al. Science 2017	GAGGTCACCGTGACCTT
A	175	580	10	5	5	4	580	120	48	61	0	11	580	3	92	25	101
C	111	113	0	1	0	580	5	297	281	82	277	4	36	580	580	245	143
G	204	271	580	580	14	19	79	82	200	352	0	580	1	0	4	51	162
T	91	15	95	0	580	22	0	82	51	85	304	3	15	6	2	580	173
Base	ETV3_Control_TTATTC40NGAA_KV_NNAGGAANNNNNNNTTCCTNN_m1_c3_short	ETV3		REF. Yin et al. Science 2017	ACCGGAAGTGGCACTTCCGGT
A	40	5	98	0	0	98	98	33	3	14	6	8	72	0	21	3	1	0	1	13	27
C	15	39	1172	0	0	0	4	0	1	7	30	60	2	63	0	0	98	98	3	28	9
G	25	30	7	98	98	0	1	65	2	53	51	5	27	0	7	0	0	0	1081	44	0
T	17	24	0	0	0	3	14	0	92	24	10	25	0	36	98	98	1	0	98	14	66
Base	ETV3_Methyl_TATTCT40NCTC_KV_NNAGGAANNNNNNNTTCCTNN_m1_c3_short	ETV3		REF. Yin et al. Science 2017	ACAGGAAGTGCCACTTCCTGT
A	5749	1375	9995	0	4	9995	9995	3825	227	2888	2109	1511	7292	9	2939	0	3	0	757	2208	1544
C	682	4174	2919	5	4	4	65	81	2293	1317	2969	4324	178	6009	0	6	9995	9995	1173	2261	2045
G	1961	2206	1143	9995	9995	2	9	6079	172	4290	2846	1309	2290	78	65	0	3	0	2892	4198	690
T	1602	2239	754	0	7	1	2883	9	7304	1500	2070	2851	235	3898	9995	9995	0	2	9995	1329	5716
Base	ETV7_Control_TCTCTG40NGAA_KAE_NMGGAARNNYTTCCKN_m1_c3_short	ETV7		REF. Yin et al. Science 2017	CCGGAAGTACTTCCGG
A	2801	4836	43	12	17686	17686	3944	608	11612	263	447	340	10	26	1727	1973
C	7595	12850	20	14	80	218	1003	4938	530	13878	46	18	17686	17686	3535	5348
G	5333	3532	17686	17686	16	39	13742	518	4963	1018	271	73	18	25	12887	7644
T	1957	1720	8	19	337	446	235	11622	580	3808	17686	17686	6	28	4799	2721
Base	FERD3L_Control_TAAATT40NCTG_KW_GYNNCAGCTGNNAC_m1_c3_short	FERD3L		REF. Yin et al. Science 2017	GCAACAGCTGTTAC
A	2158	450	14384	15390	36	29605	0	3649	81	0	1268	103	29605	0
C	68	20049	2443	9363	29605	126	841	29605	129	0	3878	8664	809	29605
G	29605	348	12703	3142	0	118	29605	471	210	29605	3395	5920	9815	0
T	225	9557	74	1710	0	144	4691	0	29605	0	21065	14919	958	48
Base	FERD3L_Methyl_TAGCTT40NGAC_KW_GYNNCAGCTGNNAC_m1_c3_short	FERD3L		REF. Yin et al. Science 2017	GCAACAGCTGTTAC
A	1082	340	12171	12749	40	22075	0	3490	69	0	1001	81	22075	0
C	16	14001	1967	5746	22075	0	586	22075	0	0	2308	5931	361	22075
G	22075	220	7850	2267	0	0	22075	364	0	22075	2303	4126	5229	0
T	150	8074	87	1313	0	99	3903	0	22075	0	16463	11937	472	43
Base	FLI1_Control_TTTGGT40NCTT_KT_NACCGGAARTN_m1_c2_short	FLI1		REF. Yin et al. Science 2017	AACCGGAAGTC
A	15341	48520	3437	3001	0	0	48520	48520	23877	1453	8324
C	10374	3055	48520	48520	0	0	0	606	739	20165	17807
G	15083	16766	3947	77	48520	48520	0	0	24643	2701	17126
T	7721	6409	375	0	0	0	0	17199	113	48520	5263
Base	FLI1_Methyl_TGACGC40NCAC_KV_NACMGGAARTN_m1_c3_short	FLI1		REF. Yin et al. Science 2017	GACCGGAAGTC
A	1278	5485	381	1622	1	0	5485	5485	2263	38	1295
C	957	264	5485	3863	0	6	45	56	42	1519	1894
G	2543	2203	407	13	5485	5485	18	0	3222	206	1807
T	707	715	12	0	7	0	0	1867	17	5485	489
Base	FOSL1_Control_TGACGG40NCTC_KAE_NRTGANTCAYN_m1_c4_short	FOSL1		REF. Yin et al. Science 2017	GATGATTCATC
A	168	654	0	0	972	389	91	28	972	40	200
C	208	73	26	76	168	62	66	972	10	351	374
G	383	318	0	972	33	101	109	61	45	130	232
T	213	45	972	17	83	421	972	0	3	621	167
Base	FOSL1_Methyl_TATACG40NCGA_KAE_NATGASTCAYN_m1_c4_short	FOSL1		REF. Yin et al. Science 2017	GATGAGTCATC
A	18	308	3	0	308	0	58	28	308	4	85
C	59	0	6	18	62	144	0	308	0	150	152
G	135	19	8	308	2	163	49	25	0	0	43
T	96	0	308	0	38	49	308	0	0	157	28
Base	FOXD2_Control_TCGCCG40NTGC_KO_NAACAATAAYAWWN_m1_c4_short	FOXD2		REF. Yin et al. Science 2017	AAACAATAACATTA
A	2223	4851	4851	393	4851	4851	38	4851	4851	0	4851	1443	1032	1815
C	1014	83	9	4851	113	348	307	13	0	3036	3	537	607	612
G	229	9	256	1553	855	0	13	4	21	0	730	418	415	972
T	1385	2516	87	100	7	20	4851	0	73	1815	55	3408	3819	1452
Base	FOXD2_Control_TCGCCG40NTGC_KO_NYWANGTAAACAN_m1_c4_short	FOXD2		REF. Yin et al. Science 2017	GTTAAGTAAACAA
A	1404	865	2183	5995	2482	2608	148	5995	5995	5995	0	5995	2400
C	1834	2406	36	92	1208	101	1005	658	209	0	5995	53	1003
G	2314	309	3	1294	752	5995	0	11	17	25	0	125	515
T	442	3589	3812	23	1553	6	5995	11	11	33	2297	209	2076
Base	FOXD2_Methyl_TCATCT40NATT_KO_NWACAATAAYAWWN_m1_c4_short	FOXD2		REF. Yin et al. Science 2017	CAACAATAACATTA
A	89	278	427	0	427	427	0	427	427	1	427	166	95	164
C	171	52	0	427	44	98	68	7	10	335	5	57	0	89
G	31	2	81	85	10	27	0	0	7	1	171	0	66	90
T	136	150	0	0	0	0	427	9	11	92	0	261	332	84
Base	FOXD2_Methyl_TCATCT40NATT_KO_NYWANGTAAACAN_m1_c4_short	FOXD2		REF. Yin et al. Science 2017	GTTACGTAAACAT
A	176	105	164	717	92	126	14	717	717	717	8	717	211
C	83	300	22	8	286	119	109	387	206	9	717	51	63
G	402	111	18	449	154	717	0	18	15	122	15	276	130
T	56	417	553	16	185	39	717	90	44	57	96	150	313
Base	FOXD3_Control_TTGCTT40NCCA_KO_NYWAYRTAAACN_m1_c4b0_short	FOXD3		REF. Yin et al. Science 2017	CCTACGTAAACA
A	235	158	339	834	167	326	0	834	834	834	0	421
C	275	418	144	111	422	82	53	142	234	44	834	64
G	237	132	60	408	78	509	0	37	35	170	9	92
T	87	417	495	95	413	0	834	24	135	80	115	257
Base	FOXD3_Methyl_TCCTTC40NATT_KO_NYWAYRTAAACN_m1_c4b0_short	FOXD3		REF. Yin et al. Science 2017	CCTACGTAAACA
A	229	123	301	817	164	344	0	817	817	817	0	450
C	297	411	126	100	478	104	69	165	217	85	817	54
G	206	66	32	283	62	474	5	43	1	126	36	97
T	85	407	517	63	339	0	817	68	97	81	98	216
Base	FOXG1_Control_TGGTCA40NGTG_KS_NAYRYAAACAN_m1_c4_short	FOXG1		REF. Yin et al. Science 2017	CACGCAAACAC
A	173	660	55	302	0	660	660	660	3	660	121
C	225	157	526	0	380	372	409	139	660	26	310
G	143	113	38	358	0	48	0	80	0	10	46
T	119	76	134	0	280	36	126	83	24	51	183
Base	FOXI1_Control_TGCGAG40NTTC_KW_NANGTAAACAAN_m1_c3b0_short	FOXI1		REF. Yin et al. Science 2017	AATGTAAACAAT
A	66	82	7	20	0	82	82	82	0	82	82	24
C	5	4	24	0	0	9	6	0	82	4	25	12
G	0	11	10	82	0	8	0	0	0	7	7	3
T	13	15	41	1	82	0	10	0	0	7	4	43
Base	FOXI1_Methyl_TTATGG40NCCA_KW_NANGTAAACAAN_m1_c3b0_short	FOXI1		REF. Yin et al. Science 2017	AACGTAAACAAT
A	158	185	26	116	28	185	185	185	32	185	185	49
C	9	21	83	20	0	11	0	11	185	10	11	21
G	1	14	6	185	20	7	1	0	7	12	5	8
T	16	11	69	4	185	4	20	5	21	10	23	107
Base	FOXN2_Control_TGTCAG40NGAC_KV_NNGCGTSNNNNNSACGCNN_m1_c4b0_short	FOXN2		REF. Yin et al. Science 2017	ACGCGTCGTAACGACGCGT
A	159	122	29	45	122	50	68	152	108	157	180	87	75	530	75	57	16	115	153
C	112	174	19	530	22	82	386	128	143	118	99	193	154	44	530	16	530	94	121
G	124	106	530	21	530	50	144	172	102	116	142	121	376	62	23	530	26	183	101
T	136	128	26	44	64	530	78	78	177	139	109	129	65	56	128	31	33	138	154
Base	FOXN2_Methyl_TTCGAA40NGAC_KV_NGCATNNNNNNNATGCN_m1_c4b0_short	FOXN2		REF. Yin et al. Science 2017	AGCATCGTTACGATGCA
A	128	18	1	339	2	62	91	55	97	159	35	17	339	17	54	25	115
C	34	32	339	13	0	212	43	73	56	56	175	19	0	80	0	339	61
G	58	339	23	61	10	28	176	62	78	84	33	218	0	17	339	34	60
T	118	0	75	50	339	36	28	148	108	39	95	85	49	339	0	11	103
Base	FOXP1_Control_TACCCT40NTTA_KT_NTGTTTRNNNNNNNNNNNNNNNNWCAACAN_m1_c4_short	FOXP1		REF. Yin et al. Science 2017	TTGTTTACCATGCCTTACGATGGACAACAA
A	1514	177	1628	118	237	1	3449	19	809	3055	610	1317	1723	1528	1510	1486	1743	739	1172	4766	269	1832	1421	4587	2583	5930	5930	0	5930	1884
C	1218	131	2	253	25	0	64	3202	2012	207	980	1650	1948	1665	1344	1541	1454	2274	1824	134	2358	676	1982	409	5930	88	2	5930	68	1597
G	1477	48	5930	16	1155	1791	2480	824	1505	2006	214	1921	1507	1587	1457	1205	1656	1338	2159	552	101	2904	2174	348	6	24	108	4	86	975
T	1720	5930	0	5930	5930	5930	978	1885	1604	663	4126	1041	752	1149	1618	1698	1077	1579	775	478	3202	518	352	1342	132	187	104	1259	258	1473
Base	FOXP1_Methyl_TTATGA40NCAG_KT_NTGTTTRNNNNNNNNNNNNNNNNWCAACAN_m1_c4_short	FOXP1		REF. Yin et al. Science 2017	TTGTTTACCATCGCACCCCATGCACAACAA
A	517	19	598	15	44	9	1504	4	259	1200	216	345	642	594	668	497	512	267	508	1903	90	712	527	1674	1022	2201	2201	10	2201	855
C	436	240	0	24	36	21	13	1172	973	60	265	719	555	595	486	661	617	820	763	14	960	270	827	112	2201	10	14	2201	20	499
G	399	10	2201	1	264	456	698	260	320	791	38	629	709	502	553	437	608	449	631	131	17	953	780	49	2	5	18	0	200	251
T	850	2201	2	2201	2201	2201	304	765	649	151	1682	509	295	510	494	606	464	666	299	153	1134	265	68	528	50	28	0	458	41	597
Base	FOXR2_Control_TTAGAG40NCGG_KX_NYRTAWACATAAATNNN_m1_c4_short	FOXR2		REF. Yin et al. Science 2017	ATATAAACATAAATAAA
A	917	176	1085	32	1502	995	1502	1	1502	7	1502	1502	1502	549	809	592	649
C	100	632	136	320	2	30	1	1502	11	1	1	127	4	185	150	283	272
G	351	70	417	2	1	244	168	0	5	2	1	88	4	214	533	56	180
T	134	870	18	1502	0	506	5	163	5	1502	6	368	4	1502	10	570	400
Base	FOXR2_Methyl_TTACTT40NTAT_KX_NYRTAWACATAAATNNN_m1_c4_short	FOXR2		REF. Yin et al. Science 2017	ACATAAACATAAATATA
A	1880	109	1766	22	3218	2286	3218	0	3218	1	3218	3218	3218	687	1602	1049	1635
C	237	1616	94	276	0	49	0	3218	13	0	2	168	0	500	134	751	230
G	837	75	1452	0	0	624	155	0	30	0	13	113	0	204	1463	52	503
T	265	1602	0	3218	0	932	0	148	0	3218	0	474	0	3218	20	1366	851
Base	GMEB2_Control_TAAATA40NTAT_KQ_NYACGTANNNTACGTRN_m1_c4_short	GMEB2		REF. Yin et al. Science 2017	CTACGTACGGTACGTAG
A	25	30	2638	0	6	19	2638	640	15	98	197	2638	8	0	16	1989	573
C	1226	803	3	2638	3	120	33	1244	1252	775	168	19	2638	5	50	200	837
G	750	163	25	0	2638	0	138	682	1404	1140	55	44	0	2638	0	649	1142
T	637	1836	10	5	4	2638	310	72	0	624	2638	21	12	0	2638	76	86
Base	GRHL1_Control_TGCTCC40NCCG_KS_NAACCGGTTN_m1_c3_short	GRHL1		REF. Yin et al. Science 2017	AAACCGGTTT
A	3135	6863	6863	0	1077	961	0	323	775	1192
C	782	100	26	6863	6863	275	0	141	1267	1737
G	1676	1283	178	0	299	6863	6863	11	150	736
T	1270	781	340	0	1113	987	0	6863	6863	3198
Base	GRHL1_Methyl_TGCATG40NATG_KS_NAACCGGTTN_m1_c3_short	GRHL1		REF. Yin et al. Science 2017	AAACCGGTTT
A	2733	6342	6342	5	2355	1577	0	338	845	1204
C	700	209	0	6342	6342	752	0	116	1398	1601
G	1587	1404	118	0	780	6342	6342	6	160	719
T	1322	863	338	0	1517	2390	0	6342	6342	2818
Base	HOXA6_Control_TCGTCA40NCTA_KP_NGYAATTANN_m1_c3_short	HOXA6		REF. Yin et al. Science 2017	GGTAATTAAC
A	1275	1337	87	7201	7201	0	1911	7201	2700	1234
C	1595	1725	2967	3768	745	0	233	94	1377	2457
G	2728	7201	100	833	908	0	553	502	1632	2020
T	1603	1605	4234	1482	11	7201	7201	663	1492	1489
Base	HOXA9_Control_TTCTAC40NCGA_KAE_GYAATAAANN_m1_c4_short	HOXA9		REF. Yin et al. Science 2017	GCCATTAACC
A	149	0	802	802	0	802	802	802	221	194
C	91	528	1017	297	8	258	47	798	223	236
G	802	0	328	305	0	164	21	174	186	223
T	0	274	87	111	802	1012	245	411	171	148
Base	HOXA9_Methyl_TACTCG40NCAA_KAE_GYAATAAANN_m1_c4_short	HOXA9		REF. Yin et al. Science 2017	GCCATTAACG
A	311	0	1491	1491	12	1491	1491	1491	383	203
C	219	990	1513	340	4	179	14	944	502	437
G	1491	0	345	592	0	213	0	154	340	554
T	280	501	261	212	1491	1583	238	610	265	297
Base	HOXC10_Control_TACTAA40NATT_KR_NRTCGTAAAAN_m1_c4_short	HOXC10		REF. Yin et al. Science 2017	GGTCGTAAAAC
A	549	964	14	26	756	0	2941	2941	2941	2941	508
C	805	445	64	2941	0	0	0	1	50	1503	1130
G	1113	1977	0	0	2941	0	0	0	4	811	544
T	474	2	2941	19	0	2941	806	44	66	1491	760
Base	HOXC10_Methyl_TGCAAA40NGAA_KX_NRTCGTAAAAN_m1_c4_short	HOXC10		REF. Yin et al. Science 2017	GGTCGTAAAAC
A	6288	8925	0	0	1482	0	36736	36736	36736	36736	6951
C	10471	854	0	36736	0	0	0	0	5	8669	14257
G	15608	27812	0	0	36736	0	3	0	0	4574	5375
T	4369	0	36736	0	2	36736	3047	0	14	10741	10152
Base	HOXC4_Control_TTCGGG40NGAG_KV_NTMATTAN_m1_c2_short	HOXC4		REF. Yin et al. Science 2017	GTCATTAA
A	2731	188	3607	8759	0	0	8759	2776
C	1867	3111	5152	0	0	0	0	1679
G	2809	0	0	583	0	0	825	2713
T	1353	8759	0	0	8759	8759	0	1592
Base	HOXD11_Control_TTCGAG40NGCG_KP_NRTCGTAAAANNTTAN_m1_c4_short	HOXD11		REF. Yin et al. Science 2017	GGTCGTAAAACTTTAT
A	768	1335	69	100	826	0	3952	3952	3952	3952	781	657	1064	2875	3952	937
C	881	744	171	3952	6	0	63	0	180	1264	1320	306	242	317	69	1141
G	1682	2617	11	0	3952	14	104	17	33	1101	924	1265	440	525	205	386
T	621	37	3952	195	9	3952	1877	261	102	1903	927	1725	3952	3952	1099	1489
Base	HOXD11_Methyl_TAGCAT40NAGG_KP_NRTCGTAAAANNTTAN_m1_c4_short	HOXD11		REF. Yin et al. Science 2017	GGTCGTAAAACTTTAT
A	2103	3757	183	131	1404	5	9905	9905	9905	9905	2188	1603	2273	8212	9905	2041
C	2555	656	295	9905	1	139	184	2	457	3433	3158	581	436	429	143	3021
G	2999	6148	35	0	9905	11	203	36	34	2244	1882	2670	631	1097	536	383
T	2249	23	9905	278	3	9905	4247	524	256	4734	2676	5051	9905	9905	2477	4460
Base	HOXD8_Control_TCGGGT40NAAG_KP_NYAATTAN_m1_c4_short	HOXD8		REF. Yin et al. Science 2017	GCAATTAC
A	537	0	3629	3629	0	178	3629	943
C	405	2150	3006	0	0	0	0	1683
G	2287	0	47	0	0	507	0	551
T	399	1480	0	0	3629	3629	0	452
Base	HOXD8_Methyl_TGTCTC40NTCA_KP_NYAATTAN_m1_c4_short	HOXD8		REF. Yin et al. Science 2017	GCAATTAC
A	784	16	4123	4123	0	983	4123	1170
C	558	2507	3216	360	0	64	0	1400
G	2063	0	417	248	0	714	0	943
T	718	1616	613	255	4123	4123	0	609
Base	HSF1_Control_TTTATT40NATC_KX_NGAANNTTCNNGAAN_m1_c3_short	HSF1		REF. Yin et al. Science 2017	GGAACGTTCTAGAAC
A	3051	0	9508	9508	1199	2737	1104	434	3	55	5394	102	9508	9508	1765
C	2615	0	126	149	3850	1260	135	23	9508	1541	2216	232	945	1080	3161
G	3587	9508	2	100	1513	4795	248	735	9	2695	1835	9508	115	953	2645
T	255	0	216	826	2947	716	9508	9508	0	5217	63	161	664	2071	1937
Base	HSF1_Methyl_TAAATA40NTAT_KX_NGAANNTTCYRGAAN_m1_c3_short	HSF1		REF. Yin et al. Science 2017	GGAACGTTCTAGAAC
A	6422	87	15087	15087	1923	4389	2606	1813	41	110	8025	50	15087	15087	3198
C	561	98	502	339	6418	2082	491	62	15087	6880	155	127	2264	1587	4684
G	7157	15087	136	304	2114	7283	379	1978	23	207	7062	15087	159	1665	3625
T	946	109	855	2039	4632	1332	15087	15087	1	8207	124	171	2111	4358	3579
Base	HSFY1_Methyl_TCTATA40NTAT_KS_NTTCGAANNNTTCGAAN_m1_c3_short	HSFY1		REF. Yin et al. Science 2017	ATTCGAACCGTTCGAAC
A	888	565	12	193	0	2337	2337	576	161	665	347	11	161	0	2337	2337	373
C	240	134	19	2337	142	0	17	992	1015	102	92	2	2337	247	45	315	900
G	842	311	42	264	2337	7	85	99	994	982	9	1	119	2337	19	111	220
T	367	2337	2337	1	142	6	303	670	166	587	2337	2337	0	201	8	551	843
Base	IRX3_Control_TGGCCT40NTAT_KP_NACATGNNNNNNCATGTN_m1_c4_short	IRX3		REF. Yin et al. Science 2017	TACATGAATATTCATGTA
A	3636	12686	18	12686	4569	2319	6019	5806	5789	6173	5255	2958	370	12686	0	145	32	6804
C	2	73	12686	0	6163	1454	2038	791	472	427	916	1832	12686	24	2	5	0	2303
G	2284	0	1	2	28	12686	1858	882	461	481	845	2056	1342	6050	0	12686	74	15
T	6765	34	154	4	12686	306	2773	5207	5964	5606	5670	5840	2021	4491	12686	22	12686	3566
Base	IRX3_Methyl_TGGCAG40NCCT_KP_NACGYRNNNNNNYGCGTN_m1_c4_short	IRX3		REF. Yin et al. Science 2017	TACGTGATTTAACGCGTA
A	1793	6274	13	2867	1116	2225	2303	1777	2253	2438	2343	2369	351	1268	83	142	150	3054
C	94	69	6274	67	2028	794	1317	1077	506	698	1215	501	4363	83	6274	38	239	1000
G	1108	304	37	6274	51	4049	689	1207	826	525	849	1290	381	6274	36	6274	81	87
T	3279	152	186	63	4246	682	1965	2213	2689	2613	1867	2114	1911	2891	1347	55	6274	2132
Base	JUN_Control_TCAGTG40NGAT_KAE_NATGACKCATN_m1_c3b0_short	JUN		REF. Yin et al. Science 2017	GATGACGCATC
A	183	1116	0	0	1116	18	134	59	1116	94	304
C	232	104	72	50	51	1116	42	1116	0	417	414
G	472	430	40	1116	0	27	564	12	47	82	204
T	229	74	1116	45	60	52	552	18	0	1116	194
Base	JUN_Methyl_TTTGCC40NTGA_KAE_NATGASTCATN_m1_c3b0_short	JUN		REF. Yin et al. Science 2017	GATGACTCATC
A	117	857	3	0	857	0	49	46	857	1	242
C	160	52	33	0	56	441	10	857	0	164	333
G	336	176	1	857	17	415	44	0	55	55	143
T	244	29	857	24	25	20	857	0	0	857	139
Base	LBX2_Control_TGAAGC40NCTA_KP_CTMATTAATTAN_m2_c4_short	LBX2		REF. Yin et al. Science 2017	CTAATTAATTAG
A	228	329	3715	4550	15	0	5225	5132	0	341	4711	945
C	5005	2256	1381	374	806	50	0	67	1252	606	422	1282
G	372	265	187	1824	13	0	82	922	654	458	1263	1921
T	149	3722	199	0	5145	5244	0	13	4986	5021	173	1076
Base	LBX2_Methyl_TCAGCG40NATG_KP_CTMATTAATTAN_m2_c4_short	LBX2		REF. Yin et al. Science 2017	CTCATTAATTAT
A	705	318	2127	5120	5	64	5557	5655	697	404	5623	421
C	4664	742	3547	128	189	441	0	58	392	212	194	387
G	729	182	134	1275	32	0	154	309	302	177	409	478
T	767	5354	229	66	5769	5555	339	152	5300	5595	220	4502
Base	LIN28B_Control_TTTGAC40NGGT_KV_CGCGANNNNNCAGCG_m1_c4_short	LIN28B		REF. Yin et al. Science 2017	CGCGATATAACAGCG
A	7	77	12	10	621	168	452	127	289	348	0	621	150	1	93
C	621	0	621	0	0	10	0	76	57	87	621	81	20	621	15
G	0	621	0	621	215	18	165	94	203	143	0	321	621	21	621
T	0	2	0	41	51	425	5	324	72	43	30	188	15	0	25
Base	LIN28B_Methyl_TGCACC40NAGA_KV_CGCGANNNNNCAGCG_m1_c4_short	LIN28B		REF. Yin et al. Science 2017	CGCGATATAACAGCG
A	4	36	18	6	475	96	341	105	213	262	10	475	117	3	38
C	475	10	475	0	14	4	12	80	61	57	475	119	13	475	32
G	4	475	12	475	192	12	118	65	140	121	6	240	475	6	475
T	0	2	0	37	30	363	4	225	60	35	26	128	15	14	40
Base	MAFG_Control_TGTTAA40NACT_KAE_TGCTGANNNTGCR_m1_c4_short	MAFG		REF. Yin et al. Science 2017	TGCTGACTGTGCA
A	123	9	207	29	45	1241	65	227	336	922	187	31	793
C	478	8	1241	28	18	45	668	240	154	681	21	1241	100
G	39	1241	30	10	1241	18	240	376	424	653	1241	45	449
T	1241	0	40	1241	290	71	268	397	327	1241	12	120	199
Base	MAFG_Methyl_TGTGAC40NGTC_KAE_TGCTGANNNTGCR_m1_c4_short	MAFG		REF. Yin et al. Science 2017	TGCTGACTGTGCA
A	93	2	74	2	21	662	18	121	178	509	54	18	381
C	261	6	662	62	34	34	351	136	86	211	11	662	6
G	12	662	1	21	662	2	132	178	241	371	662	15	281
T	662	1	16	662	126	57	160	227	158	662	20	39	104
Base	MEF2B_Control_TTAGCA40NGGT_KW_TGTTACCATATNNGG_m1_c4_short	MEF2B		REF. Yin et al. Science 2017	TGTTACCATATTTGG
A	99	0	148	7	1963	0	0	1963	313	1963	661	642	197	362	17
C	326	7	5	8	13	1963	1963	17	24	5	58	398	385	4	17
G	59	1963	4	0	216	2	0	61	6	8	0	118	511	1963	1963
T	1963	1	1963	1963	134	0	233	84	1963	137	1963	806	870	1	224
Base	MEF2B_Methyl_TGGACG40NAAG_KW_TGTTACCATATNNGG_m1_c4_short	MEF2B		REF. Yin et al. Science 2017	TGTTACCATATTTGG
A	494	61	571	75	9199	0	0	9199	932	9199	2733	3055	923	1886	148
C	6421	23	34	31	13	9199	9199	59	88	35	127	1599	1746	2	54
G	115	9199	21	14	1085	0	1	365	83	15	11	423	2020	9199	9199
T	9199	9	9199	9199	845	1	1304	681	9199	583	9199	4122	4509	28	757
Base	MSC_Control_TACTTA40NCTA_KV_NNACAGCTGTNN_m1_c4_short	MSC		REF. Yin et al. Science 2017	CAACAGCTGTTG
A	157	744	1402	5	1402	0	165	11	0	75	77	437
C	566	212	469	1402	13	33	1402	54	0	283	451	274
G	305	440	450	0	69	1402	48	58	1402	495	142	498
T	376	6	0	0	0	99	24	1402	3	1402	733	194
Base	MSC_Methyl_TGAATC40NGTA_KV_NRACAGCTGTYN_m1_c4_short	MSC		REF. Yin et al. Science 2017	CAACAGCTGTTG
A	528	4449	6341	0	6341	0	172	0	0	6	40	1970
C	2762	326	1340	6341	3	0	6341	17	0	863	1967	1188
G	1196	1892	948	0	0	6341	15	6	6341	1259	408	2610
T	1856	59	21	0	0	144	0	6341	2	6341	4374	574
Base	MSX1_Control_TCTTAT40NACA_KV_NCAATTAN_m1_c3_short	MSX1		REF. Yin et al. Science 2017	CCAATTAC
A	498	0	2377	2377	0	41	2377	559
C	735	2377	138	67	0	302	111	848
G	715	0	273	48	0	264	261	441
T	428	1080	0	0	2377	2377	0	529
Base	MSX1_Methyl_TGCCCG40NCTG_KV_NTCGTTAN_m1_c3_short	MSX1		REF. Yin et al. Science 2017	CTCGTTAA
A	518	472	133	1255	73	609	1608	440
C	556	27	1608	0	143	105	207	400
G	493	301	0	1608	0	130	193	420
T	42	1608	258	0	1608	1608	152	349
Base	MYF6_Control_TCCCGC40NACA_KR_CGTCANNTGTYN_m1_c4_short	MYF6		REF. Yin et al. Science 2017	CGTCAGCTGTTG
A	872	249	1830	8	4226	51	111	17	2	1962	120	1033
C	4226	61	698	4226	9	913	2181	36	0	807	1754	1068
G	721	4226	230	23	20	2804	1541	0	4226	1368	380	1607
T	2226	7	4226	14	0	458	393	4226	0	4226	2472	519
Base	MYF6_Methyl_TGATCG40NATC_KR_CGTCANNTGTYN_m1_c4_short	MYF6		REF. Yin et al. Science 2017	CGTCAGCTGTTG
A	1337	325	3067	7	5161	49	100	36	9	2049	73	1312
C	5161	6	782	5161	0	1247	2852	9	7	653	2012	1199
G	1096	5161	155	14	5	3255	1764	0	5161	1418	183	2064
T	3608	0	5161	0	0	610	445	5161	7	5161	3149	585
Base	NEUROD1_Control_TTGTAC40NGTA_KX_AAWTANNNNNNCATATGNN_m1_c3_short	NEUROD1		REF. Yin et al. Science 2017	AAATACCGCGCCATATGGC
A	744	744	447	25	744	174	126	179	32	265	315	0	744	0	744	5	0	8	7
C	94	8	1	7	36	225	262	107	380	5	350	744	2	0	8	2	0	91	451
G	40	14	1	6	87	201	207	300	136	466	78	4	0	9	0	0	744	361	4
T	171	41	296	744	111	144	149	158	196	7	1	1	1	744	0	744	0	283	281
Base	NEUROD1_Methyl_TCAGCC40NTTC_KX_AAWTANNNNNNCATATGNN_m1_c3_short	NEUROD1		REF. Yin et al. Science 2017	AAATAGCGCGACATATGTC
A	43	43	25	0	43	12	7	8	3	16	22	1	43	1	43	1	0	0	0
C	0	0	2	3	1	14	15	4	19	0	14	43	0	0	3	1	1	14	22
G	4	1	0	4	6	15	14	27	8	27	8	0	0	0	0	0	43	13	1
T	15	0	17	43	7	2	7	4	13	0	0	1	1	43	0	43	1	18	20
Base	NKX2-3_Methyl_TGGTTT40NTTA_KV_NTCGTTGAN_m1_c3_short	NKX2-3		REF. Yin et al. Science 2017	GTCGTTGAG
A	166	337	31	116	72	0	382	569	70
C	167	13	569	32	0	17	146	121	217
G	176	419	219	569	19	0	569	0	230
T	60	569	71	0	569	569	0	290	52
Base	NKX2-5_Control_TCCGAG40NTGG_KW_NCCACTTRAN_m1_c3_short	NKX2-5		REF. Yin et al. Science 2017	ACCACTTGAG
A	829	676	0	2412	17	10	0	1062	2412	568
C	558	2412	2412	0	2412	0	292	449	496	807
G	530	1089	14	0	0	51	0	1351	603	812
T	495	176	86	81	0	2412	2412	89	723	225
Base	NKX2-5_Methyl_TGGGTG40NGGA_KW_NCCACTTRAN_m1_c3_short	NKX2-5		REF. Yin et al. Science 2017	ACCACTTGAC
A	2974	932	0	8149	0	0	0	2917	8149	2026
C	2377	8149	8149	0	8149	0	176	1226	543	3146
G	1433	1790	3	0	0	0	0	5232	655	2559
T	1365	166	74	111	0	8149	8149	92	1504	418
Base	NKX6-3_Control_TGTAGA40NTGT_KO_NTMATTAAN_m1_c2_short	NKX6-3		REF. Yin et al. Science 2017	CTCATTAAA
A	1400	0	153	6906	0	0	6906	6906	3050
C	2731	4562	6753	0	0	467	0	789	1370
G	2723	0	533	0	0	0	701	379	885
T	51	6906	626	0	6906	6906	0	3753	1601
Base	NKX6-3_Methyl_TTAGGC40NATA_KO_NTMATTAAN_m1_c2_short	NKX6-3		REF. Yin et al. Science 2017	GTCATTAAA
A	673	0	72	3282	0	0	3282	3282	1532
C	1269	2027	3210	0	0	364	0	380	614
G	1329	0	222	442	0	0	362	98	401
T	11	3282	254	0	3282	3282	0	2089	735
Base	NR2E1_Control_TTCTGT40NAAC_KV_NAAAGTCAN_m1_c3_short	NR2E1		REF. Yin et al. Science 2017	AAAAGTCAA
A	3243	8643	8643	8643	0	0	0	8643	3318
C	2136	2957	709	1433	0	725	8643	0	2102
G	1605	7045	1411	2041	8643	245	0	1288	1530
T	1658	4521	136	662	0	8643	0	0	1693
Base	NR2E1_Methyl_TGCCAC40NGCC_KV_NAAAGTCAN_m1_c3_short	NR2E1		REF. Yin et al. Science 2017	AAAAGTCAA
A	2978	7976	7976	7976	71	0	0	7976	2775
C	1596	2855	583	847	0	1180	7976	0	2105
G	1757	6648	1683	1564	7976	326	0	1790	1554
T	1644	6043	149	642	0	7976	419	0	1542
Base	NR2F1_Control_TAGAGC40NTAG_KW_NRGGTCRNTGACCYN_m1_c4_short	NR2F1		REF. Yin et al. Science 2017	AAGGTCATTGACCTT
A	1651	2466	44	75	22	20	2473	813	0	81	3515	0	131	57	308
C	280	75	121	45	87	3515	58	855	89	15	95	3515	3515	949	1177
G	1271	1049	3515	3515	232	58	1041	858	52	3515	0	1	75	32	205
T	312	79	356	67	3515	171	4	990	3515	12	0	45	50	2566	1825
Base	NR4A1_Control_TAGGCC40NTAT_KQ_NAAAGGTCAN_m1_c4_short	NR4A1		REF. Yin et al. Science 2017	TAAAGGTCAC
A	2876	18991	18991	18991	0	0	0	0	18991	5233
C	3284	0	0	0	0	0	0	18991	0	6658
G	4042	0	0	0	18991	18991	0	0	728	2503
T	8789	502	0	0	824	0	18991	0	8	4597
Base	NR4A1_Methyl_TTGATC40NGCT_KR_NAAAGGTCRN_m1_c3_short	NR4A1		REF. Yin et al. Science 2017	TAAAGGTCAC
A	3001	17186	17186	17186	0	44	30	0	12172	4492
C	3183	0	0	0	0	0	77	17186	0	4927
G	4946	1782	0	0	17186	17186	1530	0	5014	3263
T	6056	1842	928	0	2868	52	17186	1206	27	4504
Base	NR5A2_Control_TGCTCA40NCTG_KR_NCAAGGTCRNGACCTTGN_m2_c3_short	NR5A2		REF. Yin et al. Science 2017	TCAAGGTCATGACCTTGA
A	64	56	1059	1051	29	24	108	18	654	24	57	924	6	32	37	28	31	645
C	201	925	21	20	51	8	253	1031	0	300	29	71	1061	1050	43	75	260	61
G	100	255	45	15	1050	1064	47	11	414	12	1043	252	20	52	34	47	894	282
T	703	22	13	27	32	5	912	67	0	732	32	106	35	27	1051	1050	91	79
Base	NR5A2_Control_TGCTCA40NCTG_KR_NYCAAGGTCAN_m1_c3_short	NR5A2		REF. Yin et al. Science 2017	TTCAAGGTCAC
A	4043	1808	702	24344	24344	0	0	1816	44	24344	5026
C	6502	6150	24344	15	18	0	0	4583	24344	25	9197
G	6842	1314	4354	500	82	24344	24344	214	70	4621	2347
T	6957	18194	364	0	0	25	0	24344	1417	123	7773
Base	NR5A2_Control_TGCTCA40NCTG_KR_YGACCTTGNNNCAAGGTCR_m2_c3_short	NR5A2		REF. Yin et al. Science 2017	TGACCTTGACTCAAGGTCA
A	141	778	4547	7	24	37	52	284	2532	1204	586	456	5234	5365	7	7	868	28	3944
C	1466	53	186	5426	5414	121	559	1452	690	1569	1681	4685	21	43	0	6	1473	5089	40
G	61	5122	1483	1	4	33	17	4772	1599	1528	717	1552	568	110	5421	5419	184	43	1429
T	3909	26	822	4	9	5373	5284	395	605	1125	2442	319	63	33	25	5	4555	842	157
Base	NR5A2_Methyl_TGTACT40NCAG_KR_NCAAGGTCRNGACCTTGN_m2_c3_short	NR5A2		REF. Yin et al. Science 2017	TCAAGGTCGCGACCTTGA
A	120	113	1636	1646	6	5	141	9	760	10	90	1437	8	61	26	45	70	893
C	449	1461	12	17	7	34	427	1620	0	834	55	42	1659	1644	48	141	443	166
G	133	425	123	44	1651	1659	32	30	901	7	1611	416	36	17	38	11	1451	468
T	959	46	24	9	52	3	1404	75	0	809	15	116	21	23	1644	1637	121	133
Base	NR5A2_Methyl_TGTACT40NCAG_KR_YGACCTTGNNNCAAGGTCR_m2_c3_short	NR5A2		REF. Yin et al. Science 2017	TGACCTTGAGTCAAGGTCA
A	102	568	4349	3	28	19	48	381	2269	1055	601	405	5108	5197	0	3	787	27	3203
C	1877	57	187	5259	5246	127	563	1376	759	1514	1605	4518	4	13	10	8	1440	4975	72
G	61	5013	1422	8	8	9	2	4606	1633	1604	742	1451	613	133	5251	5260	187	48	2012
T	3335	24	829	9	0	5214	5101	356	602	1090	2315	417	44	17	22	10	4342	603	96
Base	NR6A1_Control_TTGATG40NATC_KT_NTCAAGKTCAAGKTCAN_m1_c3_short	NR6A1		REF. Yin et al. Science 2017	GTCAAGTTCAAGGTCAA
A	171	255	124	896	896	13	19	1	7	896	896	21	29	91	39	896	282
C	197	473	896	4	91	9	12	74	896	0	96	15	11	185	896	20	177
G	313	348	342	44	72	896	443	26	29	2	35	896	524	355	109	359	207
T	216	896	132	11	51	62	453	896	40	14	65	62	373	896	254	41	230
Base	NR6A1_Methyl_TGGGTT40NCGT_KT_NTCAAGKTCAAGKTCAN_m1_c3_short	NR6A1		REF. Yin et al. Science 2017	GTCAAGTTCAAGGTCAA
A	557	625	155	3706	3706	31	31	9	3	3706	3706	26	54	187	51	3706	989
C	698	1646	3706	12	70	4	12	176	3706	0	91	9	30	461	3706	93	921
G	1590	687	1145	68	123	3706	1783	59	117	14	119	3706	2353	1243	401	2807	886
T	862	3706	233	24	82	94	1923	3706	184	41	182	133	1353	3706	972	97	909
Base	NRL_Control_TGGAGA40NCCA_KR_NWWWNTGCTGACN_m1_c3_short	NRL		REF. Yin et al. Science 2017	GAATGTGCTGACG
A	1491	3396	2840	2713	1299	504	0	659	30	58	5517	75	1360
C	1293	981	434	1428	1191	1849	0	5517	65	22	18	5517	708
G	1538	2251	773	740	1735	116	5517	5	0	5517	0	416	2321
T	1195	2121	2677	2804	1291	5517	0	67	5517	964	91	1584	1127
Base	NRL_Methyl_TAGTCT40NGCA_KR_NWWWNTGCTGACN_m1_c3_short	NRL		REF. Yin et al. Science 2017	AAATGTGCTGACG
A	1023	2217	1849	1590	799	143	0	401	16	70	3321	53	910
C	774	396	290	643	766	1609	0	3321	261	25	17	3321	547
G	982	1300	356	458	1109	58	3321	23	0	3321	33	401	1248
T	541	1104	1472	1731	646	3321	0	44	3321	355	28	1167	616
Base	ONECUT1_Control_TCAGGG40NGCA_KW_NTATCGATCGNN_m1_c4_short	ONECUT1		REF. Yin et al. Science 2017	GTATCGATCGGG
A	2189	1624	13163	0	0	15	13163	0	0	0	1996	3154
C	1755	2456	3	6	13163	0	0	0	13163	1015	3749	3374
G	5746	692	0	0	0	13163	0	0	0	13163	4252	3794
T	3473	13163	0	13163	0	0	0	13163	2954	0	3166	2841
Base	ONECUT1_Methyl_TGGCCG40NGCT_KW_NTATTGATCSGN_m1_c4_short	ONECUT1		REF. Yin et al. Science 2017	TTATTGATCCGT
A	259	0	4229	2	3	0	4229	0	0	0	2328	281
C	89	0	2	1	261	0	9	0	4229	2595	956	827
G	1699	0	0	1	0	4229	0	0	0	1634	4229	306
T	2182	4229	13	4229	4229	0	4	4229	2982	769	81	2815
Base	PAX4_Control_TCGGCT40NTAA_KP_NAATTANNNNNNNNTAATTN_m1_c4_short	PAX4		REF. Yin et al. Science 2017	AAATTAGGACTGGCTAATTA
A	38	130	130	6	0	130	22	27	41	30	33	21	32	19	0	130	130	7	0	45
C	33	7	0	0	16	8	36	29	33	38	36	36	37	55	18	0	3	0	24	19
G	23	17	3	6	7	3	51	44	37	29	24	39	45	24	3	0	5	0	18	34
T	36	5	0	130	130	0	21	31	19	33	37	34	15	32	130	0	12	130	130	31
Base	PAX4_Control_TCGGCT40NTAA_KP_NATTTCACGCWTSANYGNNYN_m1_c4_short	PAX4		REF. Yin et al. Science 2017	CATTTCACGCATCAATGCGCA
A	12	61	8	11	23	17	61	0	7	0	32	2	7	61	23	8	17	14	18	4	24
C	21	9	16	13	0	61	0	61	1	61	10	16	32	3	12	30	10	26	10	41	17
G	19	16	10	5	0	0	0	0	61	14	6	2	29	26	16	0	61	9	21	6	13
T	9	6	61	61	61	25	0	12	0	2	29	61	7	6	10	31	5	12	12	20	6
Base	PAX4_Control_TCGGCT40NTAA_KP_NTYACGCWTSANYGNNYN_m1_c4_short	PAX4		REF. Yin et al. Science 2017	TTCACGCATGAATGCACA
A	220	186	129	1064	0	36	0	583	54	35	1064	352	99	249	261	408	66	398
C	262	130	666	259	1064	7	1064	127	382	475	7	324	461	38	651	167	684	279
G	140	175	14	17	0	1064	189	114	16	589	390	245	23	1064	109	378	45	174
T	442	1064	398	4	104	1	9	481	1064	31	6	143	603	300	43	111	380	213
Base	PAX4_Control_TCGGCT40NTAA_KP_NYACGCTAATTAN_m1_c4_short	PAX4		REF. Yin et al. Science 2017	TCACGCTAATTAG
A	41	40	192	10	32	8	17	192	192	8	3	192	67
C	12	112	16	192	0	192	24	66	0	0	23	6	22
G	15	24	43	12	192	70	45	12	0	3	15	54	83
T	124	80	21	21	0	31	192	6	0	192	192	52	20
Base	PAX4_Methyl_TCGACC40NCCT_KP_NATTTCACGCWTSANYGNNYN_m1_c4_short	PAX4		REF. Yin et al. Science 2017	GATTTCACGCATGAATGCACA
A	222	684	55	12	285	181	684	2	26	1	380	36	16	684	246	20	188	255	326	27	290
C	128	97	92	28	4	684	3	684	1	684	87	154	329	24	178	336	27	273	121	466	162
G	274	68	78	24	12	1	155	1	684	137	65	1	354	253	141	23	684	105	138	32	98
T	59	93	684	684	684	261	2	158	0	0	304	684	23	10	120	348	200	51	98	218	134
Base	PAX4_Methyl_TCGACC40NCCT_KP_NTYACGCWTSANYGNNYN_m1_c4_short	PAX4		REF. Yin et al. Science 2017	TTTACGCATGAATGCACA
A	1424	1189	1214	6970	11	125	0	3608	166	125	6970	2545	232	1312	2506	4018	339	3323
C	961	166	3223	1990	6970	5	6970	631	1469	2526	69	1771	3442	137	3386	902	4866	875
G	703	1636	30	628	7	6970	1034	305	8	4444	1561	1515	89	6970	924	1108	231	1031
T	3882	6970	3747	147	659	3	11	3362	6970	102	21	1139	3528	1670	155	942	2104	1741
Base	PAX4_Methyl_TCGACC40NCCT_KP_NYACGCTAATTAN_m1_c4_short	PAX4		REF. Yin et al. Science 2017	TTACGCTAATTAG
A	255	347	1339	145	254	87	210	1339	1339	0	47	1339	407
C	69	545	163	1339	125	1339	197	192	14	18	118	126	238
G	258	97	342	117	1339	314	140	101	5	4	43	216	489
T	758	794	154	367	44	306	1339	151	51	1339	1339	255	205
Base	PAX8_Control_TCTTGT40NCAG_KX_NSGTCACGCWTSANYGNNYN_m1_c2_short	PAX8		REF. Yin et al. Science 2017	CCGTCACGCATGACTGCGCC
A	1290	674	41	888	40	7788	17	156	9	3902	137	15	7788	1487	392	3092	2273	1733	251	2265
C	2872	5749	18	1164	7788	17	7788	10	7788	979	3301	3253	43	2791	2906	54	3758	2028	4595	2279
G	1493	2039	7788	20	31	148	4	7788	2490	489	2	4534	3680	2034	266	7788	1701	2279	611	1407
T	2132	786	461	7788	1642	95	1283	0	2	3886	7788	35	16	1475	4882	552	56	1747	3193	1837
Base	PAX8_Methyl_TTATAA40NGTG_KX_NSGTCRCGCWTSANYGNNYN_m1_c2_short	PAX8		REF. Yin et al. Science 2017	TGGTCACGCTTGACCGAACA
A	780	770	18	584	82	2531	19	69	9	1988	47	14	4175	874	69	947	1817	1366	67	1391
C	1251	2085	14	110	4175	4	4175	6	4175	428	935	1533	8	1275	2313	24	1433	862	2601	833
G	720	2090	4175	29	4	1645	6	4175	1445	112	11	2642	1118	1152	38	4175	908	647	122	1018
T	1424	816	412	4175	751	44	637	2	2	2187	4175	21	8	874	1862	105	17	1299	1574	933
Base	POU1F1_Control_TTCAAG40NGCC_KP_NTATGCWAATKAGN_m1_c3_short	POU1F1		REF. Yin et al. Science 2017	TTATGCAAATGAGG
A	1899	725	6019	30	18	125	3592	6019	6019	84	466	6019	1476	944
C	614	521	8	35	10	6019	0	7	10	39	680	385	1527	1842
G	1492	253	45	21	6019	577	4	139	5	39	3029	360	6019	1966
T	2014	6019	0	6019	108	1496	2427	39	0	6019	2990	439	963	1268
Base	POU1F1_Methyl_TTTGCG40NGCT_KP_NTATGCWAATKAGN_m1_c3_short	POU1F1		REF. Yin et al. Science 2017	ATATGCAAATTAGC
A	2560	114	5789	23	22	11	3756	5789	5789	0	95	5789	657	1085
C	179	83	13	50	27	5789	0	8	4	0	170	0	384	1842
G	539	43	50	10	5789	135	0	0	5	0	2655	22	5789	1720
T	2511	5789	0	5789	0	847	2033	0	0	5789	3135	0	221	1143
Base	POU2F2_Control_TCAGCA40NCTC_KT_NCATTANNNTAATGN_m1_c4_short	POU2F2		REF. Yin et al. Science 2017	GCATTATGCTAATGA
A	46	193	341	5	35	341	56	22	112	134	341	341	0	75	144
C	72	341	20	0	28	0	55	147	117	11	13	54	112	191	105
G	112	170	107	54	28	31	88	166	93	10	96	25	68	341	34
T	112	78	17	341	341	108	142	6	18	341	24	25	341	154	58
Base	POU2F2_Control_TCAGCA40NCTC_KT_NTAATNTATGCN_m1_c4_short	POU2F2		REF. Yin et al. Science 2017	GTAATGTATGCA
A	182	53	876	876	127	113	371	876	47	0	0	465
C	236	98	127	27	428	46	552	7	156	0	876	41
G	274	28	176	24	113	514	93	20	20	876	86	206
T	185	876	209	0	876	204	876	0	876	69	97	165
Base	POU2F2_Control_TCAGCA40NCTC_KT_NTGCATATGCAN_m1_c4_short	POU2F2		REF. Yin et al. Science 2017	ATGCATATGCAT
A	393	198	307	414	946	166	946	58	72	32	946	271
C	127	138	64	946	48	42	54	173	35	946	81	123
G	114	47	946	20	157	50	58	60	946	90	181	114
T	313	946	32	42	107	946	148	946	379	355	155	439
Base	POU2F2_Methyl_TCTTCG40NGAT_KT_NTATGCWAATN_m1_c4_short	POU2F2		REF. Yin et al. Science 2017	TTATGCAAATT
A	20738	0	55491	0	0	0	39969	55491	55491	0	4099
C	2831	2070	0	0	0	55491	0	0	0	0	5196
G	10444	321	0	0	55491	370	0	0	0	0	22520
T	21477	55491	0	55491	0	6017	15522	0	0	55491	23676
Base	POU2F2_Methyl_TCTTCG40NGAT_KT_NTCATTATGCAN_m1_c3_short	POU2F2		REF. Yin et al. Science 2017	CTAATTATGCAA
A	289	743	2316	1366	299	28	1366	23	10	24	1366	713
C	575	339	1366	118	45	87	0	165	15	1366	21	48
G	285	668	900	214	166	18	42	29	1366	3	193	121
T	216	1366	549	122	1366	1366	49	1366	126	393	432	484
Base	POU2F2_Methyl_TCTTCG40NGAT_KT_NTGCATATGCAN_m1_c4_short	POU2F2		REF. Yin et al. Science 2017	TTGCATATGCAA
A	543	480	580	1043	1483	181	1483	34	0	36	1483	743
C	74	108	43	1483	22	1	0	235	71	1483	67	66
G	61	61	1483	35	106	0	13	0	1483	78	263	49
T	805	1483	58	74	109	1483	229	1483	1094	616	494	625
Base	POU2F2_Methyl_TCTTCG40NGAT_KT_NYATGCGCATAN_m1_c4_short	POU2F2		REF. Yin et al. Science 2017	ATATGCGCATAT
A	289	36	719	0	106	13	37	0	719	0	719	227
C	35	143	2	0	0	719	10	719	5	0	26	182
G	178	34	0	0	719	4	719	14	0	8	27	34
T	217	576	35	719	47	15	19	0	0	719	0	277
Base	POU2F3_Control_TGCATT40NCCT_KP_NTATGCWAATN_m1_c4_short	POU2F3		REF. Yin et al. Science 2017	GTATGCTAATG
A	24	101	201	0	0	31	46	201	201	0	24
C	38	186	0	128	0	201	0	53	5	87	76
G	89	193	17	0	201	16	0	184	24	50	93
T	50	201	0	201	0	0	154	95	21	201	8
Base	POU2F3_Methyl_TGCGGC40NAGT_KP_NTATGCWAATN_m1_c4_short	POU2F3		REF. Yin et al. Science 2017	ATATGCAAATG
A	2184	1128	7235	172	19	329	4145	7235	7235	974	1391
C	1046	3413	0	466	0	7235	93	275	45	501	1487
G	1961	1087	100	226	7235	1373	125	1161	108	845	2310
T	2044	7235	15	7235	261	2363	3090	754	136	7235	2048
Base	POU3F1_Control_TATGCT40NACT_KP_NAATTANNNNNTAATTN_m1_c4b0_short	POU3F1		REF. Yin et al. Science 2017	TAATTAGCGGCTAATTA
A	4	117	117	1	6	117	36	21	23	22	11	8	117	117	6	9	71
C	42	17	2	3	9	6	24	43	31	36	45	63	13	5	6	11	0
G	2	7	3	10	15	60	44	28	38	38	27	9	13	3	3	10	41
T	69	9	7	117	117	3	13	25	24	21	34	117	3	1	117	117	4
Base	POU3F1_Control_TATGCT40NACT_KP_NTAATKAKATGCRN_m1_c4b0_short	POU3F1		REF. Yin et al. Science 2017	ATAATGAGATGCAT
A	28	18	99	99	7	4	99	10	99	7	19	5	54	24
C	27	12	11	1	11	19	15	30	25	13	4	99	9	25
G	22	4	13	3	9	72	44	65	26	9	99	11	45	25
T	23	99	4	4	99	27	29	35	19	99	18	17	15	26
Base	POU3F1_Control_TATGCT40NACT_KP_NTAATTWATGCNN_m1_c4b0_short	POU3F1		REF. Yin et al. Science 2017	CTAATTTATGCAA
A	59	28	229	229	45	51	95	229	22	34	29	95	61
C	65	56	45	14	16	25	21	11	64	15	229	27	58
G	57	18	42	17	40	150	27	55	56	229	41	75	50
T	48	229	33	0	229	229	134	38	229	76	45	32	60
Base	POU3F1_Methyl_TGGAGG40NCCT_KP_NTAATGAKATGCGN_m1_c4_short	POU3F1		REF. Yin et al. Science 2017	ATAATGAGATGCGT
A	2159	54	5752	5752	1	0	5752	9	5752	0	85	9	1927	1292
C	835	0	0	6	0	94	14	785	5	0	9	5752	17	1649
G	745	0	0	1	5	5752	46	3204	7	0	5752	1	5752	520
T	2014	5752	0	0	5752	1072	90	2549	21	5752	127	17	124	2291
Base	POU3F1_Methyl_TGGAGG40NCCT_KP_NTAATTWATGCGN_m1_c4_short	POU3F1		REF. Yin et al. Science 2017	TTAATTTATGCGT
A	3596	35	12035	12035	0	553	948	12035	0	0	168	3372	1914
C	2091	8	0	0	27	39	3	0	0	0	12035	0	3865
G	2027	0	0	0	29	1133	72	52	0	12035	15	12035	993
T	4322	12035	0	0	12035	12035	11088	0	12035	1437	26	220	5262
Base	POU3F1_Methyl_TGGAGG40NCCT_KP_TAATTNNNNNNNAATTA_m1_c4_short	POU3F1		REF. Yin et al. Science 2017	TAATTACCCGTTAATTA
A	35	280	280	52	51	165	61	71	74	56	60	52	280	280	6	24	280
C	11	66	35	36	7	26	81	92	78	78	76	25	225	18	37	0	13
G	9	17	25	32	195	19	65	74	67	85	56	26	23	59	25	114	34
T	280	6	14	280	280	70	72	43	61	61	88	177	27	90	280	280	63
Base	POU3F2_Control_TGGAGA40NCCA_KP_TAATTNNNNNNNNAATTA_m1_c4_short	POU3F2		REF. Yin et al. Science 2017	TAATTAGCATACTAATTA
A	0	127	127	10	7	79	23	18	52	34	36	34	24	127	127	14	7	127
C	4	14	0	0	9	17	22	47	38	26	33	42	9	55	8	9	17	23
G	1	25	4	8	63	15	54	36	20	31	35	20	0	0	7	6	41	0
T	127	0	10	127	127	16	29	27	17	36	23	32	97	21	13	127	127	10
Base	POU3F2_Methyl_TAGTCT40NGCA_KP_NTATGCWAATKAG_m1_c4_short	POU3F2		REF. Yin et al. Science 2017	TTATGCAAATGAG
A	5954	323	21204	5	4	189	11075	21204	21204	0	260	21204	1825
C	457	200	15	86	14	21204	0	9	3	0	444	0	1700
G	3137	0	34	12	21204	1675	0	0	4	0	12258	214	21204
T	11657	21204	0	21204	0	3910	10130	0	0	21204	8946	159	547
Base	POU4F1_Control_TTTCAA40NTGA_KP_NTGCATWATGCAN_m1_c4_short	POU4F1		REF. Yin et al. Science 2017	ATGCATTATGCAT
A	182	14	106	149	341	14	168	341	0	46	91	341	53
C	50	33	54	341	15	5	22	13	36	13	341	20	53
G	52	11	341	8	64	5	21	25	26	341	68	37	47
T	58	341	73	66	26	341	174	23	341	187	135	0	189
Base	POU4F1_Methyl_TCGGTA40NTGA_KP_NTNNATWATGCAN_m1_c4_short	POU4F1		REF. Yin et al. Science 2017	ATTAATTATGCAT
A	7764	0	2630	9486	11607	593	3798	11607	0	245	518	11607	2002
C	1460	144	2770	1093	273	169	208	0	69	14	11607	0	1656
G	1501	0	1781	96	269	0	217	0	37	11607	594	1176	1293
T	882	11607	4425	933	1066	11607	7809	15	11607	6882	1920	3	6656
Base	POU4F3_Control_TTTCAT40NGCA_KP_NTGCATWATGCAN_m1_c4_short	POU4F3		REF. Yin et al. Science 2017	ATGCATAATGCAT
A	101	3	48	132	165	15	83	165	11	35	45	165	15
C	20	10	23	165	2	0	6	0	5	20	165	0	32
G	22	4	165	0	24	11	19	0	13	165	32	18	17
T	22	165	39	55	0	165	82	0	165	73	44	3	102
Base	POU6F1_Control_TCGATT40NTTG_KAE_NATTATNNNNNNNATAATN_m1_c4_short	POU6F1		REF. Yin et al. Science 2017	CATTATGCTCCGCATAATG
A	66	308	0	24	308	1	24	37	68	77	83	56	20	308	0	308	308	1	42
C	153	0	0	10	7	22	60	148	72	80	86	48	206	32	2	14	0	13	50
G	39	5	0	17	0	32	196	69	82	79	58	152	45	31	2	21	14	4	149
T	49	0	308	308	0	308	28	54	86	72	81	51	36	23	308	28	11	308	67
Base	POU6F1_Control_TCGATT40NTTG_KAE_NTAATKAGSN_m1_c4_short	POU6F1		REF. Yin et al. Science 2017	ATAATGAGGT
A	2756	164	6413	6413	0	67	6413	314	1972	1577
C	416	273	179	0	0	206	96	851	3065	1238
G	1930	10	255	0	298	5799	0	6413	3348	1534
T	1312	6413	0	0	6413	615	411	1855	1462	2064
Base	POU6F1_Control_TCGATT40NTTG_KAE_TATGCNNNGCATA_m1_c4_short	POU6F1		REF. Yin et al. Science 2017	TATGCAAAGCATA
A	20	175	0	16	10	59	61	44	41	22	175	4	175
C	13	1	8	5	175	30	39	44	17	175	11	0	38
G	13	7	4	175	10	41	24	44	175	16	10	2	29
T	175	5	175	5	41	45	52	43	24	11	12	175	32
Base	POU6F1_Methyl_TGTACT40NCAG_KAE_NTAATKAGSN_m1_c4_short	POU6F1		REF. Yin et al. Science 2017	TTAATGAGAT
A	1255	147	4173	4173	0	0	4173	0	3745	1322
C	410	527	858	1	0	0	0	0	2048	492
G	965	0	102	0	458	4032	0	4173	2124	771
T	1543	4173	0	0	4173	141	0	648	806	1589
Base	RARA_Control_TGAACC40NCCA_KS_NRRGGTCANN_m1_c4_short	RARA		REF. Yin et al. Science 2017	AAAGGTCACG
A	3602	5194	7313	0	0	0	0	9820	2524	1666
C	2135	665	306	0	0	0	9820	0	3575	2143
G	1809	4626	2507	9820	9820	69	0	0	1773	4938
T	2274	755	0	0	25	9820	0	0	1948	1073
Base	RARA_Methyl_TCACTT40NTTG_KS_NRRGGTCANN_m1_c4_short	RARA		REF. Yin et al. Science 2017	AAAGGTCACG
A	3031	5666	8205	0	0	0	0	9779	2403	1267
C	2129	366	288	0	0	0	9779	0	3532	1851
G	2334	4113	1574	9779	9779	0	0	117	1632	5361
T	2285	975	0	0	231	9779	0	0	2212	1299
Base	RFX1_Control_TTTAGG40NTCT_KS_NGTTRCCATGGYAACN_m1_c3_short	RFX1		REF. Yin et al. Science 2017	CGTTGCCATGGCAACG
A	1703	131	0	4180	6278	9	0	16951	95	3448	6214	1383	16951	16951	0	3390
C	7837	0	49	1805	337	16951	16951	3	235	3	457	10698	14	8	16951	3986
G	4045	16951	10	0	10673	413	0	242	16	16951	16951	310	1795	47	1	7840
T	3366	0	16951	16951	1456	6246	3444	68	16951	0	0	6253	4260	2	115	1735
Base	RFX1_Methyl_TAAGAT40NATG_KS_NGTTRCCATGGYAACN_m1_c3_short	RFX1		REF. Yin et al. Science 2017	CGTTGCCATGGCAACG
A	1564	201	0	4411	6230	8	0	14813	80	3787	6136	1815	14813	14813	0	3411
C	6736	0	32	2485	268	14813	14813	5	1651	2	338	8498	2	17	14813	3163
G	3105	14813	2	2	8584	363	2	1592	0	14813	14813	288	2478	20	0	6634
T	3408	5	14813	14813	1799	6105	3770	62	14813	0	0	6316	4427	0	179	1606
Base	RHOXF1_Control_TGAGAG40NCGC_KZ_NGGATCAN_m1_c2_short	RHOXF1		REF. Yin et al. Science 2017	GGGATCAA
A	3964	2010	0	22507	0	1665	22507	8142
C	5214	0	0	7221	0	22507	321	3922
G	9540	22507	22507	0	0	41	508	5758
T	3789	171	86	0	22507	8069	6952	4685
Base	RHOXF1_Methyl_TGTGCG40NTAG_KZ_NGGATCAN_m1_c2_short	RHOXF1		REF. Yin et al. Science 2017	GGGATCAA
A	5049	2326	0	30650	0	4545	30650	11835
C	5906	0	0	7878	0	30650	0	3857
G	14432	30650	30650	0	0	0	0	7952
T	5262	225	0	0	30650	15867	6913	7006
Base	SNAI1_Control_TTGTGG40NCGG_KV_NRCAGGTGCR_m1_c3_short	SNAI1		REF. Yin et al. Science 2017	AGCAGGTGCA
A	4068	4107	165	8526	122	8	46	85	316	6852
C	1111	56	8526	0	76	0	0	0	8526	635
G	2058	4420	155	127	8526	8526	163	8526	1051	1674
T	1289	488	76	70	46	0	8526	0	2907	818
Base	SOX10_Control_TCCTCA40NAAC_KS_AACAATNNNNNATTGTT_m1_c4_short	SOX10		REF. Yin et al. Science 2017	AACAATGGGCCATTGTT
A	508	508	0	508	508	11	145	64	98	68	5	508	0	1	0	2	67
C	99	0	508	0	0	0	0	121	159	258	371	0	0	0	0	0	4
G	5	0	0	0	0	0	361	258	163	117	1	0	0	0	508	0	91
T	72	3	1	0	0	508	2	64	89	65	132	12	508	508	0	508	508
Base	SOX10_Methyl_TGACGC40NCAC_KS_AACAATNNNNNATTGTT_m1_c4_short	SOX10		REF. Yin et al. Science 2017	AACAATGGGCCATTGTT
A	20068	20068	2	20068	20068	625	7346	2177	2920	363	178	20068	1	2	0	46	812
C	1212	1	20068	1	2	4	117	3912	7107	13432	12403	1	3	11	3	6	2398
G	2317	3	3	8	0	1	12413	13660	7141	4062	115	3	0	0	20068	1	1219
T	843	29	2	1	1	20068	191	318	2900	2211	7372	606	20068	20068	0	20068	20068
Base	SOX12_Control_TTACTA40NAGG_KO_ACCGAACAATN_m1_c2_short	SOX12		REF. Yin et al. Science 2017	ACCGAACAATG
A	854	153	48	47	854	854	0	854	854	129	198
C	267	854	854	26	26	2	854	0	91	211	210
G	109	58	34	854	2	4	0	0	44	57	305
T	138	78	56	48	1	0	3	0	20	854	141
Base	SOX12_Methyl_TAAGCC40NAGT_KO_ACCGAACAATN_m1_c2_short	SOX12		REF. Yin et al. Science 2017	ACCGAACAATG
A	126	41	51	20	126	126	1	126	126	3	36
C	13	126	126	11	1	0	126	3	10	13	13
G	4	19	35	126	6	1	1	1	7	0	69
T	20	14	28	27	8	0	4	3	1	126	9
Base	SOX14_Control_TGTGAT40NGCA_KO_NGAACAATGN_m1_c3_short	SOX14		REF. Yin et al. Science 2017	CGCACAATGG
A	201	602	991	991	5	991	991	0	361	203
C	396	879	1039	114	991	24	30	0	56	225
G	215	991	739	111	73	0	26	9	991	319
T	180	929	650	315	78	23	137	991	236	244
Base	SOX14_Methyl_TAACGC40NGTG_KO_NGAACAATGN_m1_c3_short	SOX14		REF. Yin et al. Science 2017	CTAACAATGG
A	478	1433	2078	2078	0	2078	2078	60	801	489
C	599	1696	1493	106	2078	0	35	48	99	424
G	440	2078	1111	136	40	52	22	0	2078	733
T	560	2353	1184	344	155	0	128	2078	341	432
Base	SOX18_Control_TCACGC40NACT_KP_NACAATGN_m1_c4_short	SOX18		REF. Yin et al. Science 2017	CACAATGC
A	153	589	0	589	589	0	188	116
C	216	33	589	139	104	374	0	287
G	168	140	0	216	67	0	589	190
T	52	94	0	27	14	589	0	0
Base	SOX18_Methyl_TTCTAA40NAAT_KP_NACAATGN_m1_c4_short	SOX18		REF. Yin et al. Science 2017	AACAATGC
A	1642	4662	0	4662	4662	153	2537	952
C	1311	0	4662	0	0	0	452	1930
G	1025	0	20	0	0	0	4662	1770
T	684	120	116	0	2	4662	700	10
Base	SOX4_Control_TTGTTA40NGGT_KO_GAACAAAGRN_m1_c2_short	SOX4		REF. Yin et al. Science 2017	GAACAAAGGG
A	3190	5582	5582	0	5582	5582	5582	1018	2093	1775
C	1771	951	0	5582	1	6	120	64	1422	1438
G	5582	2047	0	37	6	11	50	5582	3489	1889
T	2286	431	9	33	0	0	2719	83	174	480
Base	SOX4_Methyl_TAACGT40NGAT_KO_GAACAAAGRN_m1_c2_short	SOX4		REF. Yin et al. Science 2017	GAACAAAGGA
A	6040	7431	7431	0	7431	7431	7431	1861	3592	2704
C	3187	1402	0	7431	0	0	82	139	1854	1857
G	7431	2265	0	105	0	11	81	7431	3839	2102
T	4268	804	11	138	0	0	3676	188	362	768
Base	SOX8_Control_TCGGCT40NTAA_KW_ACAATNNNNNNATTGT_m1_c3_short	SOX8		REF. Yin et al. Science 2017	ACAATGGGCCCATTGT
A	1557	0	1557	1557	378	448	353	395	292	138	115	1557	1	1	97	39
C	0	1557	0	74	66	155	370	415	451	713	845	116	107	0	14	1
G	0	14	0	98	117	843	701	449	413	363	154	65	63	0	1557	0
T	42	98	1	0	1557	112	132	298	401	344	443	370	1557	1557	0	1557
Base	SOX8_Control_TCGTCA40NCTA_KO_AGAACAATGN_m1_c2_short	SOX8		REF. Yin et al. Science 2017	AGAACAATGG
A	1827	740	1827	1827	3	1827	1827	273	1356	300
C	1124	414	151	0	1827	0	43	36	208	421
G	854	1827	263	0	35	0	0	20	1827	912
T	724	571	222	45	70	16	36	1827	287	193
Base	SOX8_Methyl_TCGACC40NCCT_KW_ACAATNNNNNNATTGT_m1_c3_short	SOX8		REF. Yin et al. Science 2017	ACAATGGATCCATTGT
A	442	0	442	442	68	124	111	124	86	40	28	442	0	0	12	7
C	0	442	0	12	6	22	109	112	117	185	269	18	14	0	1	0
G	0	0	0	18	17	271	182	121	110	108	26	4	14	0	442	0
T	5	12	0	0	442	25	40	85	128	109	120	63	442	442	0	442
Base	SOX8_Methyl_TTCTCG40NTTC_KO_AGAACAATGN_m1_c2_short	SOX8		REF. Yin et al. Science 2017	AGAACAATGG
A	1166	618	1166	1166	0	1166	1166	213	1043	272
C	513	545	199	12	1166	0	0	0	140	332
G	506	1166	258	6	9	4	5	25	1166	434
T	612	658	185	37	37	7	16	1166	227	128
Base	SPDEF_Control_TAGAGA40NCGC_KW_NAMCCGGATGTN_m1_c3_short	SPDEF		REF. Yin et al. Science 2017	GAACCGGATGTA
A	2808	10505	5377	708	2520	0	0	10505	1768	5065	404	3363
C	2437	940	5128	10505	10505	0	0	9	1008	2157	5609	1858
G	3108	1707	2185	1122	45	10505	10505	0	37	10505	395	2969
T	2152	4337	726	13	0	0	0	3	10505	374	10505	2315
Base	SPDEF_Methyl_TCACGG40NTGT_KW_NAMCAGGATGTN_m1_c3_short	SPDEF		REF. Yin et al. Science 2017	GAACAGGATGTG
A	2364	8112	4530	404	8112	0	0	8112	347	3144	326	2283
C	1726	361	3582	8112	2721	35	0	0	1835	1147	4199	905
G	2584	947	2178	294	60	8112	8112	0	11	8112	232	2635
T	1437	2226	539	582	0	0	0	4	8112	195	8112	2289
Base	SREBF1_Control_TCTCCT40NCCT_KT_NTCACGCCAY_m1_c4_short	SREBF1		REF. Yin et al. Science 2017	ATCACGCCAC
A	215	266	19	518	34	191	56	99	518	18
C	110	239	518	25	518	213	518	518	30	332
G	175	128	44	90	74	518	44	359	80	20
T	19	518	58	0	68	14	134	72	4	186
Base	TBX2_Control_TACCCA40NTGT_KT_NAGGTGTGAN_m1_c3_short	TBX2		REF. Yin et al. Science 2017	GAGGTGTGGG
A	183	770	222	0	10	6	83	40	770	119
C	182	354	463	38	325	0	295	575	406	198
G	273	367	770	770	31	770	89	770	1017	261
T	132	472	225	1	770	0	770	353	454	192
Base	TBX2_Methyl_TCTCTA40NCAC_KT_NAGGTGTGAN_m1_c3_short	TBX2		REF. Yin et al. Science 2017	AAGGTGTGAA
A	676	2095	733	36	31	0	330	426	2095	607
C	368	561	1626	23	1240	0	1107	1911	806	557
G	648	825	2095	2095	68	2095	69	2095	1430	415
T	402	820	605	8	2095	0	2095	1633	945	516
Base	TEAD2_Control_TGAGCG40NTTG_KX_NRCATTCCWN_m1_c2_short	TEAD2		REF. Yin et al. Science 2017	CACATTCCAT
A	2174	10337	1558	20344	0	3954	0	0	13540	5446
C	11328	0	20344	0	0	0	20344	20344	149	5016
G	2334	10007	0	6	0	153	0	0	2699	3452
T	4507	0	0	0	20344	20344	0	967	6804	6431
Base	TEAD2_Methyl_TCGCAA40NTGT_KX_NRCATTCCWN_m1_c2_short	TEAD2		REF. Yin et al. Science 2017	CGCATTCCAT
A	872	4987	0	10140	0	2116	0	0	7237	2877
C	6040	22	10140	12	0	0	10140	10140	101	2500
G	1110	5154	0	5	0	114	45	52	2425	1628
T	2118	0	0	0	10140	10140	0	282	2904	3136
Base	TGIF2_Control_TCCTCG40NCAG_KZ_NTGACAGN_m1_c2_short	TGIF2		REF. Yin et al. Science 2017	GTGACAGC
A	4162	606	0	12548	0	12548	3376	1652
C	58	470	0	0	12548	224	4762	4161
G	4385	129	12548	0	0	1785	12548	3634
T	3944	12548	0	94	0	844	5306	3101
Base	TGIF2_Methyl_TAAGCT40NTGC_KZ_NTGACAGN_m1_c2_short	TGIF2		REF. Yin et al. Science 2017	GTGACAGC
A	8175	842	0	24973	0	24973	7394	3506
C	100	1263	0	0	24973	0	9946	8157
G	8940	0	24973	0	0	4515	24973	7208
T	7758	24973	0	439	0	365	12161	6101
Base	TLX3_Control_TGAACT40NAAG_KX_NAATTGNNNNNNNNNNCAATTN_m1_c4b0_short	TLX3		REF. Yin et al. Science 2017	GAATTGCTCTAAAGAGCAATTC
A	38	213	213	16	22	5	32	36	35	51	66	64	63	51	71	56	1	213	213	4	6	62
C	38	5	0	5	12	4	68	51	65	41	25	58	59	60	55	58	213	28	1	7	7	75
G	74	7	0	2	26	213	56	60	59	54	61	34	36	64	51	71	4	17	5	1	5	34
T	62	5	3	213	213	2	57	66	54	66	61	58	55	37	36	27	4	15	13	213	213	42
Base	TLX3_Control_TTAGCA40NGGT_KV_NAATTGNNNNNNNNNNNNNCAATTN_m1_c4b0_short	TLX3		REF. Yin et al. Science 2017	TAATTGCCGCGATTAAGAGCAATTA
A	12	82	82	6	11	5	12	18	17	16	20	27	21	24	26	24	23	27	12	7	82	82	7	4	37
C	16	5	2	4	0	1	30	24	23	26	19	17	16	17	20	16	15	23	22	82	16	4	1	8	17
G	16	8	5	1	26	82	21	18	25	14	21	20	18	16	15	22	26	19	33	2	4	3	4	5	17
T	38	3	3	82	82	0	18	23	16	25	21	18	27	25	22	21	18	14	15	7	13	9	82	82	11
Base	TLX3_Methyl_TGGACG40NAAG_KV_NAATTGNNNNNNNNNNNCAATTN_m1_c4b0_short	TLX3		REF. Yin et al. Science 2017	TAATTGATTATAAAAAGCAATTA
A	27	168	168	11	30	26	53	45	38	49	48	55	64	54	54	44	44	1	168	168	7	22	86
C	32	16	4	2	6	6	40	36	45	37	35	31	31	33	26	39	15	168	27	0	8	11	17
G	27	10	0	7	35	168	34	35	21	35	32	32	33	34	44	42	58	4	18	3	1	15	39
T	83	9	11	168	168	7	41	52	63	47	54	51	40	48	44	42	51	18	12	27	168	168	25
Base	TLX3_Methyl_TTGCCT40NAAC_KX_NAATTGNNNNNNNNNCAATTN_m1_c4b0_short	TLX3		REF. Yin et al. Science 2017	TAATTGGTTAAAATTCAATTA
A	11	68	68	14	15	23	14	21	18	20	23	18	19	14	15	16	68	68	9	10	30
C	18	6	2	12	5	5	15	11	18	16	14	18	15	18	20	68	16	9	2	3	9
G	5	1	3	6	11	68	21	12	12	15	13	18	17	17	12	0	8	8	0	2	20
T	35	10	9	68	68	3	18	24	21	18	18	15	18	19	21	22	17	8	68	68	8
Base	VENTX_Control_TATTTG40NCCA_KW_CGATTATCG_m1_c4_short	VENTX		REF. Yin et al. Science 2017	CGATTATCG
A	452	1330	4530	16	0	4530	2991	98	671
C	4530	1240	225	0	406	0	648	4530	300
G	30	4530	96	12	444	40	3126	434	4530
T	604	269	271	4530	4530	0	4530	532	706
Base	VENTX_Methyl_TATGGA40NAGA_KW_NGYAATTAGN_m1_c4_short	VENTX		REF. Yin et al. Science 2017	CGTAATTAGC
A	1848	3372	0	9253	9253	0	0	9253	5064	642
C	2646	5869	4027	4167	223	0	114	0	2234	3985
G	2226	9253	0	1771	210	0	511	673	9253	1796
T	2533	5419	5226	815	0	9253	9253	110	2683	2829
Base	YBX1_Control_TTGCTC40NGAA_KR_YGTWCCAYC_m1_c4_short	YBX1		REF. Yin et al. Science 2017	TGTACCATC
A	1864	1264	538	6435	2594	0	10617	55	0
C	4963	446	2910	1736	10617	10617	21	3520	10617
G	751	10617	194	235	0	0	2	0	0
T	5654	1186	10617	4182	611	1784	498	7098	0
Base	YBX1_Methyl_TCCCTA40NGAA_KR_YGTWCCAYC_m1_c4_short	YBX1		REF. Yin et al. Science 2017	TGTACCATC
A	1129	1072	604	3588	2164	0	6100	128	15
C	2764	920	2299	1169	6100	6100	0	2115	6100
G	656	6100	307	377	42	14	82	0	0
T	3336	925	6100	2513	565	1583	599	3985	0
Base	ZBED1_Control_TACCCT40NTTA_KV_NTRTCGCGAYAT_m1_c3_short	ZBED1		REF. Yin et al. Science 2017	CTATCGCGACAT
A	12366	1260	17181	7	2	584	9	0	33382	5	33382	584
C	13083	91	23	23	33382	0	33382	0	11	21884	15	1660
G	5674	132	16201	22	35	33382	7	33382	16	20	91	4708
T	2259	33382	58	33382	24	11	566	0	0	11497	296	33382
Base	ZBTB12_Control_TACTGG40NGGA_KV_NGCTGNNCCGCGYN_m1_c4_short	ZBTB12		REF. Yin et al. Science 2017	AGCTGAACCGCGCC
A	5352	134	0	0	9	3994	5023	10	5	0	1	603	291	2482
C	356	3	8389	0	0	44	8	8389	8389	2	8389	1776	4425	2556
G	1667	8389	0	50	8389	3177	3331	2	0	8389	0	8389	419	1777
T	1013	46	0	8389	6	1174	27	9	6	0	1	98	3964	1575
Base	ZBTB12_Methyl_TAGTCG40NAGA_KV_NGCTGNNCCGCGYN_m1_c4_short	ZBTB12		REF. Yin et al. Science 2017	AGCTGGGCCGCGTC
A	2109	22	0	4	0	909	1430	0	0	13	4	172	103	490
C	133	9	3039	7	0	24	3	3039	3039	0	3039	361	1034	1191
G	474	3039	0	18	3039	1636	1522	0	0	3039	0	3039	136	797
T	323	35	0	3039	14	470	84	6	0	0	0	33	2004	562
Base	ZBTB12_Methyl_TAGTCG40NAGA_KV_NGGCCTGCCGTCNN_m1_c4_short	ZBTB12		REF. Yin et al. Science 2017	TGGCCTGCCGTCGC
A	39	15	6	2	3	2	0	137	7	10	0	40	17	20
C	0	7	0	208	208	1	1	208	208	10	3	208	17	109
G	29	208	208	0	0	0	208	23	0	208	22	3	128	25
T	141	0	1	0	0	208	0	109	66	1	208	53	46	55
Base	ZBTB20_Control_TTCGCC40NGAC_KR_NYAAYGTATRKN_m1_c2_short	ZBTB20		REF. Yin et al. Science 2017	TTAATGTATAGA
A	2812	2394	14209	14209	11	1364	0	14209	1441	8538	275	4188
C	2204	5894	643	374	6312	3410	1232	0	1190	116	3546	3975
G	4024	2666	6212	573	588	14209	0	249	31	5670	8996	3868
T	5168	8315	1836	895	7896	290	14209	50	14209	302	5212	2177
Base	ZBTB20_Methyl_TGCTTC40NTTA_KR_NYAAYGTATRKN_m1_c2_short	ZBTB20		REF. Yin et al. Science 2017	TTAATGTATAGA
A	4292	4150	18998	18998	31	2801	37	18998	3043	12245	546	6366
C	3124	7615	1081	592	8110	5047	2099	6	3419	69	5443	4795
G	4278	4100	4745	888	936	18998	94	308	93	6753	10713	4345
T	7304	11383	2800	1645	10888	623	18998	232	18998	526	8284	3492
Base	ZBTB22_Control_TGCCTC40NCAA_KP_NKCACTANNNTAGTGMN_m1_c3_short	ZBTB22		REF. Yin et al. Science 2017	TTCACTATAATAGTGAA
A	1550	236	9	6435	5	2873	6435	47	2484	3193	49	6435	5	6	13	4077	2782
C	1525	22	6435	43	6435	1599	16	2622	848	548	25	480	0	0	0	2358	464
G	495	2330	3	17	0	514	9	516	835	2666	13	1634	6435	65	6435	16	1539
T	2864	4105	0	3	20	6435	24	3251	2268	28	6435	2748	10	6435	0	207	1650
Base	ZBTB22_Methyl_TAACCG40NCAA_KP_NKCACTANNNTAGTGMN_m1_c3_short	ZBTB22		REF. Yin et al. Science 2017	TTCACTATAATAGTGAA
A	11170	428	29	41622	21	13919	41622	27	18095	20480	93	41622	8	19	6	28916	16896
C	11265	35	41622	325	41622	8371	64	18505	2712	2341	17	2989	5	26	11	12706	2190
G	2153	12703	15	28	4	2941	15	2312	2815	18764	84	7898	41622	304	41622	30	11335
T	17034	28919	5	26	9	41622	53	20778	18000	37	41622	13970	30	41622	24	484	11201
Base	ZBTB32_Control_TACTAA40NATT_KT_NRTACAGTNNNACTGTAYN_m2_c4_short	ZBTB32		REF. Yin et al. Science 2017	TGTACAGTATTACTGTACA
A	882	356	5	3560	0	3556	0	0	2390	1559	370	3558	4	0	3	1	3555	168	1856
C	764	3	1	5	3560	3	3	4	109	213	726	3	3561	4	0	2	1	3064	72
G	65	3057	3	0	1	4	3562	0	723	215	104	5	2	4	3562	4	2	2	748
T	1849	156	3563	0	0	8	6	3558	339	1574	2362	1	4	3559	0	3560	0	335	885
Base	ZBTB33_Methyl_TTGCGA40NGTA_KR_NRCGCNNWTTTAACATAAYN_m1_c4_short	ZBTB33		REF. Yin et al. Science 2017	AGCGCCATTTTAACATAATA
A	13189	11391	3	8	271	8913	16241	10599	59	0	680	24751	24751	2	24751	0	24751	24751	2423	11381
C	4362	1	24751	2	24751	9776	4909	846	189	40	107	29	2156	24751	0	3	1	1	12260	4998
G	6361	13360	0	24751	2743	4	302	267	0	0	2449	323	3	0	1545	0	9	3	1037	5970
T	839	1	3	3	85	6058	3299	14152	24751	24751	24751	1092	3	1	7	24751	1	94	12491	2402
Base	ZNF140_Control_TGAGGT40NTCC_KS_NRCAATTCCGCTCN_m1_c3_short	ZNF140		REF. Yin et al. Science 2017	AGCAATTCCGCTCA
A	1718	1438	1	4226	4226	0	0	9	24	58	45	11	2	1801
C	487	62	4226	2	2	0	0	4226	4226	1	4226	229	4226	1149
G	558	2788	0	8	132	0	2	1	2	4226	2	74	2	708
T	1463	6	5	117	1	4226	4226	1	181	0	2	4226	52	568
Base	ZNF140_Methyl_TATGCA40NGAG_KS_NRCAATTCCGCTCN_m1_c3_short	ZNF140		REF. Yin et al. Science 2017	AGCAATTCCGCTCA
A	2069	1887	1	5638	5638	0	1	3	32	72	141	4	2	2486
C	1028	115	5638	8	2	2	0	5638	5638	2	5638	227	5638	1218
G	729	3751	1	69	111	0	0	0	0	5638	0	7	1	1313
T	1812	5	7	173	0	5638	5638	0	255	0	0	5638	71	622
Base	ZNF281_Control_TAAAGT40NAGC_KR_GCCCCTCCCCCM_m2_c4_short	ZNF281		REF. Yin et al. Science 2017	GCCCCTCCCCCA
A	326	49	97	3	155	45	0	36	79	96	116	1452
C	428	2098	2104	2129	2036	0	2130	2116	2110	2092	2118	495
G	1773	19	28	0	11	0	2	0	29	151	0	36
T	367	109	10	34	35	2137	2	0	94	215	54	167
Base	ZNF384_Control_TAAATT40NCTG_KT_TTTTTNNNNNNNNNNNNAAAAA_m1_c4_short	ZNF384		REF. Yin et al. Science 2017	TTTTTCCGTCAGTGGAGAAAAA
A	19	0	0	22	104	70	120	95	106	121	141	105	115	122	97	137	128	460	460	460	460	460
C	88	44	51	32	176	156	137	131	104	127	106	113	94	118	113	70	83	165	58	39	54	99
G	104	26	16	21	199	82	101	132	115	85	106	162	118	132	138	135	171	220	42	32	55	98
T	460	460	460	460	460	153	103	103	136	127	107	80	133	88	112	119	78	68	29	0	0	22
Base	ZNF384_Methyl_TAGCTT40NGAC_KT_TTTTTNNNNNNNNNNNNAAAAA_m1_c4_short	ZNF384		REF. Yin et al. Science 2017	TTTTTTTTAGGATTAAAAAAAA
A	201	19	6	0	219	230	233	245	333	334	287	347	281	288	360	486	600	1230	1230	1230	1230	1230
C	240	51	0	0	625	260	290	331	277	243	292	298	293	267	266	191	147	217	45	49	90	287
G	374	93	24	0	135	123	197	297	332	337	328	329	322	328	282	303	253	639	0	4	51	279
T	1230	1230	1230	1230	1230	616	509	356	287	315	323	256	334	347	322	249	230	157	9	0	4	168
Base	ZNF454_Control_TAGTTC40NATC_KN_NRGCGCCNGGCGCYN_m1_c3_short	ZNF454		REF. Yin et al. Science 2017	TGGCGCCTGGCGCCA
A	855	1413	154	0	0	11	33	1544	0	12	0	0	0	0	2102
C	175	0	14	3472	0	3472	3472	169	32	9	3472	2	3472	2121	389
G	306	2059	3472	2	3472	6	16	178	3472	3472	0	3472	0	0	137
T	2137	0	3	0	4	1	0	1582	45	21	0	3	188	1352	844
Base	ZNF454_Control_TAGTTC40NATC_KN_TRGCGCCGGCGCYN_m1_c3_short	ZNF454		REF. Yin et al. Science 2017	TGGCGCCGGCGCCA
A	2588	6904	2437	43	0	0	0	25	8	16	9	0	458	5510
C	979	71	7	18217	11	18217	18217	3	6	18217	16	18217	12355	4166
G	1535	11313	18217	13	18217	1	6	18217	18217	1	18217	86	207	3176
T	18217	124	0	6	0	0	8	0	0	0	85	2460	5863	5366
Base	ZNF454_Methyl_TATGGA40NAGA_KN_NRGCGCCNGGCGCYN_m1_c3_short	ZNF454		REF. Yin et al. Science 2017	TGGCGCCTGGCGCCA
A	476	837	159	0	6	4	186	763	6	11	5	12	2	27	876
C	108	0	18	1684	6	1684	1684	75	0	0	1684	5	1684	937	215
G	184	847	1684	5	1684	1	9	78	1684	1684	6	1684	0	14	126
T	915	27	0	5	7	12	0	769	188	3	3	2	230	748	467
Base	ZNF454_Methyl_TATGGA40NAGA_KN_TRGCGCCGGCGCYN_m1_c3_short	ZNF454		REF. Yin et al. Science 2017	TGGCGCCGGCGCCA
A	527	1553	757	10	3	1	58	27	5	11	14	22	204	1287
C	206	58	34	3733	7	3733	3733	1	5	3733	5	3733	2128	749
G	370	2180	3733	7	3733	0	2	3733	3733	9	3733	28	87	603
T	3733	61	26	35	2	8	47	67	2	10	49	825	1605	1095
Base	ZNF580_Control_TTCAGG40NTGC_KP_CCTACCCTNNCCTACCCY_m2_c4_short	ZNF580		REF. Yin et al. Science 2017	CCTACCCTCACCTACCCT
A	30	17	0	121	10	6	12	26	18	43	39	5	4	121	6	6	16	17
C	106	112	35	24	121	121	113	44	61	18	99	119	21	28	120	120	110	48
G	43	1	3	0	1	4	4	3	10	30	27	4	4	6	0	2	8	4
T	7	0	121	14	1	2	6	101	34	29	6	6	123	7	2	1	18	67
Base	ZNF580_Methyl_TAGTAG40NGTT_KP_CCTACCCTNNCCTACCCT_m2_c4_short	ZNF580		REF. Yin et al. Science 2017	CCTACCCTCGCCTACCCT
A	272	47	11	877	3	0	41	90	192	255	251	31	5	872	7	1	78	96
C	646	869	31	17	877	878	843	205	391	84	805	863	31	15	877	878	803	212
G	157	0	0	2	2	1	8	8	16	471	71	10	1	7	1	1	15	16
T	38	48	870	8	3	2	119	754	279	70	24	32	875	15	0	2	121	811
Base	HES2_AR_TAAGCG40NCGA_GNCACGYGNC_m1_c4_elife2014	HES2		REF. Nitta et al. Elife 2015	GGCACGTGCC
A	727	584	104	2414	0	108	31	156	621	1097
C	875	401	2414	8	2414	0	893	66	751	2414
G	2414	977	52	0	0	2414	4	2414	325	1058
T	859	452	44	23	23	0	1521	169	716	1087
Base	NR1I3_KL_TTTAGC40NGAC_AGTTCANNNNAGTTCA_m1_c3b1_elife2014	NR1I3		REF. Nitta et al. Elife 2015	AGTTCACGATAGTTCA
A	248	5	8	74	12	248	46	57	70	70	248	0	12	61	26	248
C	16	17	0	55	248	12	75	63	46	41	23	7	1	42	248	30
G	92	248	127	158	34	174	57	91	61	64	99	248	92	101	24	183
T	11	5	248	248	94	30	70	36	70	72	2	4	248	248	81	30
Base	PAX3_AL_TTAGGG20NGGA_ASCGTGACTAATT_m1_c3_elife2014	PAX3		REF. Nitta et al. Elife 2015	ACCGTGACTAATT
A	5107	9	0	574	15	747	5107	21	185	5107	5107	24	265
C	155	3298	5107	0	13	4	4	5107	496	11	3	30	4073
G	650	1809	10	5107	16	5107	33	0	2205	37	9	13	860
T	903	0	202	3	5107	41	106	6	5107	2	0	5107	5107
Base	ALX4_TBX21_AAD_TGAATT40NTAA_AGGTGYTAATW_m1_c2	ALX4	TBX21	REF. Jolma et al. Nature 2015	AGGTGTTAATT
A	491	256	59	0	11	146	252	491	491	97	144
C	35	171	46	62	25	168	54	27	63	111	96
G	292	491	491	0	491	0	265	26	41	94	108
T	172	172	83	491	1	323	491	58	47	491	347
Base	ALX4_TBX21_AAD_TGAATT40NTAA_RGGTGNTAATNNNNNNNNNCASYNN_m1_c2	ALX4	TBX21	REF. Jolma et al. Nature 2015	AGGTGTTAATTTGATTTAACACTTT
A	161	164	7	0	9	39	116	258	258	63	83	65	61	100	47	58	13	101	139	12	258	7	55	39	55
C	21	118	45	51	0	44	47	0	19	83	48	41	53	34	39	48	39	69	11	258	3	186	112	31	75
G	97	258	258	0	258	28	56	21	33	40	29	45	78	31	75	43	19	72	59	3	125	72	117	23	37
T	49	157	34	258	0	147	258	50	27	258	98	106	65	93	96	109	186	16	48	4	11	11	146	164	91
Base	ARNTL_BHLHA15_AAC_TGGTCT40NCTT_RKCACGTGNNNMCATATGKN_m2_c3	ARNTL	BHLHA15	REF. Jolma et al. Nature 2015	GTCACGTGCACCCATATGGT
A	3140	1140	230	8704	1	291	0	304	2336	4381	564	2720	159	8291	99	8549	69	49	464	1952
C	1207	1498	8720	35	8569	117	72	5	5989	742	4858	5270	8708	163	1110	870	503	85	2065	731
G	4530	2277	0	4	254	8709	35	8716	130	1606	1795	1244	84	1055	1191	910	13	8601	4762	2831
T	1263	5973	0	494	38	9	8705	12	263	1989	1502	99	50	294	8582	54	8713	298	2422	3204
Base	ARNTL_PITX1_AAC_TCTTTC40NTTG_CACGTGNNNRGATTAN_m1_c3	ARNTL	PITX1	REF. Jolma et al. Nature 2015	CACGTGCTCGGATTAT
A	0	2168	4	1	0	0	642	304	571	333	561	2168	139	159	2168	459
C	2168	37	2168	0	3	0	1252	215	862	272	123	1044	27	593	250	446
G	1	43	1	2168	26	2168	78	804	374	1835	2168	324	175	112	336	166
T	0	6	0	8	2168	86	195	845	362	85	664	37	2168	2168	491	1097
Base	ARNTL_PITX1_AAC_TCTTTC40NTTG_NNCACGTGNNNNRGMTTAN_m1_c3	ARNTL	PITX1	REF. Jolma et al. Nature 2015	GGCACGTGACAGGGATTAA
A	2247	1175	89	7530	0	227	108	15	2855	1885	2922	1759	2139	1481	4492	35	1258	7530	2595
C	1186	175	7530	93	7530	31	876	5	1987	2349	1699	1669	863	1101	3039	323	931	405	1553
G	2365	3148	1	116	0	7530	47	7530	600	2024	1164	2319	5391	7530	369	65	616	778	1003
T	1733	3033	3	122	122	0	7530	240	2089	1272	1745	1783	1709	1243	534	7530	7530	1774	2380
Base	ATF4_CEBPB_AT_TCCATG40NCAC_NNATGAYGCAAYN_m1_c3	ATF4	CEBPB	REF. Jolma et al. Nature 2015	GGATGACGCAATA
A	26435	20470	115596	0	0	115596	0	0	0	115596	115596	0	49096
C	22378	27371	14307	0	0	0	63088	0	115596	82	66	47969	29182
G	46068	43860	43333	179	115596	0	210	115596	84	115	0	0	22191
T	20714	23895	0	115596	0	0	52507	0	0	0	63	67626	15127
Base	CEBPG_CREB3L1_AS_TGACTT40NGGT_NGCCACGCAAYN_m1_c3	CEBPG	CREB3L1	REF. Jolma et al. Nature 2015	TGCCACGCAATA
A	48	155	106	271	940	0	0	0	940	940	15	397
C	232	58	940	940	0	940	0	940	0	51	417	380
G	92	940	99	184	0	0	940	1	57	6	0	100
T	569	0	189	304	0	40	0	147	0	0	523	63
Base	CEBPG_ELF1_AS_TATGAC40NTCA_TTGCGYAANNSCGGAAGN_m2_c3	CEBPG	ELF1	REF. Jolma et al. Nature 2015	TTGCGCAATAGCGGAAGT
A	40	1	130	8	80	92	247	281	0	118	0	90	16	0	270	259	43	63
C	52	30	19	214	6	148	108	17	49	22	96	238	18	4	16	2	7	11
G	0	154	237	26	241	0	33	0	37	27	165	11	266	264	25	9	252	32
T	244	234	27	70	36	99	0	0	177	97	29	8	4	13	29	50	20	158
Base	CLOCK_EVX1_AX_TCTTAC40NGCG_ATRATYANNNNCACGTG_m1_c3b0	CLOCK	EVX1	REF. Jolma et al. Nature 2015	ATAATCACCGACACGTG
A	850	2	558	850	36	10	850	5	164	92	446	54	850	0	260	12	7
C	101	51	196	24	96	522	43	434	341	208	277	850	0	850	2	154	0
G	368	0	291	2	70	230	282	133	132	390	122	0	239	1	850	16	850
T	139	850	191	12	850	328	254	277	213	159	4	2	7	226	0	850	37
Base	CLOCK_EVX1_AX_TCTTAC40NGCG_CACGTGNNNTAATKAT_m1_c3b1	CLOCK	EVX1	REF. Jolma et al. Nature 2015	CACGTGTGGTAATGAT
A	1	1859	5	13	24	4	22	350	74	190	1859	1859	9	280	1859	59
C	1859	27	1859	0	55	3	542	507	274	320	341	46	197	458	14	39
G	0	70	0	1859	22	1859	100	971	1331	29	88	12	27	1431	1	98
T	0	0	117	4	1859	15	1195	30	179	1859	37	0	1859	427	0	1859
Base	CLOCK_EVX1_AX_TCTTAC40NGCG_TAATTANNNNNNCACGTG_m1_c3b0	CLOCK	EVX1	REF. Jolma et al. Nature 2015	TAATTATTGACACACGTG
A	91	612	612	19	476	612	92	52	230	259	120	245	240	612	3	33	0	0
C	213	211	9	9	307	12	25	213	37	223	324	100	612	29	612	7	68	0
G	132	314	2	46	132	19	105	75	269	59	142	210	31	76	5	612	16	612
T	612	59	31	612	612	25	390	272	76	70	26	56	0	59	174	2	612	34
Base	CLOCK_EVX1_AX_TCTTAC40NGCG_YRATTANNNNNNNCACGTG_m1_c3b0	CLOCK	EVX1	REF. Jolma et al. Nature 2015	TAATTATTGCGTACACGTG
A	75	532	966	116	680	966	191	240	228	326	174	211	537	149	966	4	256	8	6
C	478	241	159	36	475	35	81	142	258	336	115	152	208	966	5	966	18	238	44
G	81	434	41	34	546	88	235	223	348	147	392	294	142	9	208	25	966	24	966
T	488	24	184	966	966	53	459	361	132	157	284	309	78	20	46	463	28	966	48
Base	CLOCK_FIGLA_AX_TCGGCA40NAGC_NCASSTGKNNNNNNNNCACGTGN_m1_c2	CLOCK	FIGLA	REF. Jolma et al. Nature 2015	CCAGCTGGCACCAAGACACGTGT
A	2177	656	9897	89	403	116	44	611	1873	3125	1670	1937	3283	4095	2535	4370	1360	9897	121	3460	426	226	1159
C	3950	9897	119	4692	5969	308	6	2580	3288	2899	2903	3021	2248	2192	1593	2238	9897	163	9897	355	2788	23	2514
G	2560	70	547	5204	3928	16	9897	5230	1776	2630	2755	2446	1695	1917	3731	2432	47	4179	499	9897	772	9897	1387
T	1210	43	358	842	177	9897	336	4667	2960	1242	2570	2492	2670	1693	2038	857	5	176	1519	16	9897	1973	4837
Base	CLOCK_FIGLA_AX_TCGGCA40NAGC_NCASSTGKNNNNNNNNNCACGTGN_m1_c2	CLOCK	FIGLA	REF. Jolma et al. Nature 2015	CCAGCTGTTGCCACGTGCACGTGC
A	1972	223	9646	8	773	195	341	1575	2127	2143	1502	2656	2955	2156	2657	2620	3500	919	9646	7	2848	1653	332	546
C	4235	9646	188	4098	4861	542	4	3018	2618	2087	3137	2858	2423	2689	1394	1127	1105	9646	229	9646	795	2410	94	4604
G	2243	103	567	5548	4786	63	9646	4600	2217	3430	2085	1832	2261	2593	3962	2805	4560	207	2770	394	9646	108	9646	2587
T	1197	21	88	481	67	9646	976	5046	2684	1986	2922	2300	2007	2208	1634	3094	481	299	1191	2837	143	9646	1475	1910
Base	CLOCK_NHLH1_AX_TAGATT40NACA_NNCAGCTGNNNNNNCACGTGNN_m1_c2	CLOCK	NHLH1	REF. Jolma et al. Nature 2015	CGCAGCTGCTCCAACACGTGTC
A	181	105	53	908	39	185	84	12	194	54	295	114	273	368	56	908	3	47	21	0	27	237
C	461	96	908	82	121	908	66	14	436	175	330	461	266	199	908	0	908	5	109	1	266	475
G	205	542	27	45	908	394	54	908	138	302	219	152	247	339	0	27	18	908	7	908	258	166
T	60	165	59	35	165	81	908	37	140	377	64	181	122	1	0	5	147	7	908	15	356	30
Base	CLOCK_NHLH1_AX_TAGATT40NACA_NRCAGCTGNNNNNCACGTGNN_m1_c2	CLOCK	NHLH1	REF. Jolma et al. Nature 2015	CGCAGCTGCGCCACACGTGTC
A	226	221	61	795	41	158	72	42	182	76	140	256	291	16	795	1	20	12	0	3	271
C	336	23	795	19	245	795	14	24	335	242	366	291	261	795	0	795	12	15	0	293	306
G	50	573	0	11	795	288	7	795	36	308	139	145	244	0	28	0	795	7	795	205	115
T	183	156	12	15	153	107	795	4	242	169	149	103	0	0	2	38	6	795	138	294	104
Base	CLOCK_TBX3_AX_TGGCCA40NTTC_GGTGTGNNNNNCACGTG_m1_c3b0	CLOCK	TBX3	REF. Jolma et al. Nature 2015	GGTGTGATCGGCACGTG
A	381	43	28	62	153	272	629	435	346	343	242	65	1448	0	150	26	0
C	1051	121	351	33	189	447	117	134	439	428	359	1448	0	1448	0	6	28
G	1448	1448	65	1448	77	1448	457	391	245	542	680	4	68	3	1448	10	1448
T	124	35	1448	29	1448	656	245	487	418	135	167	0	28	82	4	1448	112
Base	CUX1_FOXI1_AY_TCCTCT40NGTC_RTAAACANNNNNATCRATN_m1_c3	CUX1	FOXI1	REF. Jolma et al. Nature 2015	GTAAACACGATAATCGATT
A	149	61	307	307	307	31	307	73	65	102	50	116	307	0	0	89	307	32	73
C	50	44	190	82	26	307	58	124	72	101	71	23	0	3	307	9	0	4	57
G	158	29	34	44	44	26	26	47	98	58	89	95	20	6	0	219	0	0	46
T	20	307	22	57	163	85	26	64	73	47	97	74	19	307	28	1	15	307	131
Base	CUX1_HOXA13_AY_TCGGTA40NTGA_ATCRATNNNNYCRTAAA_m1_c3	CUX1	HOXA13	REF. Jolma et al. Nature 2015	ATCGATTACCTCATAAA
A	556	0	10	52	556	7	20	487	35	29	22	163	305	1	556	556	556
C	0	0	556	32	0	0	245	26	245	290	275	556	17	15	261	41	4
G	6	0	0	505	0	19	6	15	44	221	39	108	251	16	35	16	20
T	48	556	57	2	9	556	285	28	232	16	281	171	10	556	125	63	32
Base	CUX1_HOXA13_AY_TCGGTA40NTGA_NYMRTAAANATYGATN_m1_c3	CUX1	HOXA13	REF. Jolma et al. Nature 2015	CTCATAAAAATCGATC
A	474	467	869	3806	21	6422	6422	6422	2952	6422	18	157	61	6422	145	447
C	3974	2627	5552	111	113	237	113	175	1139	0	4	3344	0	293	494	3788
G	767	38	220	2615	27	138	40	134	584	6	1	630	6422	732	248	1123
T	1207	3795	1103	60	6422	1558	244	117	1746	79	6422	3078	13	67	6422	1064
Base	CUX1_NHLH1_AY_TGCTAT40NCAG_NNCAGCTGNNNNNNNNATCGATN_m1_c3	CUX1	NHLH1	REF. Jolma et al. Nature 2015	CGCAGCTGCGCCCACAATCGATC
A	168	73	4	709	23	77	0	0	54	12	173	191	200	349	196	303	709	34	14	86	709	43	124
C	362	39	709	10	6	709	3	25	580	158	291	378	375	135	222	25	0	5	709	0	0	20	250
G	131	549	0	6	709	32	13	709	27	287	119	21	78	83	127	99	1	3	11	709	1	0	120
T	49	48	9	5	14	0	709	6	48	252	125	119	56	142	164	281	38	709	634	5	5	709	215
Base	CUX1_NHLH1_AY_TGCTAT40NCAG_NNCAGCTGNNNNNNNNNATYGATN_m1_c3	CUX1	NHLH1	REF. Jolma et al. Nature 2015	CGCAGCTGCTCCCACTTATCGATC
A	442	162	0	1489	0	5	15	9	263	128	294	196	406	585	347	283	253	1489	71	0	145	1489	86	305
C	688	156	1489	14	131	1489	15	13	1144	204	621	643	638	486	418	369	435	10	3	963	33	15	123	762
G	174	929	0	5	1489	37	15	1489	18	524	326	159	138	217	330	284	291	20	17	93	1489	7	0	163
T	185	243	3	20	32	0	1489	0	65	634	248	491	307	202	394	554	511	40	1489	526	0	1	1489	259
Base	CUX1_PITX1_AY_TGGCAG40NCCT_GGATTANNNNATCRATN_m1_c3	CUX1	PITX1	REF. Jolma et al. Nature 2015	GGATTAAGTGATCGATA
A	579	237	2302	27	87	2302	870	468	320	480	2302	18	11	1102	2302	262	1007
C	360	156	631	24	216	29	509	797	428	241	104	26	2302	51	13	6	338
G	2302	2302	23	1	7	47	288	829	546	809	217	15	3	1200	18	5	648
T	323	263	192	2302	2302	155	635	209	1008	772	231	2302	108	41	82	2302	308
Base	CUX1_RFX5_AY_TTCACG40NAGT_RATCRATNNNNNNNNNNRGYAAC_m1_c3b0	CUX1	RFX5	REF. Jolma et al. Nature 2015	GATCGATAGGCGTGCATAGCAAC
A	360	870	2	21	423	870	145	383	207	214	270	219	160	306	64	320	33	658	179	51	870	870	24
C	148	2	2	870	12	0	0	171	121	232	285	123	210	135	648	184	147	77	56	518	58	37	870
G	510	8	1	2	447	4	0	165	365	270	115	285	137	344	83	115	24	212	870	18	107	63	19
T	173	40	870	35	36	40	870	150	177	154	199	242	363	85	76	250	666	37	111	352	86	153	107
Base	CUX1_RFX5_AY_TTCACG40NAGT_RATCRATNNNNNNNNNRGYAAC_m1_c3b0	CUX1	RFX5	REF. Jolma et al. Nature 2015	AATCGATAACGTGCCTAGTAAC
A	1163	2106	1	1	589	2106	51	922	1126	310	285	410	424	59	493	158	1611	163	55	2106	2106	38
C	105	0	2	2106	3	1	3	177	458	932	365	413	536	1648	974	97	80	82	833	61	59	2106
G	943	16	1	0	1518	6	2	796	224	400	835	349	945	204	456	27	495	2106	27	106	40	42
T	103	49	2106	30	24	11	2106	211	298	465	622	933	202	195	184	1824	92	106	1273	77	107	160
Base	CUX1_SOX15_AY_TGCTTC40NTTA_ATCRATNNNNNNNNSYATTGTT_m1_c3b0	CUX1	SOX15	REF. Jolma et al. Nature 2015	ATCGATACATATGGCCATTGTT
A	87	0	0	34	87	3	39	15	35	15	29	13	22	18	12	12	87	2	4	7	32	30
C	0	4	87	1	0	3	8	30	21	25	20	16	20	22	48	47	8	2	5	5	11	47
G	3	0	1	53	4	0	19	27	17	18	18	21	31	31	39	4	9	4	4	87	9	34
T	6	87	8	0	4	87	22	15	14	29	21	37	13	16	31	40	49	87	87	4	87	87
Base	CUX1_SOX15_AY_TGCTTC40NTTA_NATCRATNNNNNNNAACAATRS_m1_c3b0	CUX1	SOX15	REF. Jolma et al. Nature 2015	GATCGATAACCTTCAACAATGC
A	29	102	1	1	45	102	10	39	34	29	29	27	24	17	102	102	5	102	102	52	44	30
C	5	2	0	102	1	0	0	18	21	30	41	18	21	30	48	10	102	4	5	8	12	51
G	36	3	1	0	57	0	1	30	23	24	16	27	27	30	63	4	8	10	3	2	58	51
T	32	2	102	13	0	5	102	15	24	20	16	30	30	26	21	60	11	7	9	102	13	17
Base	CUX1_SOX15_AY_TGCTTC40NTTA_NATCRATNNNNNNNNAACAATRS_m1_c3b0	CUX1	SOX15	REF. Jolma et al. Nature 2015	GATCAATACCCGTAGAACAATGG
A	25	94	1	1	48	94	6	44	29	29	15	22	23	35	30	94	94	3	94	94	47	42	34
C	13	0	1	94	0	0	4	21	30	31	35	11	23	17	10	32	10	94	4	3	7	12	45
G	41	4	3	1	47	0	1	19	21	15	22	38	17	15	36	41	12	7	8	3	4	52	49
T	14	2	94	9	0	5	94	11	14	19	22	24	30	27	19	23	53	20	7	11	94	4	15
Base	CUX1_SRF_AY_TGAAAT40NCAA_NCCATAYWNGGWNNNNATCRATN_m1_c3	CUX1	SRF	REF. Jolma et al. Nature 2015	ACCATACAAGGTCATGATCAATT
A	1676	242	12	3785	660	3785	584	3118	2437	232	128	1180	1303	1656	171	1225	3785	5	43	2001	3785	166	1340
C	598	3785	3785	534	131	324	2066	40	178	30	108	840	1725	531	180	142	8	4	3785	45	6	9	370
G	1024	168	0	1144	46	712	173	96	207	3785	3785	428	562	980	1162	1885	78	16	18	1783	5	2	691
T	487	143	375	1943	3785	343	1719	666	963	8	228	2605	195	618	2271	533	135	3785	246	7	369	3785	1383
Base	CUX1_TBX21_AY_TGGCAC40NAAG_NTCACACMNNNATCRATN_m1_c3	CUX1	TBX21	REF. Jolma et al. Nature 2015	GTCACACATTAATCGATA
A	144	83	286	968	0	968	38	499	134	18	490	968	0	2	364	968	108	420
C	126	190	968	35	968	14	968	469	285	292	26	5	9	968	4	0	0	330
G	378	21	293	52	13	99	20	151	35	119	298	0	178	0	604	0	3	157
T	321	968	65	44	20	11	8	324	514	539	154	0	968	7	5	16	968	61
Base	CUX1_TBX21_AY_TGGCAC40NAAG_TMACACCYAATA_m1_c3	CUX1	TBX21	REF. Jolma et al. Nature 2015	TCACACCCAATA
A	379	233	1327	0	1327	58	52	87	1327	1327	42	1327
C	324	1093	59	1327	16	1327	1327	853	180	29	37	518
G	23	200	395	0	331	2	96	0	613	97	0	373
T	1327	30	119	0	0	19	64	473	329	99	1327	522
Base	CUX1_TBX3_AY_TGGGCT40NGTT_AGGTGTGNNNNATCRAT_m1_c3b0	CUX1	TBX3	REF. Jolma et al. Nature 2015	AGGTGTGGATGATCAAT
A	219	47	15	2	25	22	30	55	77	45	17	219	0	2	132	219	27
C	4	57	9	52	5	24	36	52	40	10	7	2	0	219	2	0	0
G	104	219	219	20	219	15	219	99	62	47	181	12	0	0	87	0	0
T	19	22	2	219	0	219	94	12	40	117	12	2	219	6	0	17	219
Base	E2F1_ELK1_AX_TATGTA40NTGT_SGCGCNNNNNCGGAAGN_m1_c2	E2F1	ELK1	REF. Jolma et al. Nature 2015	GGCGCGCAAACGGAAGT
A	243	27	26	64	72	10	194	615	982	710	77	28	11	1384	1384	245	62
C	553	85	1384	25	1384	577	592	87	19	374	1384	4	21	25	75	214	331
G	831	1384	45	1384	653	642	188	367	89	84	57	1384	1384	40	43	1384	198
T	47	24	63	54	113	155	410	316	295	217	36	15	42	57	326	35	793
Base	E2F1_ELK1_AX_TATGTA40NTGT_SGCGCNNNNNNNNNNCGGAAGN_m1_c2	E2F1	ELK1	REF. Jolma et al. Nature 2015	GGCGCGCTTTTGGACCGGAAGT
A	116	35	24	37	52	109	349	361	296	315	222	256	282	534	217	157	3	17	1251	1251	185	87
C	619	67	1251	64	1251	438	367	203	261	272	305	237	259	73	594	1251	2	16	20	50	145	200
G	632	1251	81	1251	379	519	189	270	267	295	359	478	414	471	349	97	1251	1251	45	54	1251	159
T	65	47	50	61	189	186	346	416	426	369	366	280	295	173	90	56	0	27	52	242	23	804
Base	E2F1_ELK1_AX_TATGTA40NTGT_SGCGCNNNNNNNNNNNCGGAAGN_m1_c2	E2F1	ELK1	REF. Jolma et al. Nature 2015	GGCGCGCATGGGGGACCGGAAGT
A	154	42	22	50	91	57	269	396	307	238	257	184	309	292	460	160	144	0	13	1158	1158	198	52
C	554	67	1158	71	1158	366	398	147	215	253	231	284	221	180	71	568	1158	11	7	27	50	152	197
G	604	1158	103	1158	306	537	182	260	295	352	350	378	391	407	442	312	68	1158	1158	38	31	1158	115
T	130	54	80	79	189	198	309	355	342	315	320	312	237	280	185	118	7	13	21	15	238	41	794
Base	E2F1_EOMES_AX_TGCACG40NTTG_NGGTGTGNNNGGCGCSNNNCRC_m1_c3	E2F1	EOMES	REF. Jolma et al. Nature 2015	AGGTGTGAATGGCGCGTATCAC
A	273	419	47	28	3	153	39	455	510	250	61	0	5	7	0	0	60	279	145	0	525	35
C	186	222	50	124	0	194	71	51	27	0	284	30	701	0	701	265	179	128	80	701	33	701
G	190	701	701	108	701	62	701	68	34	176	701	701	9	701	133	436	100	93	237	3	176	193
T	52	106	24	701	4	701	130	127	130	282	102	0	0	0	4	73	363	202	240	86	80	268
Base	E2F1_EOMES_AX_TGCACG40NTTG_RGGTGTNNNGGCGSNNTNNCRSNN_m1_c3	E2F1	EOMES	REF. Jolma et al. Nature 2015	AGGTGTGATGGCGCCATGACACGG
A	1742	601	175	125	3	1099	372	1913	744	253	0	2	0	4	122	1093	529	690	1054	25	1504	506	402	683
C	420	1340	288	1171	8	728	720	32	232	585	85	2873	11	1934	1282	420	217	537	28	2873	74	1493	659	566
G	1131	2873	2873	55	2873	1301	1163	743	609	2873	2873	0	2873	940	692	457	74	936	998	24	1369	1381	1106	912
T	769	426	139	2873	45	2873	618	185	1288	71	0	0	7	9	777	902	2873	710	793	231	107	1148	706	712
Base	E2F1_HES7_AX_TAAGGG40NACC_RRCRCGYGYNNNNSGCGCSN_m1_c3	E2F1	HES7	REF. Jolma et al. Nature 2015	GGCACGTGCCGTTGGCGCCC
A	298	271	24	1098	0	33	8	4	64	172	460	484	160	118	40	0	46	9	31	462
C	328	156	1399	18	1399	4	307	94	972	993	143	94	339	442	90	1399	1	1399	786	494
G	1101	1128	7	301	38	1399	0	1399	342	144	638	240	158	957	1399	18	1399	238	613	95
T	220	146	25	41	35	4	1092	12	427	89	158	581	742	16	51	12	0	70	176	349
Base	E2F1_HES7_AX_TAAGGG40NACC_SRCRCGYGSYNNNNSGCGCSN_m1_c3	E2F1	HES7	REF. Jolma et al. Nature 2015	GGCACGTGCCGCAAGGCGCCC
A	159	239	74	426	23	16	41	22	49	48	203	150	388	377	85	53	6	68	23	8	237
C	234	90	781	18	781	26	60	20	444	396	56	268	32	141	138	16	781	28	781	462	376
G	547	542	14	355	9	781	27	781	337	71	346	100	74	100	644	781	17	781	107	320	55
T	28	31	32	12	28	8	721	20	115	385	176	263	287	163	0	2	19	9	88	164	114
Base	E2F1_NHLH1_AX_TGCTTT40NAGA_SGCGCCNNNNNNNNNNNNCAGCTGNN_m1_c3b1	E2F1	NHLH1	REF. Jolma et al. Nature 2015	GGCGCCATAACGGGGCCGCAGCTGCG
A	63	0	7	7	2	88	360	129	267	338	100	187	188	138	186	170	255	110	9	879	31	8	71	13	100	21
C	421	30	879	41	879	879	103	308	189	241	349	181	88	74	23	345	452	27	879	18	123	879	20	11	624	172
G	458	879	4	879	12	836	116	118	227	103	194	405	322	361	588	218	94	648	0	4	879	30	31	879	147	382
T	0	3	0	5	124	77	300	325	195	197	236	105	281	306	82	147	78	94	7	54	22	10	879	9	8	303
Base	E2F3_DRGX_AAA_TTATAA40NGTG_SGCGCTAATTKN_m1_c2	E2F3	DRGX	REF. Jolma et al. Nature 2015	GGCGCTAATTGC
A	128	5	26	5	3	13	1293	1293	29	26	325	196
C	544	75	1293	0	1293	337	49	0	0	20	176	450
G	750	1293	1	1293	109	28	38	2	19	58	829	373
T	150	8	19	4	21	1293	0	18	1293	1293	464	275
Base	E2F3_FOXI1_AAA_TCCTCT40NGTC_NNMCACCGCGCCCMN_m1_c3	E2F3	FOXI1	REF. Jolma et al. Nature 2015	TGACACCGCGCCCAC
A	400	449	1953	155	2250	45	53	101	17	209	39	88	608	1615	355
C	411	155	297	2250	121	2250	2250	154	2250	233	2250	2250	2250	635	1558
G	400	1563	133	80	6	57	186	2250	0	2250	49	0	32	126	184
T	1040	82	101	217	55	13	124	68	51	83	54	92	75	296	154
Base	E2F3_FOXO6_AAA_TCCGAA40NGGC_NMATGACACGCGCCMNN_m2_c3	E2F3	FOXO6	REF. Jolma et al. Nature 2015	GAATGACACGCGCCCAC
A	152	474	480	73	0	611	7	606	1	16	37	29	122	21	79	315	77
C	126	92	176	69	54	0	613	29	598	67	613	62	585	609	516	169	377
G	232	110	40	42	606	6	15	17	41	607	55	602	8	1	19	58	76
T	100	51	135	587	59	15	125	6	0	1	9	36	0	23	6	68	81
Base	E2F3_ONECUT2_AAA_TTGAAG40NCTC_NNSGCGCSNNNATCGAYN_m1_c3	E2F3	ONECUT2	REF. Jolma et al. Nature 2015	AGGGCGCCATTATCGATT
A	1424	1113	467	0	19	0	2	902	1402	1143	839	3918	50	106	26	3918	253	563
C	463	356	1776	269	3918	11	3918	2099	1352	392	77	20	35	3918	51	16	1468	1058
G	732	1431	2142	3918	23	3918	132	1820	376	777	56	22	9	157	3918	43	225	671
T	1300	1018	610	2	22	13	27	428	788	1606	2946	40	3918	1842	28	0	2450	1627
Base	E2F3_ONECUT2_AAA_TTGAAG40NCTC_NNSGCGCSNNNNATCGAYN_m1_c3	E2F3	ONECUT2	REF. Jolma et al. Nature 2015	ATGGCGCGAATTATCGATC
A	670	556	238	59	25	18	4	136	709	742	563	245	1903	232	31	26	1903	113	211
C	248	149	822	17	1903	59	1903	937	496	164	132	141	0	17	1903	0	15	744	701
G	315	591	1081	1903	37	1903	122	966	160	267	126	96	0	0	121	1903	11	130	314
T	670	608	275	0	33	0	10	177	539	730	1082	1421	109	1903	595	2	0	1159	678
Base	E2F3_TBX21_AAA_TGGCAC40NAAG_NGGTGTGNNGGCGCSN_m1_c3b1	E2F3	TBX21	REF. Jolma et al. Nature 2015	AGGTGTGAAGGCGCGT
A	202	160	30	4	5	87	59	389	147	67	0	33	9	15	22	55
C	54	113	13	78	0	155	267	0	11	148	5	392	10	392	179	56
G	94	392	392	11	392	42	392	0	118	392	392	61	392	75	213	61
T	42	86	111	392	0	392	201	4	117	73	78	20	9	73	60	221
Base	E2F3_TBX21_AAA_TGGCAC40NAAG_NGGTGTGNNNGGCGCSN_m1_c3b1	E2F3	TBX21	REF. Jolma et al. Nature 2015	AGGTGTGAATCGCGCGT
A	213	92	37	35	4	39	13	286	254	70	52	5	6	0	8	20	51
C	15	49	33	105	9	51	127	10	26	52	406	0	377	5	377	171	46
G	70	377	377	74	377	88	377	46	44	76	377	377	51	377	102	206	20
T	79	69	45	377	3	377	111	35	52	179	142	0	17	0	10	52	260
Base	ELK1_EOMES_AAA_TGAGTC40NAAC_RGGTGNGANNNNNNNNTNNCACCGGAAGY_m2_c2	ELK1	EOMES	REF. Jolma et al. Nature 2015	AGGTGTGAGGGTAGGGTGACACCGGAAGT
A	852	760	106	62	26	281	313	1439	510	468	385	211	547	346	213	429	248	299	552	35	1474	121	330	1	0	1530	1394	493	237
C	448	428	266	756	3	460	681	109	353	215	315	402	199	306	262	216	507	527	166	1476	22	1491	1492	1	0	12	79	353	628
G	566	1352	1464	110	1530	209	1347	644	536	489	449	373	469	584	561	565	237	536	525	34	940	310	24	1530	1530	1	0	1347	295
T	247	465	117	1408	19	580	778	232	131	357	381	543	316	293	494	320	1431	168	287	74	4	74	0	0	1	31	470	26	857
Base	ELK1_EOMES_AAA_TGAGTC40NAAC_RSCGGAANNAGGYGYNA_m1_c2	ELK1	EOMES	REF. Jolma et al. Nature 2015	ACCGGAAGTAGGTGTGA
A	232	28	25	1	1	386	386	13	8	386	105	30	22	41	59	59	386
C	16	286	386	0	1	0	1	55	62	76	103	55	128	7	155	88	33
G	154	100	7	386	386	9	8	318	21	275	386	386	19	386	75	157	101
T	33	14	5	1	3	1	14	0	294	72	106	48	258	16	231	82	43
Base	ELK1_EOMES_AAA_TGAGTC40NAAC_TNRCACCGGAAGN_m1_c2	ELK1	EOMES	REF. Jolma et al. Nature 2015	TCACACCGGAAGT
A	1266	2443	5841	693	9374	455	1022	19	0	9374	9374	2594	938
C	2514	4353	875	9374	135	9374	9374	0	12	27	306	2124	2544
G	1422	1780	3533	768	3140	780	47	9374	9374	5	20	9374	1610
T	9374	798	1433	552	152	98	12	8	45	106	2233	380	4281
Base	ELK1_EVX1_AAD_TGGAAT40NAAT_RSCGGWANNNNYMATTA_m1_c3	ELK1	EVX1	REF. Jolma et al. Nature 2015	ACCGGAAATGGTAATTA
A	705	218	309	94	76	697	1132	972	122	200	379	133	614	1132	42	112	1132
C	219	752	1132	12	36	40	39	18	108	172	145	424	518	112	34	197	64
G	427	380	59	1132	1132	7	59	119	61	484	397	174	111	254	0	78	82
T	279	170	44	0	80	435	49	23	841	277	212	708	130	81	1132	1132	162
Base	ELK1_FOXI1_AAA_TAGTCA40NTCT_RSCGGAANNRTMAAYAN_m1_c3	ELK1	FOXI1	REF. Jolma et al. Nature 2015	ACCGGAAGTGTAAACAT
A	4184	278	681	16	0	5129	5129	1351	146	2269	545	3108	5129	5129	10	5129	718
C	160	3473	5129	98	28	13	0	457	1105	40	428	2021	788	66	3868	104	1187
G	945	1656	14	5129	5129	0	0	3305	24	2860	260	0	20	479	0	84	1486
T	802	237	9	1	10	32	193	16	3854	58	5129	12	456	127	1260	493	1737
Base	ELK1_FOXI1_AAA_TAGTCA40NTCT_RSCGGAANRWMAACAN_m1_c3	ELK1	FOXI1	REF. Jolma et al. Nature 2015	GCCGGAAGGTAAACAT
A	512	116	0	0	176	1043	1043	14	183	304	672	1043	1043	0	1043	251
C	0	793	1043	0	0	4	0	252	607	5	371	32	13	1043	18	2
G	531	251	0	1043	1043	0	4	741	860	17	0	22	528	0	1	340
T	10	0	7	23	0	36	35	36	18	739	9	0	0	170	211	450
Base	ELK1_FOXI1_AAD_TGTGTC40NTGG_RSCGGAANNRTMAAYA_m1_c3b1	ELK1	FOXI1	REF. Jolma et al. Nature 2015	ACCGGAAATATAAACA
A	435	299	301	16	47	641	641	311	97	324	84	481	641	641	10	641
C	134	385	641	18	5	17	26	101	178	34	27	160	13	0	426	20
G	206	256	82	641	641	21	3	138	79	317	35	16	0	26	0	63
T	124	110	50	0	29	50	103	91	287	7	641	0	47	8	215	21
Base	ELK1_FOXI1_AAD_TGTGTC40NTGG_RSCGGAANRTMAAYA_m1_c3b1	ELK1	FOXI1	REF. Jolma et al. Nature 2015	ACCGGAACGTAAACA
A	152	136	141	27	45	243	243	42	97	79	220	243	243	13	243
C	73	177	243	16	15	6	11	76	32	25	23	0	24	181	15
G	90	66	41	243	243	33	19	63	146	11	1	4	27	0	12
T	59	61	16	16	25	28	66	62	5	243	1	7	0	61	6
Base	ELK1_HOXA3_AAA_TCTGTG40NAGA_NCCGGWNNNNNNNNNNNSCATTAN_m1_c2	ELK1	HOXA3	REF. Jolma et al. Nature 2015	ACCGGAAATTGTATCACCCATTAC
A	525	66	94	12	0	453	663	655	26	76	227	138	356	60	142	429	132	180	369	795	32	73	795	194
C	22	795	795	21	28	28	10	31	169	46	86	135	78	213	310	76	428	502	795	78	58	186	60	341
G	125	139	11	795	795	0	38	69	69	269	426	260	139	84	58	60	101	293	337	229	32	66	96	174
T	123	9	4	21	0	342	84	39	531	403	56	263	222	439	285	230	135	336	170	58	795	795	199	86
Base	ELK1_HOXA3_AAA_TCTGTG40NAGA_RSCGGTAATKR_m1_c2	ELK1	HOXA3	REF. Jolma et al. Nature 2015	GCCGGAAATTG
A	1044	321	361	107	145	4576	2123	2123	180	131	884
C	334	1496	2123	103	340	59	0	11	560	311	134
G	1079	627	55	2123	2123	60	183	179	364	923	1239
T	500	155	272	79	224	2123	6	0	2123	1199	469
Base	ELK1_HOXB13_AAA_TGCGAC40NGGT_RSCGGAAGNNGTAAAN_m2_c3	ELK1	HOXB13	REF. Jolma et al. Nature 2015	ACCGGAAGTTGTAAAA
A	4647	171	145	0	0	6744	6674	340	76	1795	2549	87	5884	6592	5771	2635
C	293	5717	6721	0	0	0	0	89	494	2220	76	331	126	407	1025	1455
G	1843	880	51	6731	6717	117	82	6677	9	381	5222	354	387	507	709	1472
T	449	143	41	0	298	0	368	0	6142	2325	462	6511	1569	286	960	1160
Base	ELK1_ONECUT2_AAA_TCCAGG40NTAG_RSCGGAASNGRTCGATAN_m2_c2	ELK1	ONECUT2	REF. Jolma et al. Nature 2015	ACCGGAACCGATCGATAC
A	468	126	44	0	4	773	781	20	94	71	589	33	29	164	769	91	560	240
C	92	610	776	2	11	4	4	448	439	25	35	15	781	38	15	31	183	278
G	272	118	26	785	785	5	7	335	134	769	174	20	33	733	64	20	249	144
T	78	9	4	5	9	25	37	9	117	27	30	785	25	43	55	760	134	122
Base	ELK1_PAX5_AAA_TCAGTT40NTTG_RSCGGAACYACGCWYSANTG_m2_c2	ELK1	PAX5	REF. Jolma et al. Nature 2015	ACCGGAACTACGCATCACTG
A	4742	298	131	2	0	6562	6524	10	3	6280	157	282	1	3037	250	50	6100	1323	552	1931
C	658	5856	6557	0	0	1	2	6337	2360	42	5995	33	6221	946	1713	3614	79	2589	2754	194
G	1770	494	0	6563	6562	0	15	385	0	593	2	6533	972	280	0	2906	1350	1667	243	5371
T	554	83	2	1	2	6	217	341	4203	39	986	2	6	2843	4752	190	12	984	5214	795
Base	ELK1_SREBF2_AAA_TCTTTG40NACT_RSCGGAANTSRCGTGA_m1_c2	ELK1	SREBF2	REF. Jolma et al. Nature 2015	ACCGGAAGTGGCGTGA
A	533	175	13	3	0	973	973	122	12	74	436	30	51	88	51	973
C	53	779	973	17	12	10	11	2	30	481	10	973	68	127	48	37
G	439	193	15	973	973	1	8	848	15	492	537	114	973	31	973	86
T	290	50	59	0	34	31	204	0	973	82	10	113	5	973	45	186
Base	ELK1_SREBF2_AAA_TCTTTG40NACT_RWCACGTGNNCGGAANN_m1_c2	ELK1	SREBF2	REF. Jolma et al. Nature 2015	ATCACGTGACCGGAAGT
A	437	155	15	787	6	28	42	67	763	16	94	0	22	787	787	136	138
C	91	81	787	2	787	141	117	35	11	687	787	0	36	16	17	69	204
G	350	64	41	330	138	787	31	787	10	56	61	787	787	30	0	571	70
T	40	632	15	58	65	6	787	48	3	28	71	2	1	6	156	11	375
Base	ERF_CLOCK_AAC_TCCAGA40NGTA_CACGTGNNNNNSRGGAARNN_m1_c3b0	ERF	CLOCK	REF. Jolma et al. Nature 2015	CACGTGGCTGACCGGAAGTC
A	4	38	0	0	2	0	4	7	5	3	22	6	31	0	1	38	38	15	4	11
C	38	1	38	0	3	0	4	15	12	5	0	26	82	0	2	0	1	0	12	17
G	0	0	0	38	3	38	14	4	8	27	14	12	6	38	38	3	1	22	8	6
T	0	0	11	1	38	4	14	11	13	3	2	1	3	0	0	0	13	2	13	4
Base	ERF_DLX3_AAC_TTGCAT40NTGG_RSCGGAANNNNYAATTA_m1_c2	ERF	DLX3	REF. Jolma et al. Nature 2015	ACCGGAAGTGGCAATTA
A	115	34	53	2	3	188	188	62	21	59	26	31	188	188	0	32	188
C	53	140	188	0	8	8	21	32	42	51	59	112	70	51	15	47	28
G	72	47	29	188	188	1	3	78	51	64	80	31	84	39	12	32	70
T	43	21	15	0	21	13	99	15	73	14	22	75	10	67	188	188	77
Base	ERF_EOMES_AAC_TGAGTC40NAAC_RRGTGTKNNNNNNNNNNNNNNCMGGANNN_m1_c3	ERF	EOMES	REF. Jolma et al. Nature 2015	AGGTGTGAAAACGATTTGTCACCGGAAGT
A	349	135	0	37	29	148	52	372	213	247	198	175	177	203	174	209	86	184	177	16	494	56	314	0	0	634	469	197	64
C	72	156	73	184	10	174	158	50	203	169	71	186	108	57	105	125	116	176	70	606	5	634	320	0	1	0	12	56	186
G	285	499	634	54	634	115	467	196	186	164	173	104	191	194	147	68	13	238	178	0	124	176	4	634	634	0	7	311	172
T	143	92	15	634	7	634	167	16	32	54	191	169	158	181	208	232	419	37	209	13	11	27	10	0	0	11	146	70	213
Base	ERF_ETV7_AAC_TTGGTG40NTAC_NSMGGACGGAYNTCCKSN_m1_c2	ERF	ETV7	REF. Jolma et al. Nature 2015	ACCGGACGGATGTCCGGG
A	565	428	677	55	2	1657	1105	2	0	1657	387	386	11	4	1	206	409	337
C	408	893	981	0	3	16	1657	3	0	6	534	40	11	1657	1657	456	823	465
G	436	764	451	1657	1657	9	9	1657	1657	5	0	618	3	0	2	941	835	495
T	248	313	102	5	0	19	0	0	5	2	1124	613	1657	2	71	716	554	360
Base	ERF_FIGLA_AAC_TCGAAC40NGAT_RSCGGAANCASCTGNN_m1_c3	ERF	FIGLA	REF. Jolma et al. Nature 2015	ACCGGAAACACCTGGT
A	8107	1887	4153	13	33	12269	12269	5798	46	12269	25	292	22	31	1748	2810
C	1852	9034	12269	29	3	44	456	2446	12269	44	7225	12269	436	31	2654	3307
G	4162	3235	297	12269	12269	24	62	3829	0	50	5044	6088	189	12269	4055	2723
T	2329	394	62	13	58	19	5547	196	15	9	126	83	12269	205	3812	3428
Base	ERF_FOXI1_AAC_TAGTCA40NTCT_RSCGGATGTTKWN_m1_c2	ERF	FOXI1	REF. Jolma et al. Nature 2015	ACCGGATGTTTAC
A	1214	368	204	17	28	2278	1581	91	77	365	300	1305	133
C	334	1592	2278	34	0	57	46	36	170	170	156	477	939
G	1064	686	45	2278	2278	31	42	2278	28	783	909	322	562
T	415	236	39	30	28	0	2278	26	2278	2278	1369	973	643
Base	ERF_FOXI1_AAC_TAGTCA40NTCT_TGTTKMCGGAWRN_m1_c2	ERF	FOXI1	REF. Jolma et al. Nature 2015	TGTTTACGGAAGT
A	183	452	97	196	84	509	77	2	59	954	697	314	73
C	189	48	180	88	90	445	954	24	79	130	41	76	205
G	326	954	97	317	338	122	20	954	954	99	60	640	237
T	954	96	954	954	616	22	7	20	108	195	257	80	439
Base	ERF_HES7_AAC_TGTGAA40NTAC_NCCGGAANNNNNNCACGYGNN_m1_c3b1	ERF	HES7	REF. Jolma et al. Nature 2015	ACCGGAAGTGCGGCACGTGCC
A	97	41	47	0	0	217	217	52	21	51	46	5	85	4	217	7	23	5	12	18	44
C	41	217	217	2	0	1	5	28	56	35	84	33	16	217	15	217	7	79	18	85	114
G	58	36	3	217	217	2	9	129	26	84	42	173	90	1	44	15	217	13	217	66	28
T	20	13	0	2	5	6	59	7	114	47	45	5	25	4	19	0	45	137	23	47	32
Base	ERF_HES7_AAC_TGTGAA40NTAC_NNCACGTGNNNNCCGGAANN_m1_c3b1	ERF	HES7	REF. Jolma et al. Nature 2015	TTCACGTGCTCACCGGAAGT
A	18	13	7	122	3	6	15	5	5	15	22	47	23	34	2	9	122	122	21	18
C	17	22	122	14	122	5	68	0	86	34	44	17	122	122	0	0	0	19	9	26
G	34	34	7	24	0	122	2	122	16	16	31	28	45	1	122	122	11	14	93	8
T	53	53	0	8	0	5	122	0	15	56	24	29	26	1	2	2	7	38	0	70
Base	ERF_HES7_AAC_TGTGAA40NTAC_NNCACGTGNNNNNCCGGAANN_m1_c3b1	ERF	HES7	REF. Jolma et al. Nature 2015	GACACGTGGTGGACCGGAAGT
A	21	50	2	130	18	0	11	3	9	11	39	23	62	17	17	0	0	130	130	48	11
C	14	34	130	3	130	2	46	3	32	42	26	20	38	130	130	0	0	2	24	7	48
G	68	35	15	28	9	130	2	130	57	14	44	50	15	75	0	130	130	5	2	66	14
T	26	10	5	24	5	0	130	0	32	63	19	36	14	0	0	9	0	0	30	8	55
Base	ERF_HOXA3_AAC_TCTGTG40NAGA_RSCGGAWNNNNNNNYMATTA_m1_c3	ERF	HOXA3	REF. Jolma et al. Nature 2015	ACCGGAAGTAGAGGCCATTA
A	504	179	60	0	0	628	451	230	47	204	158	260	166	132	232	280	628	8	65	628
C	71	426	628	0	0	7	66	46	165	124	130	116	129	134	336	348	185	34	83	50
G	124	202	13	628	628	0	0	338	100	160	201	115	199	242	101	62	119	18	13	64
T	86	0	2	0	5	0	177	13	317	139	138	137	134	121	292	83	95	628	628	165
Base	ERF_HOXB13_AAC_TGCGAC40NGGT_NNMGGAARNNRTAAAN_m1_c2	ERF	HOXB13	REF. Jolma et al. Nature 2015	ACCGGAAGTCGTAAAA
A	741	450	545	19	28	2141	2141	845	69	619	1067	21	2141	2141	2141	696
C	427	960	1597	4	0	49	284	193	795	634	94	175	213	18	463	501
G	656	484	249	2141	2141	28	84	1296	93	335	1074	98	355	86	284	503
T	316	247	35	7	36	41	725	37	1184	554	287	2141	1253	294	428	441
Base	ERF_MAX_AAC_TTAGTC40NTCC_RSCGGAANCACGTGN_m1_c3	ERF	MAX	REF. Jolma et al. Nature 2015	ACCGGAAACACGTGG
A	4520	649	966	25	40	6432	6432	3731	4	6432	12	72	171	28	904
C	903	5350	6432	107	66	70	84	1154	6432	49	6432	9	282	7	1833
G	1911	1081	115	6432	6432	0	19	1494	8	23	32	6432	65	6432	2245
T	1328	137	64	11	44	39	360	53	28	17	71	0	6432	24	1450
Base	ERF_NHLH1_AAC_TCTCGT40NGCC_NNCAGCTGCCGGAWRYN_m2_c3	ERF	NHLH1	REF. Jolma et al. Nature 2015	AGCAGCTGCCGGAAGTA
A	156	0	5	324	1	26	10	1	0	12	27	4	324	241	113	0	105
C	81	14	317	0	11	301	20	12	316	327	0	10	21	0	3	108	82
G	81	290	14	0	288	2	13	317	6	11	325	313	3	11	176	16	74
T	7	21	18	0	28	8	324	15	8	1	7	26	12	84	40	210	65
Base	ERF_PITX1_AAC_TCGAGC40NAAT_NSCGGANNNNNGGMTTA_m1_c3b0	ERF	PITX1	REF. Jolma et al. Nature 2015	ACCGGAAGTGGGGATTA
A	36	24	42	5	3	99	55	18	12	27	21	64	31	62	1	26	99
C	13	68	99	7	2	5	4	9	34	17	20	21	15	37	13	18	21
G	27	31	28	99	99	11	4	68	17	30	34	99	99	16	8	10	18
T	23	20	15	0	7	11	37	4	35	25	24	27	13	19	99	99	33
Base	ERF_PITX1_AAC_TCGAGC40NAAT_NSCGGANNNNNNGGMTTA_m1_c3b0	ERF	PITX1	REF. Jolma et al. Nature 2015	GCCGGAAGTGGGGGATTA
A	33	18	34	0	2	133	79	35	26	35	42	25	47	26	80	14	33	133
C	15	73	133	0	3	12	6	8	34	30	21	22	32	10	53	11	26	13
G	52	60	22	133	133	10	5	76	32	36	52	53	133	133	13	7	8	14
T	34	9	10	9	6	6	43	14	42	32	17	34	33	35	20	133	133	37
Base	ERF_SREBF2_AAC_TCTTTG40NACT_NNCACGTGACMGGAARNN_m1_c3u	ERF	SREBF2	REF. Jolma et al. Nature 2015	ATCACGTGACCGGAAGTG
A	93	1	3	138	0	0	0	3	138	1	45	0	2	138	138	32	2	42
C	9	3	138	7	138	10	1	6	10	138	93	1	10	0	9	13	7	34
G	37	3	0	12	17	138	0	138	3	5	1	138	138	3	1	106	55	56
T	0	131	2	1	2	0	138	0	5	12	2	2	6	11	20	9	74	7
Base	ERF_SREBF2_AAC_TCTTTG40NACT_NSCGGAARNCACGTGNN_m1_c2	ERF	SREBF2	REF. Jolma et al. Nature 2015	GCCGGAAATCACGTGAT
A	73	93	58	5	2	373	373	227	4	37	373	0	0	30	0	299	7
C	99	211	373	7	15	7	61	0	4	373	2	373	96	10	0	0	111
G	122	162	1	373	373	0	0	146	13	7	4	5	373	8	373	24	8
T	78	17	34	0	14	31	73	1	352	12	1	15	5	373	10	50	246
Base	ETV2_BHLHA15_AAA_TCGAGT40NACT_RSCGGANNCATATGK_m1_c3b0	ETV2	BHLHA15	REF. Jolma et al. Nature 2015	ACCGGAAACATATGG
A	75	12	17	0	0	119	96	63	6	119	5	119	11	0	2
C	12	80	119	0	2	0	2	36	119	2	5	5	13	2	7
G	45	40	3	119	119	0	0	18	2	11	4	6	7	119	76
T	20	5	2	0	0	2	22	2	7	10	119	7	119	18	43
Base	ETV2_CEBPD_AAA_TGTAGA40NTGT_RSCGGANNTTGCGYAAN_m1_c2	ETV2	CEBPD	REF. Jolma et al. Nature 2015	ACCGGAAGTTGCGCAAC
A	789	351	352	39	44	1312	634	501	2	3	910	66	227	246	1312	1312	98
C	322	868	1312	21	19	21	193	119	1	5	7	1312	107	677	397	2	509
G	523	444	90	1312	1312	36	31	676	4	177	1312	78	1312	12	12	19	273
T	365	91	26	14	8	71	454	16	1312	1312	164	261	64	635	22	11	431
Base	ETV2_CLOCK_AAA_TCGGGC40NAAT_NNCACGTGNNNNNCCGGAWRY_m1_c3	ETV2	CLOCK	REF. Jolma et al. Nature 2015	GACACGTGTCACACCGGATGC
A	3910	5907	1088	13630	5	1819	99	8	705	2377	4277	1511	5634	4469	3678	2	10	13630	5681	4795	1063
C	2284	4216	13630	72	13630	0	1169	1	4007	4990	3310	4637	2301	13630	13630	5	6	3	1159	2296	7648
G	5424	2591	30	1322	83	13630	62	13630	4307	2882	2668	3260	2771	2682	718	13630	13630	7	123	8835	3636
T	2012	916	82	70	1095	37	13630	1356	4610	3380	3375	4223	2924	1287	6	4	10	12	7949	990	5981
Base	ETV2_DLX2_AAA_TCGAAT40NAGG_RCCGGAANNNNNNYAATTA_m1_c3	ETV2	DLX2	REF. Jolma et al. Nature 2015	ACCGGAAATAGCCTAATTA
A	419	116	23	0	0	537	537	319	0	186	141	156	77	26	537	537	0	23	537
C	51	537	537	0	0	0	20	9	109	73	123	199	188	213	86	126	0	18	2
G	117	187	4	537	537	0	0	177	44	127	239	133	137	12	47	15	0	52	197
T	71	68	4	0	0	0	206	32	385	151	33	49	134	324	57	101	537	537	47
Base	ETV2_DLX2_AAA_TCGAAT40NAGG_RCCGGAANNNNNYAATTA_m1_c2	ETV2	DLX2	REF. Jolma et al. Nature 2015	ACCGGAAGTGAGCAATTA
A	299	154	173	1	0	480	480	156	87	136	151	89	36	480	480	11	20	480
C	78	480	480	0	0	6	30	83	137	122	129	141	314	169	135	26	93	26
G	181	240	20	480	480	0	2	212	70	147	139	188	32	115	29	3	20	95
T	95	75	0	1	0	5	127	29	186	75	61	62	166	121	44	480	480	105
Base	ETV2_DLX3_AAA_TAGAGC40NTAG_RSCGGAANNNNNNNTAATKR_m1_c3	ETV2	DLX3	REF. Jolma et al. Nature 2015	ACCGGAAGTGGCGTTAATTA
A	1493	283	329	15	0	2277	2277	815	113	683	718	569	505	536	417	2277	2277	204	484	1156
C	140	1743	2277	0	4	5	75	115	824	408	514	668	610	408	301	125	128	199	421	165
G	784	533	24	2277	2277	2	23	1344	187	921	748	656	669	660	122	354	64	267	579	1121
T	373	103	3	9	29	2	714	3	1154	264	296	384	493	672	2277	250	81	2277	1698	163
Base	ETV2_DLX3_AAA_TAGAGC40NTAG_TAATTRNNNNCGGAARYN_m1_c3	ETV2	DLX3	REF. Jolma et al. Nature 2015	TAATTGGAACCGGAAGTG
A	411	2071	2071	92	488	765	455	953	1226	513	300	7	0	2071	2071	763	182	627
C	346	122	28	215	608	333	615	233	125	809	2071	5	7	15	54	59	785	358
G	144	309	38	636	1505	1307	786	306	213	382	32	2071	2071	22	0	1309	224	767
T	2071	121	40	2071	2071	322	216	579	507	367	0	8	27	25	750	21	1286	320
Base	ETV2_DRGX_AAA_TCTTGT40NCAG_RSCGGAWRYATTA_m1_c2	ETV2	DRGX	REF. Jolma et al. Nature 2015	ACCGGAAGTATTA
A	667	185	131	5	0	1060	634	400	242	1060	322	137	1060
C	94	823	1060	0	0	0	101	116	414	83	130	166	98
G	393	238	17	1060	1060	0	2	660	49	380	178	107	137
T	176	83	0	3	2	0	426	25	646	64	1060	1060	283
Base	ETV2_EOMES_AAA_TCAGCA40NCTC_RCCGGANNNNNNNNNNNACACCTN_m1_c3	ETV2	EOMES	REF. Jolma et al. Nature 2015	ACCGGAAGCAACAACTCACACCTT
A	1408	342	282	0	0	1979	1055	539	76	726	573	537	605	571	357	158	610	1979	3	1979	59	388	228	519
C	122	1979	1979	3	0	0	125	109	919	387	551	595	357	571	579	548	886	135	1979	6	1979	1979	656	471
G	572	194	5	1979	1979	0	2	1314	122	641	425	417	417	339	494	101	379	433	6	298	46	332	140	296
T	240	59	1	0	0	0	797	18	862	225	431	430	600	499	549	1172	104	323	5	6	31	390	1979	693
Base	ETV2_FIGLA_AAA_TGTGAT40NGCA_NNCAGGTGNNNNNMCGGAARYN_m2_c2	ETV2	FIGLA	REF. Jolma et al. Nature 2015	AGCAGGTGGTAAACCGGAAGTG
A	1104	1016	157	3572	56	177	87	70	235	452	1865	1169	2167	1148	613	26	38	3619	3216	971	330	887
C	691	966	3618	229	2298	2768	112	86	1122	809	452	394	208	1937	3426	14	51	73	262	342	1340	631
G	940	1204	103	190	3114	2953	71	3620	1316	475	1034	1071	591	927	196	3626	3626	77	96	2499	752	1375
T	893	442	68	163	181	84	3631	157	955	1891	277	993	661	1069	15	8	116	79	1527	122	2003	734
Base	ETV2_FOXI1_AAA_TACATC40NATA_RNCGGAANNAAACA_m1_c3	ETV2	FOXI1	REF. Jolma et al. Nature 2015	ACCGGAAGTAAACA
A	239	22	12	0	11	423	423	59	0	423	423	423	56	423
C	45	297	423	0	7	25	35	0	25	195	160	78	423	25
G	184	77	15	423	423	0	11	371	9	68	119	87	17	141
T	51	26	30	10	49	20	134	2	400	44	236	28	126	33
Base	ETV2_GSC2_AAA_TCAAGA40NCGC_RCCGGANNNNNNNNNNTAATCCN_m1_c3	ETV2	GSC2	REF. Jolma et al. Nature 2015	ACCGGAAGCCCCTCCCTAATCCC
A	667	46	54	0	0	914	482	259	36	268	347	147	191	165	275	198	88	914	914	28	72	33	119
C	58	914	914	0	0	0	105	55	426	331	380	272	191	476	311	410	11	0	15	25	914	914	425
G	247	271	15	914	914	0	0	567	43	163	116	234	258	159	220	182	0	27	9	82	149	261	186
T	178	40	1	0	5	12	327	33	409	152	71	261	273	115	108	124	914	13	0	914	95	241	184
Base	ETV2_GSC2_AAA_TCAAGA40NCGC_RCCGGANNNNNNNNNTAATCCN_m1_c3	ETV2	GSC2	REF. Jolma et al. Nature 2015	ACCGGAAGTACCCGCTAATCCT
A	867	116	140	13	1	1107	685	476	122	371	241	306	179	284	319	187	1107	1107	21	103	125	75
C	211	1107	1107	0	2	6	100	108	296	250	423	380	516	321	403	41	12	7	53	1107	1107	269
G	240	113	0	1107	1107	7	0	523	19	369	350	282	228	376	139	12	52	12	94	109	290	313
T	159	50	9	0	0	0	323	0	669	117	93	138	184	126	245	1107	53	15	1107	120	324	450
Base	ETV2_GSC2_AAA_TCAAGA40NCGC_RCCGGANNNNNNNNTAATCCN_m1_c3	ETV2	GSC2	REF. Jolma et al. Nature 2015	ACCGGAAATGCCCCTAATCCA
A	412	213	148	3	9	691	495	350	59	103	149	182	200	86	92	691	691	65	191	177	254
C	101	691	691	0	6	7	68	7	271	184	322	302	274	436	32	9	0	33	691	691	177
G	279	212	1	691	691	0	0	335	69	272	154	132	65	52	0	27	5	211	150	162	122
T	151	49	0	0	0	13	127	0	292	132	66	75	151	117	691	34	0	691	85	356	138
Base	ETV2_HES7_AAA_TAGTGC40NATG_NNCACGTGNNNNNCGGAWRY_m1_c3	ETV2	HES7	REF. Jolma et al. Nature 2015	GGCACGTGCCGACCGGAAGT
A	887	1098	112	5079	11	30	296	58	170	950	1005	2099	738	840	6	2	5079	3519	1591	349
C	648	1141	5079	179	5079	0	2922	0	2102	2130	918	391	2971	5079	12	80	7	273	340	2228
G	2763	2306	10	2178	45	5079	183	5079	1584	1139	1830	1805	1202	115	5079	5079	16	0	3489	474
T	781	533	41	411	17	19	5079	64	1223	860	1327	784	169	36	29	13	56	1560	121	2851
Base	ETV2_HES7_AAA_TAGTGC40NATG_RSCGGAANNNNNNCACGTGNN_m1_c3	ETV2	HES7	REF. Jolma et al. Nature 2015	ACCGGAAGTGGGGCACGTGCC
A	2354	513	460	8	0	4056	4056	1091	187	1341	1085	535	673	123	4056	7	2	139	30	169	515
C	334	2870	4056	36	0	18	63	324	1635	470	780	694	918	4056	34	4056	29	1494	22	1800	1858
G	1702	1186	7	4056	4056	0	2	2630	379	1454	1343	2334	2108	25	1907	0	4056	95	4056	903	808
T	724	263	0	12	242	41	1018	10	1856	791	847	493	357	11	218	46	0	4056	17	1184	875
Base	ETV2_HES7_AAA_TAGTGC40NATG_RSCGGAANNNNNNNCACGTGNN_m1_c3	ETV2	HES7	REF. Jolma et al. Nature 2015	ACCGGAAGTGACGGCACGTGCC
A	2283	842	770	0	13	3892	3892	1318	274	635	1275	979	913	863	63	3892	11	26	247	30	197	446
C	565	2611	3892	17	0	10	119	345	1484	651	830	1036	516	878	3892	42	3892	20	1757	13	1746	1846
G	1609	1281	17	3892	3892	28	0	2191	378	2038	1024	888	2004	1814	0	2678	0	3892	95	3892	1087	687
T	719	293	6	0	4	66	1805	37	1756	567	763	988	459	337	21	436	15	33	3892	52	862	912
Base	ETV2_HOXA2_AAA_TTAACA40NTGT_NCCGGAAGTMATTA_m2_c3	ETV2	HOXA2	REF. Jolma et al. Nature 2015	ACCGGAAGTAATTA
A	2166	1104	693	2	54	4455	4129	829	224	2529	4041	326	660	4153
C	374	3517	4250	7	0	50	100	251	1034	1748	582	425	1528	669
G	1004	1283	131	4452	4465	0	12	4161	388	715	1161	381	551	616
T	918	332	27	34	22	72	1253	50	4138	345	302	4399	3956	776
Base	ETV2_HOXB13_AAA_TGTGCA40NCCG_NCCGGAANYATAAAN_m1_c3	ETV2	HOXB13	REF. Jolma et al. Nature 2015	ACCGGAAACATAAAC
A	2545	725	599	0	0	4791	4791	2114	722	4791	8	4791	4791	4791	1478
C	720	4791	4791	0	0	13	804	1649	2627	70	270	166	49	773	1879
G	953	838	42	4791	4791	12	14	1003	47	1344	0	231	16	312	624
T	573	284	6	3	0	0	2050	25	2164	76	4791	2611	326	442	810
Base	ETV2_NHLH1_AAA_TGAGAG40NCGC_NCCGGAANNNNNNCAGCTGNN_m1_c3	ETV2	NHLH1	REF. Jolma et al. Nature 2015	ACCGGAAGGGACGCAGCTGCG
A	2234	1933	2162	3	0	4247	4247	802	321	1441	1731	1371	181	19	4247	27	25	25	8	169	92
C	241	4247	4247	1	8	175	425	612	374	212	826	2033	151	4247	10	69	4247	0	0	3806	930
G	449	2299	57	4247	4247	13	15	2831	2001	1851	887	473	3559	0	0	4247	0	4	4247	112	1713
T	1324	974	5	8	0	56	3633	2	1552	744	803	370	357	49	0	22	0	4247	18	159	1513
Base	ETV2_NHLH1_AAA_TGAGAG40NCGC_NGCAGCTGCCGGAWRYN_m1_c3	ETV2	NHLH1	REF. Jolma et al. Nature 2015	AGCAGCTGCCGGAAGTT
A	2917	659	2	6371	0	20	8	152	5	0	0	39	6371	4638	1657	5	1717
C	2203	190	6371	3	1680	6371	5	5	6371	6371	17	5	0	222	94	2378	1156
G	1093	6371	0	122	6371	170	8	6371	36	0	6371	6371	0	0	4715	2	1263
T	159	261	5	0	141	4	6371	20	0	4	2	5	219	1734	794	3994	2235
Base	ETV2_ONECUT2_AAA_TACTAC40NGCC_NRTCRATANCGGAARYN_m1_c3	ETV2	ONECUT2	REF. Jolma et al. Nature 2015	AATCAATACCGGAAGTG
A	826	1169	0	38	943	1708	71	1708	494	347	0	0	1708	1708	639	69	495
C	210	34	22	1708	53	19	21	34	847	1708	8	0	21	158	120	574	381
G	472	539	12	17	765	104	9	157	269	59	1708	1708	0	17	1069	310	560
T	200	79	1708	33	55	9	1708	87	98	5	3	21	31	592	0	1134	272
Base	ETV2_ONECUT2_AAA_TACTAC40NGCC_RCCGGAANNNNNATCGATN_m1_c3	ETV2	ONECUT2	REF. Jolma et al. Nature 2015	ACCGGAAGTGGTATCGATC
A	1109	364	200	8	0	1767	1767	580	80	395	445	324	1767	40	52	11	1767	73	60
C	182	1767	1767	4	2	1	47	70	665	396	426	493	3	12	1767	0	0	432	811
G	658	504	9	1767	1767	0	6	1085	214	635	625	219	42	12	31	1767	0	72	88
T	304	79	0	7	0	11	584	31	808	340	271	731	86	1767	480	0	11	1767	808
Base	ETV2_ONECUT2_AAA_TACTAC40NGCC_RCCGGAANNNNNNATCGATN_m1_c3	ETV2	ONECUT2	REF. Jolma et al. Nature 2015	ACCGGAAGTGGAGATCGATT
A	2118	605	483	3	0	3073	3073	829	318	1014	890	887	650	3073	59	41	407	3073	270	443
C	168	3073	3073	8	0	14	90	225	1014	511	670	690	472	39	5	3073	24	17	791	888
G	955	1076	25	3073	3073	8	1	1981	320	1083	964	785	1027	744	11	46	3073	15	104	524
T	619	136	1	17	12	0	1066	38	1421	464	549	711	924	190	3073	849	27	79	3073	1218
Base	ETV2_ONECUT2_AAA_TACTAC40NGCC_RCCGGAANNNNNNRATCRATN_m1_c3	ETV2	ONECUT2	REF. Jolma et al. Nature 2015	ACCGGAAGTGGGCGATCGATA
A	1585	886	401	8	0	2474	2474	801	292	704	701	602	371	981	2474	0	6	836	2474	182	1065
C	184	2474	2474	3	1	5	173	223	790	510	592	567	844	162	66	22	2474	29	16	73	224
G	889	1090	29	2474	2474	0	0	1407	214	843	812	710	642	1493	870	0	4	1639	51	11	717
T	344	212	10	12	20	0	827	43	1179	418	370	596	617	267	208	2474	36	33	181	2474	468
Base	ETV2_ONECUT2_AAA_TACTAC40NGCC_RRTCRATNNNCGGAARYN_m1_c3	ETV2	ONECUT2	REF. Jolma et al. Nature 2015	AATCGATAACCGGAAGTG
A	857	1134	0	16	491	1364	27	823	863	254	227	1	1	1364	1364	438	94	325
C	208	52	0	1364	32	19	25	97	131	725	1364	19	6	17	98	47	576	185
G	508	230	0	0	874	61	13	268	238	339	43	1364	1364	0	16	926	79	642
T	117	72	1364	10	19	99	1364	176	133	47	0	0	16	13	309	28	788	213
Base	ETV2_RFX5_AAA_TGCTCT40NTTA_NACTTCCGGYNNNNGCAACSN_m2_c2	ETV2	RFX5	REF. Jolma et al. Nature 2015	CACTTCCGGCGCAGGCAACCC
A	423	1652	7	781	11	6	0	22	312	298	321	418	541	536	442	155	1887	1912	84	499	468
C	842	358	1837	6	0	1921	1921	24	970	1044	616	576	512	469	159	1854	124	164	1908	982	678
G	330	786	83	71	5	8	2	1875	1351	262	792	567	349	652	1849	78	129	71	86	829	560
T	325	119	495	1764	1920	2	2	222	386	778	191	359	519	264	137	523	144	108	64	250	215
Base	ETV2_RFX5_AAA_TGCTCT40NTTA_NCCGGAAGYNNCNTAGCAACS_m2_c2	ETV2	RFX5	REF. Jolma et al. Nature 2015	ACCGGAAGCAGCATAGCAACG
A	384	85	50	0	0	1168	1101	366	47	366	308	54	424	42	1062	70	34	1168	1168	7	190
C	162	1149	1165	0	0	0	30	104	601	339	344	1076	375	207	53	13	1168	19	8	1168	490
G	349	38	8	1168	1168	1	0	926	94	173	493	181	264	18	338	1168	4	54	7	0	503
T	273	1	0	0	2	0	187	4	566	290	23	92	104	1073	5	2	41	12	14	14	127
Base	ETV2_RFX5_AAA_TGCTCT40NTTA_NNNTTCCGSNNNNGCAACNN_m1_c2	ETV2	RFX5	REF. Jolma et al. Nature 2015	CACTTCCGGTACGGCAACGG
A	101	440	0	222	17	0	0	47	37	101	257	159	242	112	185	751	751	28	113	199
C	240	41	443	0	34	751	751	4	124	188	153	248	84	69	751	52	120	751	162	153
G	227	228	16	26	27	11	0	751	627	33	101	125	400	751	47	115	66	39	436	289
T	183	42	293	751	751	0	0	54	132	430	240	219	25	70	313	78	80	36	39	111
Base	ETV2_RFX5_AAA_TGCTCT40NTTA_RNCGGAANNNNNNNNNGCAACN_m1_c2	ETV2	RFX5	REF. Jolma et al. Nature 2015	ACCGGAAGTGCGCCTAGCAACG
A	589	100	118	3	0	815	815	206	28	67	164	260	84	231	54	440	196	100	815	815	54	131
C	124	550	815	2	2	56	15	44	304	194	295	164	522	296	219	42	40	815	47	35	815	149
G	226	158	29	815	815	0	3	537	51	440	153	294	94	160	50	324	815	29	59	41	29	500
T	65	8	3	4	3	2	396	27	432	114	203	98	114	128	491	8	41	191	39	62	27	35
Base	ETV2_SOX15_AAA_TTCGCC40NGAC_RSCGGAANNNNNNNYWTTGT_m1_c3	ETV2	SOX15	REF. Jolma et al. Nature 2015	ACCGGAAGTGAGTCCATTGT
A	441	122	44	6	0	782	782	192	68	225	257	186	79	8	106	518	116	41	152	83
C	85	551	782	5	9	0	21	51	181	84	213	159	144	349	401	24	71	43	89	41
G	342	231	28	782	782	11	0	525	36	344	211	284	253	224	75	63	93	52	782	38
T	127	60	31	0	2	4	289	14	497	128	101	153	306	200	381	265	782	782	77	782
Base	ETV2_SOX15_AAA_TTCGCC40NGAC_RSCGGAANNNNNNYWTTGT_m1_c3	ETV2	SOX15	REF. Jolma et al. Nature 2015	GCCGGAAGTGGCCCATTGT
A	314	54	71	0	4	671	671	176	15	180	114	16	9	81	503	101	27	59	90
C	78	415	671	0	5	0	21	80	218	81	171	260	316	424	16	68	51	13	47
G	356	256	40	671	671	21	0	399	68	243	277	213	161	78	50	203	54	671	40
T	63	70	36	2	0	10	132	16	370	167	109	182	185	246	168	671	671	89	671
Base	ETV2_SOX15_AAA_TTCGCC40NGAC_RSCGGAWNNNNNNACAATRN_m1_c3	ETV2	SOX15	REF. Jolma et al. Nature 2015	ACCGGAAGTAAGAACAATAG
A	816	100	114	4	3	1222	885	292	135	465	455	405	572	1222	17	1222	1222	617	647	137
C	114	961	1222	0	1	12	36	37	385	257	387	120	312	26	1222	47	19	13	175	234
G	406	261	36	1222	1222	8	0	907	132	275	129	608	239	49	50	33	27	2	575	749
T	94	65	9	0	0	0	337	0	570	226	251	89	98	53	140	44	53	1222	69	102
Base	ETV2_SOX15_AAA_TTCGCC40NGAC_RSCGGAWNNNNNNNACAATRN_m1_c3	ETV2	SOX15	REF. Jolma et al. Nature 2015	ACCGGAAGTCAAAAACAATGG
A	950	98	234	0	0	1356	957	557	83	342	416	530	511	629	1356	0	1356	1356	757	488	190
C	176	1146	1356	0	5	8	24	22	584	369	300	258	135	295	16	1356	12	0	78	168	379
G	405	210	9	1356	1356	5	14	756	96	361	407	162	401	254	41	114	0	67	47	868	703
T	416	49	0	0	6	3	399	22	593	284	234	405	309	179	82	202	49	61	1356	148	84
Base	ETV2_SREBF2_AAA_TAAAGT40NAGC_RTCACGYSNCCGGAWN_m1_c2	ETV2	SREBF2	REF. Jolma et al. Nature 2015	ATCACGCCACCGGAAG
A	260	31	16	411	28	47	7	1	375	25	73	11	0	411	238	106
C	88	22	411	11	411	105	223	222	4	411	411	2	68	28	62	99
G	151	17	59	92	59	411	3	189	14	56	54	411	411	34	20	150
T	6	411	7	32	16	10	188	19	19	24	10	20	5	7	173	56
Base	ETV2_SREBF2_AAA_TAAAGT40NAGC_RTMRCGTGACGGAWGN_m1_c2	ETV2	SREBF2	REF. Jolma et al. Nature 2015	ATGACGTGACGGAAGT
A	202	79	53	250	5	24	13	3	363	0	7	3	363	332	198	30
C	158	37	310	6	363	6	46	0	15	363	1	1	0	45	71	116
G	161	19	334	113	141	363	9	363	32	0	363	363	19	18	363	45
T	9	363	7	22	13	1	363	0	16	25	2	33	17	31	35	172
Base	ETV2_TCF3_AAA_TGAAGC40NCTA_CASSTGNNCCGGAWRYN_m1_c3b0	ETV2	TCF3	REF. Jolma et al. Nature 2015	CACGTGAACCGGAAGTG
A	43	728	12	23	36	36	237	475	293	109	1	1	728	444	261	76	151
C	728	53	392	353	88	31	198	67	728	728	3	0	5	59	71	322	185
G	32	81	336	376	52	728	138	97	258	24	728	728	1	9	468	124	246
T	94	38	36	18	728	68	155	90	126	4	4	0	9	284	19	407	146
Base	ETV2_TEF_AAA_TCAGGG40NGCA_TTACGTNNNNNNNNNCCGGAANN_m1_c3	ETV2	TEF	REF. Jolma et al. Nature 2015	TTACGTAACCACGTACCGGAAGT
A	0	57	1216	0	80	61	1125	1155	67	230	489	333	221	322	845	43	44	0	9	1216	1216	489	0
C	10	13	117	1216	13	93	46	52	676	548	487	512	297	240	124	1216	1216	20	11	1	4	3	499
G	33	103	132	22	1216	64	13	3	204	300	206	181	487	258	158	57	0	1216	1216	0	17	725	102
T	1216	1216	0	114	1	1216	32	5	269	138	35	190	211	396	89	101	0	1	0	67	271	0	616
Base	ETV5_DRGX_AY_TGATCG40NATC_TAATKRSCGGAWGN_m1_c3	ETV5	DRGX	REF. Jolma et al. Nature 2015	TAATTACCGGAAGT
A	57	245	245	35	29	169	10	49	0	0	245	171	2	31
C	0	12	26	15	35	23	161	245	6	0	10	4	18	97
G	50	54	14	89	99	76	83	22	245	245	0	9	245	16
T	245	65	48	245	146	15	0	2	0	17	0	73	15	100
Base	ETV5_EVX1_AY_TCGTGA40NGTC_RSCGGWAATNNNNNATTAN_m1_c3	ETV5	EVX1	REF. Jolma et al. Nature 2015	AGCGGAAATGGGTCATTAG
A	146	34	117	0	4	191	265	265	14	62	67	48	28	78	265	17	47	265	64
C	65	97	265	0	0	0	0	4	52	40	18	59	87	82	38	0	62	15	35
G	119	169	24	265	265	0	42	40	20	99	163	96	61	76	56	2	26	33	94
T	51	27	3	0	7	74	25	7	265	64	18	62	89	30	99	265	265	75	72
Base	ETV5_HOXA2_AY_TCGGCG40NACG_RSCGGWAATKNNNNNNNNMATTA_m2_c3	ETV5	HOXA2	REF. Jolma et al. Nature 2015	GCCGGAAATGGGTTAGGTCATTA
A	653	274	424	25	46	1005	1415	1488	84	113	383	291	302	401	469	413	256	200	503	1340	20	139	1411
C	132	812	1343	72	109	24	23	32	201	225	252	404	371	257	334	279	414	444	845	182	37	431	47
G	719	594	148	1501	1493	0	117	117	58	1005	654	543	349	409	309	425	525	363	424	368	20	97	195
T	272	145	137	22	47	499	113	16	1439	429	219	269	486	441	396	391	313	501	212	105	1487	1339	259
Base	ETV5_TCF3_AY_TCGTCC40NGCC_RNCGGAAGNNNNNCASSTGN_m1_c2	ETV5	TCF3	REF. Jolma et al. Nature 2015	GGCGGAAGTGGGGCAGGTGG
A	76	33	55	3	5	214	214	70	23	53	45	49	60	17	214	0	23	6	12	39
C	43	57	214	0	7	10	36	51	52	38	34	48	26	214	7	60	68	10	6	40
G	138	95	52	214	214	6	27	214	56	89	104	83	105	14	19	154	146	12	214	73
T	53	29	6	2	3	9	158	11	84	35	31	35	22	6	20	10	0	214	14	62
Base	ETV7_AQ_TCTGAT40NCTA_NNYTTCCGGGAARNR_m1_c4_DimerNatureMono	ETV7		REF. Jolma et al. Nature 2015	CATTTCCGGGAAATG
A	462	1724	29	484	366	13	6	199	30	20	3807	3807	1997	314	1280
C	1838	662	1799	0	2	3807	3807	550	176	51	52	410	198	892	382
G	498	1017	374	370	37	0	0	3807	3807	3807	16	36	1810	796	2527
T	1010	404	2008	3807	3807	0	2	224	128	262	654	881	58	1805	388
Base	ETV7_TBX21_AV_TTTCTG40NTAG_NSCGGAARNNNNNNTCACACNN_m1_c2	ETV7	TBX21	REF. Jolma et al. Nature 2015	CCCGGAAACAGACTTCACACCT
A	146	21	127	0	0	394	394	228	66	121	119	190	101	77	11	150	394	1	394	16	53	46
C	147	296	394	0	0	3	13	47	200	101	96	74	123	71	33	394	15	394	0	394	198	64
G	79	98	28	394	394	1	0	166	12	118	145	47	56	68	9	111	136	6	161	4	81	41
T	22	11	15	1	0	3	0	1	115	54	34	83	114	178	394	17	35	0	0	2	62	244
Base	ETV7_TBX21_AV_TTTCTG40NTAG_NSCGGAARNNNNNTCACACNN_m1_c2	ETV7	TBX21	REF. Jolma et al. Nature 2015	CCCGGAAGTACCATCACACCT
A	112	37	62	2	0	341	341	136	35	133	111	43	104	3	74	341	0	341	31	63	22
C	142	270	341	0	0	38	7	28	142	76	139	110	89	20	341	44	341	2	341	210	94
G	67	71	14	341	341	0	0	205	20	115	63	98	48	3	44	107	2	79	24	26	43
T	20	9	0	0	0	7	9	2	144	16	29	90	101	341	41	50	7	0	0	43	183
Base	FLI1_FOXI1_AAC_TACGGT40NTAC_GAAAACCGAAAN_m1_c3	FLI1	FOXI1	REF. Jolma et al. Nature 2015	GAAAACCGAAAC
A	279	817	817	817	817	6	3	0	817	817	817	233
C	2	1	0	0	20	817	817	0	2	0	76	564
G	817	21	0	0	19	4	25	817	131	0	8	3
T	77	3	0	0	0	0	0	4	0	131	153	17
Base	FOXJ2_ELF1_AAF_TAAGAT40NATG_RMAGAAAACCGAANN_m1_c2	FOXJ2	ELF1	REF. Jolma et al. Nature 2015	ACAGAAAACCGAATA
A	3706	1900	7372	1965	7372	7372	7372	7372	0	35	30	7372	7372	2539	3376
C	2394	5471	1155	297	27	4	35	0	7372	7372	0	70	11	1257	2725
G	3666	2195	692	7372	14	0	15	8	25	44	7372	11	14	643	300
T	1209	1133	1204	508	183	11	15	3	2	19	0	6	125	2933	971
Base	FOXJ2_HOXB13_AAF_TACGCA40NAAT_NTTTATNRNTMAACA_m1_c2	FOXJ2	HOXB13	REF. Jolma et al. Nature 2015	TTTTATGAGTAAACA
A	26	12	33	118	281	56	47	148	36	163	173	281	281	10	281
C	37	10	0	24	0	126	42	0	25	71	108	12	0	281	1
G	53	18	0	5	37	0	104	133	186	114	11	27	40	1	46
T	165	281	281	281	36	281	88	98	34	281	21	54	0	93	75
Base	FOXJ2_HOXB13_AAF_TACGCA40NAAT_RTAAACAYNRTAAAN_m1_c2b0	FOXJ2	HOXB13	REF. Jolma et al. Nature 2015	GTAAACATCATAAAA
A	101	120	213	213	213	28	213	39	65	118	31	213	213	213	94
C	52	99	100	87	12	213	63	92	91	18	41	20	20	35	46
G	111	53	8	7	40	18	47	22	14	95	12	39	7	19	36
T	22	213	24	45	29	60	12	120	42	56	213	89	37	51	37
Base	FOXJ2_HOXB13_AAF_TACGCA40NAAT_RTAAACWNATWAAA_m1_c3b1	FOXJ2	HOXB13	REF. Jolma et al. Nature 2015	GTAAACAAATAAAA
A	311	0	763	763	763	16	399	296	763	0	565	763	763	763
C	71	139	184	132	33	763	130	175	13	24	22	2	28	224
G	453	126	33	46	145	42	67	0	245	134	0	0	0	153
T	68	763	12	64	0	0	364	296	19	763	198	0	18	169
Base	FOXJ2_HOXB13_AAF_TACGCA40NAAT_TTTWATNRNMAACA_m1_c3b1	FOXJ2	HOXB13	REF. Jolma et al. Nature 2015	TTTTATTATCAACA
A	272	7	24	270	888	28	111	465	151	357	888	888	88	888
C	60	74	0	94	0	360	25	92	246	531	277	0	888	175
G	416	89	11	53	0	66	319	424	141	0	38	56	20	162
T	888	888	888	619	156	888	433	37	350	33	111	192	159	67
Base	FOXJ2_PITX1_AAF_TGGCAG40NCCT_NTAATCCNNWMAACA_m1_c3b1	FOXJ2	PITX1	REF. Jolma et al. Nature 2015	CTAATCCCAACAACA
A	51	16	387	387	0	0	0	60	129	274	181	387	387	135	387
C	160	39	0	0	0	387	387	194	41	58	206	86	11	387	0
G	36	15	16	0	0	26	36	81	114	70	16	21	67	28	103
T	140	387	32	46	387	0	51	53	104	113	37	18	77	69	62
Base	FOXJ2_PITX1_AAF_TGGCAG40NCCT_TAAACAGGATTA_m1_c3b1	FOXJ2	PITX1	REF. Jolma et al. Nature 2015	TAAACAGGATTA
A	48	189	189	189	23	189	26	41	189	0	4	189
C	23	3	0	3	189	29	0	7	24	0	19	16
G	0	0	8	12	6	16	189	189	9	0	2	12
T	189	58	28	28	63	60	47	0	0	189	189	11
Base	FOXJ3_TBX21_AAE_TCCTCC40NCTC_NNGYGNNNNNNNNWAACAACACNN_m1_c3	FOXJ3	TBX21	REF. Jolma et al. Nature 2015	AAGTGTTAATAAATAACAACACCT
A	5000	3741	802	23	227	2084	1527	7195	4630	3261	4731	4282	5200	4024	10235	10235	26	10235	10235	28	10235	726	2351	2704
C	1182	2321	4135	3213	0	1622	2072	64	1964	1209	1964	835	1271	1433	824	28	10235	191	482	10235	31	10235	4865	2749
G	2364	3275	10235	106	10235	512	2690	2599	1480	2039	1321	3143	1466	257	29	3324	80	331	258	0	1997	1342	1119	595
T	1689	898	1178	7022	20	6017	3945	376	2161	3725	2218	1974	2297	6211	979	885	1780	87	405	412	0	140	1899	4187
Base	FOXJ3_TBX21_AAE_TCCTCC40NCTC_WAACAACACMY_m1_c3	FOXJ3	TBX21	REF. Jolma et al. Nature 2015	TAACAACACCT
A	4839	11123	11123	226	11123	11123	712	11123	1847	3359	3438
C	1926	726	0	11123	269	492	11123	86	11123	7764	3585
G	277	215	1445	54	374	349	224	1030	475	1164	445
T	6284	930	915	2461	55	1043	430	267	156	2453	7538
Base	FOXO1_ELF1_AS_TTTCAC40NGTG_RWMAACAGGAAGTN_m1_c2	FOXO1	ELF1	REF. Jolma et al. Nature 2015	GTAAACAGGAAGTA
A	102	74	159	248	248	0	248	9	4	248	248	87	65	77
C	37	36	89	26	4	248	15	9	11	22	0	32	88	45
G	145	41	2	7	21	0	7	248	248	4	8	248	39	62
T	10	174	24	12	4	42	0	6	3	3	71	6	248	64
Base	FOXO1_ETV7_AS_TTGGTG40NTAC_RWMAACAGGNNNNNNTTCCNN_m1_c2	FOXO1	ETV7	REF. Jolma et al. Nature 2015	GTCAACAGGAAACACTTCCGC
A	467	410	409	967	967	7	967	101	5	872	468	381	185	429	65	223	74	4	8	109	128
C	355	164	557	60	8	967	94	5	6	15	293	170	346	154	612	5	3	967	967	170	351
G	499	115	3	5	54	12	50	967	967	6	27	317	116	267	92	166	23	2	0	416	302
T	27	557	75	11	12	69	0	6	2	74	179	98	319	116	197	967	967	27	44	272	187
Base	FOXO1_HOXB13_AS_TGCGAC40NGGT_GWMAACANNSYMRTAAA_m1_c2	FOXO1	HOXB13	REF. Jolma et al. Nature 2015	AACAACAAACCCATAAA
A	314	145	100	289	289	17	289	103	93	54	39	137	192	0	289	289	289
C	228	43	189	126	7	289	10	102	88	201	156	152	10	10	23	0	69
G	289	24	9	0	34	1	14	24	71	88	8	6	96	1	16	3	15
T	16	143	19	21	7	69	16	60	37	28	133	63	14	289	98	23	46
Base	FOXO1_HOXB13_AS_TGCGAC40NGGT_RWMAACASYMRTWAAA_m1_c2	FOXO1	HOXB13	REF. Jolma et al. Nature 2015	GTCAACACCCATAAAA
A	75	80	80	177	177	0	177	34	13	79	98	28	119	177	177	177
C	51	30	97	55	25	177	16	117	101	99	7	15	0	1	7	96
G	102	19	0	6	24	5	1	60	13	8	79	8	8	3	5	56
T	12	97	14	30	6	31	6	27	76	34	19	177	58	32	5	90
Base	FOXO1_SPDEF_AS_TTCTAC40NCGA_WMSCGGATGTKNW_m1_c2	FOXO1	SPDEF	REF. Jolma et al. Nature 2015	ACCCGGATGTTTT
A	187	138	37	114	8	4	308	39	86	0	79	82	112
C	29	169	237	308	0	9	0	22	16	31	33	0	40
G	39	129	70	77	308	308	0	0	308	11	77	98	82
T	121	56	5	44	10	0	51	308	9	308	231	127	196
Base	GATA1_AL_TGGGTA20NTGT_AGATAAN_m1_c2_DimerNatureMono	GATA1		REF. Jolma et al. Nature 2015	AGATAAG
A	28957	0	28957	0	28957	28957	5212
C	22275	0	0	0	0	589	9247
G	2362	28957	0	0	0	151	10553
T	19535	0	0	28957	0	1237	3945
Base	GCM1_CEBPB_AX_TGCAGG40NTCG_ATRSGGGNNNNTTRCGYAAN_m1_c3	GCM1	CEBPB	REF. Jolma et al. Nature 2015	ATGCGGGTATATTGCGCAAT
A	1484	114	361	290	212	0	0	227	632	192	723	0	0	285	0	33	0	1484	1484	6
C	165	81	24	1164	172	28	32	413	142	353	107	3	0	5	1484	10	1096	22	0	685
G	235	57	1123	320	1484	1484	1484	7	411	397	682	2	14	1199	0	1484	0	7	14	101
T	19	1484	0	137	161	33	10	836	299	541	0	1484	1484	8	32	34	388	0	7	692
Base	GCM1_ELF1_AX_TTTCAC40NGTG_NNMGGAARTGCKGGN_m1_c3	GCM1	ELF1	REF. Jolma et al. Nature 2015	TGCGGAAATGCGGGT
A	226	313	278	6	14	1205	1205	803	42	313	378	127	0	22	45
C	197	302	927	0	0	53	56	49	62	39	1205	20	11	5	295
G	387	533	46	1205	1205	54	100	403	72	1205	210	757	1205	1205	226
T	395	57	16	20	73	87	146	0	1205	3	156	448	73	21	639
Base	GCM1_ELF1_AX_TTTCAC40NGTG_NRCCCRNNCGGAAGNN_m1_c3	GCM1	ELF1	REF. Jolma et al. Nature 2015	CACCCGCACGGAAGTG
A	83	272	0	37	38	140	6	359	9	0	14	480	480	81	20	131
C	201	46	480	480	480	0	378	29	480	29	0	31	0	72	70	76
G	82	208	44	47	78	340	11	94	12	480	480	0	0	480	65	196
T	114	28	0	0	51	61	85	0	0	0	22	0	47	0	325	78
Base	GCM1_ELK1_AU_TTCGCT40NCTT_RKRNRGGCGGAARCGGAAGNN_m2_c3	GCM1	ELK1	REF. Jolma et al. Nature 2015	ATACGGGCGGAAACGGAAGTA
A	1078	122	484	298	140	47	2	23	30	5	1636	1590	605	200	59	86	1647	1233	306	90	551
C	324	92	179	553	9	6	68	1867	74	5	33	30	595	1750	64	95	177	283	363	252	293
G	167	87	430	130	561	597	599	7	592	591	9	10	298	36	574	560	34	55	569	273	255
T	12	1351	22	507	85	9	17	65	0	29	14	126	21	275	8	77	107	608	103	777	185
Base	GCM1_ELK1_AU_TTCGCT40NCTT_RTGCGGGCGGAAGTN_m1_c3	GCM1	ELK1	REF. Jolma et al. Nature 2015	ATGCGGGCGGAAGTG
A	1362	372	817	1308	338	19	0	29	3	0	2415	2415	612	761	491
C	318	375	205	2415	19	0	8	2415	0	0	71	56	228	1579	323
G	1053	545	2415	1124	2415	2415	2415	23	2415	2415	11	37	2415	1790	1166
T	326	2415	14	1613	159	0	0	6	0	0	58	671	0	2415	435
Base	GCM1_ELK3_AU_TTGGGT40NGGC_ACCCGCANCCGGAAGN_m2_c3	GCM1	ELK3	REF. Jolma et al. Nature 2015	ACCCGCAGCCGGAAGT
A	535	0	8	164	0	4	621	185	0	8	0	6	632	639	65	4
C	45	632	628	498	25	605	0	110	634	636	37	17	26	70	85	216
G	176	0	0	0	627	14	0	247	54	3	635	641	21	1	566	42
T	35	7	0	19	12	121	12	93	18	0	11	52	35	100	26	373
Base	GCM1_ERG_AX_TAAGAA40NATA_RTRYGGGCGGAARKN_m1_c3u	GCM1	ERG	REF. Jolma et al. Nature 2015	ATGCGGGCGGAAGTG
A	115	0	38	0	1	0	4	17	1	14	167	167	60	8	28
C	27	8	0	133	0	7	0	167	0	14	12	7	3	25	18
G	52	20	128	14	167	167	167	34	167	167	43	52	107	80	103
T	10	167	2	34	0	0	0	9	23	8	53	54	14	87	17
Base	GCM1_ETV7_AX_TTGGTG40NTAC_NTRNGGGCGGAAGNNNTTCCNNN_m1_c3	GCM1	ETV7	REF. Jolma et al. Nature 2015	ATACGGGCGGAAGTGTTTCCCGC
A	252	213	328	171	30	2	0	113	0	0	620	620	153	146	140	82	583	133	16	1	118	85	128
C	243	31	32	338	140	5	0	620	3	0	0	142	35	114	58	93	141	0	620	620	212	166	209
G	129	37	292	60	620	620	620	124	620	620	0	55	620	125	330	222	488	224	32	4	192	309	100
T	0	620	0	52	77	0	0	25	29	8	95	140	61	236	92	224	620	620	0	103	97	59	183
Base	GCM1_FIGLA_AU_TCGAAC40NGAT_CASSTGNNCCCGCAY_m1_c2	GCM1	FIGLA	REF. Jolma et al. Nature 2015	CACCTGGACCCGCAT
A	30	1107	19	28	41	70	182	623	13	50	164	406	12	1107	80
C	1107	125	629	667	165	94	289	112	1107	1107	1107	401	1107	254	514
G	12	56	478	440	76	1107	428	260	22	47	43	1107	65	96	207
T	20	48	47	30	1107	66	208	112	23	24	150	224	341	96	593
Base	GCM1_FIGLA_AU_TCGAAC40NGAT_CASSTGNNNNNNNNNNNTGCGGG_m1_c2	GCM1	FIGLA	REF. Jolma et al. Nature 2015	CAGGTGGGGGGGGGGGATGCGGG
A	21	1495	16	26	87	16	102	279	384	254	345	277	282	387	304	234	697	131	459	311	211	16	17
C	1495	64	544	564	55	0	298	285	325	428	267	343	337	313	274	414	174	157	114	1495	94	45	19
G	78	78	951	930	85	1495	639	505	501	434	477	496	487	450	531	502	535	341	1495	397	1495	1495	1495
T	36	46	41	15	1495	22	456	426	284	378	405	379	388	344	385	344	88	1495	10	410	355	61	32
Base	GCM1_FIGLA_AU_TCGAAC40NGAT_CASSTGNNNNNNNNNNTGCGGG_m1_c2	GCM1	FIGLA	REF. Jolma et al. Nature 2015	CAGGTGGGGGGGGGGATGCGGG
A	22	1446	16	10	45	20	153	313	312	219	287	352	315	296	250	652	157	481	336	178	11	7
C	1446	59	478	563	65	6	277	255	281	381	264	275	302	294	355	180	117	89	1446	75	52	2
G	69	124	968	883	70	1446	534	462	561	499	590	455	452	506	526	560	175	1446	462	1446	1446	1446
T	59	90	37	11	1446	51	482	417	292	347	305	364	377	351	316	54	1446	10	400	405	84	31
Base	GCM1_FIGLA_AU_TCGAAC40NGAT_CASSTGNNNNNNNNTGCGGG_m1_c2	GCM1	FIGLA	REF. Jolma et al. Nature 2015	CAGGTGGTGTGGGATGCGGG
A	55	1693	18	45	23	35	120	468	425	240	409	374	257	747	146	430	339	199	46	30
C	1693	26	548	635	61	13	265	277	324	426	375	323	417	233	180	60	1693	91	44	17
G	82	130	1144	1058	25	1693	731	441	613	505	527	562	621	601	214	1693	444	1693	1693	1693
T	64	95	46	12	1693	17	577	507	331	522	382	434	398	112	1693	24	516	422	93	14
Base	GCM1_FIGLA_AU_TCGAAC40NGAT_CASSTGNNNNNNNTGCGGG_m1_c2	GCM1	FIGLA	REF. Jolma et al. Nature 2015	CAGGTGGTGGGGATGCGGG
A	92	1391	4	20	50	44	121	300	335	326	300	226	635	154	430	425	161	44	35
C	1391	63	482	472	51	32	237	210	283	266	267	354	256	231	108	1391	47	39	20
G	79	147	909	918	108	1391	646	413	498	473	481	562	446	179	1391	423	1391	1391	1391
T	95	62	77	41	1391	24	386	469	275	326	343	248	54	1391	24	455	397	86	24
Base	GCM1_FIGLA_AX_TCGAAC40NGAT_CAGCTGNNNNNNCCCGCAY_m1_c3	GCM1	FIGLA	REF. Jolma et al. Nature 2015	CACGTGTAACTACCCGCAT
A	16	928	14	12	12	30	79	355	510	267	211	559	23	17	494	288	0	928	50
C	928	6	1633	928	1	16	183	211	188	501	217	138	928	928	928	65	928	36	421
G	0	0	928	1295	2	928	264	176	189	50	117	200	1	0	30	928	6	43	140
T	4	0	25	13	928	0	402	186	42	110	383	31	0	0	194	352	138	38	507
Base	GCM1_FOXI1_AU_TAGTCA40NTCT_NTGTTGATRNGGGN_m1_c3	GCM1	FOXI1	REF. Jolma et al. Nature 2015	GTGTTGATGCGGGC
A	661	214	338	172	69	31	1978	36	977	179	203	24	91	211
C	195	152	21	81	116	0	111	82	0	1183	0	0	8	776
G	843	146	1978	334	236	1978	185	56	1001	482	1978	1978	1978	243
T	279	1978	20	1978	1978	246	115	1978	0	134	54	0	26	748
Base	GCM1_FOXI1_AU_TAGTCA40NTCT_RTAAATANGGGNN_m1_c2	GCM1	FOXI1	REF. Jolma et al. Nature 2015	GTAAATACGGGTA
A	952	331	3835	3835	3835	6	3835	1117	273	0	0	395	1249
C	279	277	1159	260	79	221	24	1404	198	25	6	1360	657
G	2883	352	120	336	209	10	409	945	3835	3835	3835	299	1138
T	65	3835	124	169	41	3835	14	370	515	50	53	1781	791
Base	GCM1_FOXI1_AX_TAGTCA40NTCT_RTMAACATRNGGGN_m1_c2	GCM1	FOXI1	REF. Jolma et al. Nature 2015	GTAAACATGCGGGT
A	125	59	269	445	445	23	445	120	199	109	71	12	30	67
C	24	25	177	58	0	445	1	38	33	220	24	30	0	137
G	321	54	0	28	101	4	0	43	247	77	445	445	445	46
T	0	445	4	55	26	52	2	445	6	40	42	10	29	196
Base	GCM1_HOXA13_AU_TCCACT40NTGT_RKRNGGGNNATAAA_m1_c2	GCM1	HOXA13	REF. Jolma et al. Nature 2015	ATGCGGGTAATAAA
A	568	40	237	111	86	20	16	20	550	904	77	904	904	904
C	119	61	47	544	17	27	19	88	257	42	83	84	100	116
G	335	109	667	138	904	904	904	30	46	342	42	179	105	375
T	36	794	3	111	24	11	1	766	50	108	904	287	107	137
Base	GCM1_HOXA2_AX_TCACAG40NGTT_RTRSGGGNNTAATKR_m1_c3	GCM1	HOXA2	REF. Jolma et al. Nature 2015	ATGCGGGCGTAATTA
A	477	0	258	119	95	4	15	54	114	156	772	772	27	37	433
C	61	0	32	477	19	4	17	414	172	72	0	0	81	255	156
G	295	10	514	296	772	772	772	69	330	115	320	31	222	365	340
T	31	772	5	171	48	10	8	236	156	772	61	0	772	408	112
Base	GCM1_HOXB13_AX_TGCGAC40NGGT_NCCCGCANNMATAAA_m1_c3	GCM1	HOXB13	REF. Jolma et al. Nature 2015	ACCCGCACCAATAAA
A	51	0	4	29	60	0	117	0	2	76	117	0	117	117	117
C	25	117	117	117	66	117	22	78	99	41	0	0	9	1	45
G	26	3	2	0	117	9	17	24	5	10	22	2	8	10	6
T	15	0	0	23	9	21	4	18	10	36	0	117	36	0	0
Base	GCM1_HOXB13_AX_TGCGAC40NGGT_NCCCGCANNNMRTAAA_m1_c3	GCM1	HOXB13	REF. Jolma et al. Nature 2015	ACCCGCACCCCATAAA
A	106	6	21	35	27	0	197	22	17	3	78	107	11	197	197	197
C	10	197	197	197	80	197	24	90	100	102	119	14	0	20	22	82
G	56	6	5	8	197	0	40	18	59	26	5	90	8	14	18	12
T	25	0	0	23	76	102	25	67	22	67	42	33	197	36	31	0
Base	GCM1_MAX_AU_TTAGTC40NTCC_NNCACGTGNNNGCGGGYN_m1_c3	GCM1	MAX	REF. Jolma et al. Nature 2015	GGCACGTGGATGCGGGTG
A	1109	380	22	3835	38	47	42	34	246	1749	145	634	887	375	70	41	376	1330
C	604	1183	3835	11	3835	4	101	0	1246	364	312	202	3835	127	174	115	1490	402
G	1768	1258	101	98	79	3835	54	3835	1822	992	116	3835	965	3835	3835	3835	271	1430
T	353	1014	46	53	104	0	3835	0	520	730	3263	46	690	1568	501	284	2345	674
Base	GCM1_MAX_AU_TTAGTC40NTCC_NNCACGTGNNNNNNNNNNRTGCGGGYRN_m1_c3	GCM1	MAX	REF. Jolma et al. Nature 2015	GGCACGTGGTTACGGGCGATGCGGGCAG
A	809	583	0	2499	2	30	4	37	365	269	493	774	479	582	536	515	406	623	1725	96	387	276	281	0	0	70	1374	450
C	363	521	2499	0	2499	0	26	0	446	324	797	661	1022	215	588	187	1123	338	186	67	58	2499	26	0	4	1420	452	704
G	874	1165	2	15	0	2499	4	2499	947	684	236	709	756	1281	921	1625	461	1017	775	40	2499	190	2499	2499	2499	80	1125	790
T	454	230	9	20	41	18	2499	14	741	1222	973	355	243	421	455	172	509	522	36	2499	0	108	545	5	0	1079	359	557
Base	GCM1_MAX_AU_TTAGTC40NTCC_RTGCGGGNNNNNNNCACGTGN_m1_c3	GCM1	MAX	REF. Jolma et al. Nature 2015	ATGCGGGTGGGGAGCACGTGG
A	4499	356	1798	977	468	2	0	217	1661	1012	1288	1507	2070	859	49	6219	10	347	64	4	941
C	886	177	221	6219	138	15	11	1805	917	1181	1574	863	1708	1419	6219	0	6219	0	32	5	1474
G	1721	257	6219	709	6219	6219	6219	324	2729	3055	2223	2579	1530	2968	12	115	62	6219	14	6219	2585
T	235	6219	5	461	975	43	15	3873	912	972	1134	1271	911	974	0	48	362	3	6219	23	1220
Base	GCM1_NHLH1_AX_TCTCGT40NGCC_NCAGCTGNNNNNNNNTRCGGG_m1_c3b1	GCM1	NHLH1	REF. Jolma et al. Nature 2015	GCAGCTGCGTCCCGATGCGGG
A	7	11	178	12	16	12	3	25	19	50	17	46	42	24	77	32	37	20	33	7	0
C	24	178	16	27	178	3	0	66	9	19	72	63	80	53	25	12	12	178	8	17	3
G	106	30	0	178	8	7	178	35	105	29	49	27	51	55	67	44	141	33	178	178	178
T	40	11	5	8	11	178	0	51	45	80	40	41	5	45	9	178	0	61	44	2	0
Base	GCM1_NHLH1_AX_TCTCGT40NGCC_NCAGCTGNNNNNNNTRCGGG_m1_c3b1	GCM1	NHLH1	REF. Jolma et al. Nature 2015	GCAGCTGCGGCCCATGCGGG
A	17	14	244	12	24	11	0	51	17	33	48	37	3	124	47	76	156	72	0	1
C	28	244	0	41	244	0	17	94	1	35	97	85	128	44	13	25	244	0	19	0
G	142	26	1	244	112	6	244	27	156	138	24	50	89	67	36	168	48	244	244	244
T	56	0	10	0	33	244	0	71	70	38	75	71	23	9	244	0	67	29	6	1
Base	GCM1_ONECUT2_AU_TCCAGG40NTAG_RTGCGGGNNATCGATR_m1_c3	GCM1	ONECUT2	REF. Jolma et al. Nature 2015	ATGCGGGAAATCGATA
A	1403	137	485	317	85	4	0	810	1658	2038	31	7	530	2038	23	1262
C	358	253	53	2038	58	0	0	361	22	16	66	2038	110	24	24	428
G	635	205	2038	296	2038	2038	2038	218	265	122	35	0	2038	83	52	777
T	119	2038	26	726	49	6	35	649	93	81	2038	53	83	107	2038	479
Base	GCM1_PITX1_AU_TCGAGC40NAAT_GGATTANNNNNNNNNTGCGGG_m1_c3b1	GCM1	PITX1	REF. Jolma et al. Nature 2015	GGATTAGGGGGGTTATGCGGG
A	0	0	101	15	22	101	24	12	23	17	16	18	18	13	48	3	0	0	9	7	2
C	9	13	38	0	6	0	26	32	27	18	21	3	23	18	23	0	1	101	9	1	2
G	101	101	22	0	14	5	47	51	32	43	49	59	26	32	33	0	101	32	101	101	101
T	20	16	9	101	101	2	4	6	19	23	15	21	34	38	0	101	0	9	11	2	2
Base	GCM1_PITX1_AU_TCGAGC40NAAT_GGATTANNNNNNNTGCGGG_m1_c3b1	GCM1	PITX1	REF. Jolma et al. Nature 2015	GGATTAGGGTGCATGCGGG
A	21	18	127	8	29	127	24	33	26	25	20	9	66	12	22	32	0	0	8
C	0	23	20	1	0	18	7	20	32	16	30	43	13	11	0	127	7	6	0
G	127	127	29	5	14	0	49	54	47	39	51	42	43	7	127	41	127	127	127
T	3	27	7	127	127	23	47	21	22	48	26	33	6	127	0	29	18	1	18
Base	GCM1_PITX1_AU_TCGAGC40NAAT_GGATTANNNNNNTGCGGG_m1_c3b1	GCM1	PITX1	REF. Jolma et al. Nature 2015	GGATTATGGGGATGCGGG
A	21	4	143	0	18	143	45	20	27	11	0	65	26	28	15	25	0	4
C	0	7	36	0	20	0	19	26	32	38	31	8	7	0	143	4	4	4
G	143	143	19	17	26	11	29	74	56	82	106	40	7	143	14	143	143	143
T	4	8	21	143	143	10	49	22	27	11	6	30	143	6	26	15	2	0
Base	GCM1_SOX2_AX_TATGAT40NACA_RTRSGGGNNNATTGTKY_m1_c3	GCM1	SOX2	REF. Jolma et al. Nature 2015	ATGCGGGTGCATTGTTC
A	481	2	203	7	14	0	0	86	197	34	636	15	2	13	0	59	95
C	16	8	1	540	10	8	0	245	175	408	18	29	0	21	5	150	343
G	155	15	433	97	636	636	636	26	216	15	5	49	34	636	6	202	83
T	1	636	3	103	13	0	12	279	48	179	24	636	636	1	636	434	293
Base	GCM1_SPDEF_AU_TTCTAC40NCGA_RTRSKGGCGGANNNNNATCCNNN_m2_c3u	GCM1	SPDEF	REF. Jolma et al. Nature 2015	GTGCGGGCGGATGTACTTCCGGG
A	210	28	174	169	65	35	25	91	19	13	617	149	93	58	285	52	363	50	17	30	2	20	98
C	85	58	73	337	21	12	41	602	2	3	0	86	88	229	72	236	19	34	615	609	16	107	162
G	375	119	415	220	456	616	613	15	618	623	63	36	352	88	201	130	259	26	57	50	467	372	228
T	10	561	28	81	139	18	0	22	0	4	64	347	83	242	60	199	409	625	111	25	133	118	130
Base	GCM1_SPDEF_AU_TTCTAC40NCGA_RTRSKGGCGGANNNNNNATCCNNN_m2_c3u	GCM1	SPDEF	REF. Jolma et al. Nature 2015	GTGCGGGCGGATGTCGCATCCGGG
A	229	43	130	190	40	1	11	21	0	16	514	102	94	29	105	138	46	425	14	32	3	15	8	56
C	56	35	30	228	16	9	0	504	5	0	8	156	58	137	182	46	226	33	50	506	509	2	108	151
G	264	99	375	206	285	521	513	7	512	513	0	40	274	132	145	250	158	163	28	18	0	452	295	179
T	29	477	14	37	218	5	7	12	12	20	39	219	91	220	86	83	87	143	511	24	19	49	107	132
Base	GCM1_SPDEF_AX_TTCTAC40NCGA_RTGNKGGCGGAWG_m1_c3u	GCM1	SPDEF	REF. Jolma et al. Nature 2015	ATGCGGGCGGATG
A	463	48	310	234	57	16	0	155	28	41	834	247	205
C	147	52	112	331	41	12	37	834	21	39	101	79	274
G	370	97	834	153	584	834	834	140	834	834	168	95	834
T	117	834	21	116	250	30	9	183	42	81	70	587	163
Base	GCM1_TBX21_AU_TCCTAT40NAGA_AGGTGTNRTRCGGGNN_m1_c3	GCM1	TBX21	REF. Jolma et al. Nature 2015	AGGTGTCATGCGGGTT
A	1588	232	0	55	29	278	140	916	122	189	117	51	2	26	171	195
C	210	206	48	494	1	183	703	83	26	20	1588	0	3	0	488	271
G	448	1588	1588	186	1588	311	485	671	211	1399	343	1588	1588	1588	312	549
T	351	214	72	1588	21	1588	259	12	1588	2	289	16	17	0	617	573
Base	GCM1_TBX21_AU_TCCTAT40NAGA_RGGTGWKNNNNNNNNNTNNCRTRNGGGN_m2_c3	GCM1	TBX21	REF. Jolma et al. Nature 2015	AGGTGTGAATTCCATTTAACATACGGGC
A	2260	932	199	38	130	516	479	2968	1281	931	880	1079	1135	1208	1046	773	435	1628	1605	259	3462	214	2290	331	665	47	11	697
C	365	657	90	1342	46	1215	1141	235	1280	1019	1174	1236	1246	1113	841	659	996	1607	456	5668	69	521	127	2998	107	138	155	2209
G	1290	2436	2703	202	2778	334	1619	726	659	920	594	772	799	828	837	1072	166	619	1161	147	722	78	1346	521	2658	2678	2692	251
T	1181	736	335	4535	48	3843	1545	248	1112	1191	1775	1167	1033	1095	1525	1614	4436	661	687	206	20	4679	42	933	203	148	117	1608
Base	GCM2_DLX2_AAB_TGTGCT40NCGG_RTRCGGGNNNNNTAATTR_m1_c3u	GCM2	DLX2	REF. Jolma et al. Nature 2015	ATGCGGGCTAATTAATTG
[truncated: 3,660 more rows]
[truncated: 2 more columns]

## Sheet: Supplementary Table 4.
Supplementary Table 4. Motif library oligonucleotide sequences.
The table contains the motif library synthetic oligonucleotide sequences and their embedded motif patterns, the columns are
id	sequence identifier
type	type of the sequence pattern, either HT-SELEX TF motif pattern, context sequence alone, SELEX nucleosome bound/unbound, HT-SELEX RBP motif pattern, or Genome tiling
sequence	synthetic oligonucleotide sequence contructed as follows: constant ACGCTCTTCCGATCT, 2-6 UMI bases N, sequence pattern, constant CTGCTCCAGAGCACA; degenerate positions containing any of the four bases are marked with N
motif	motif incorporated in the sequence (NA = no motif)
tfs	TF (or two TFs in case of heterodimer) binding the motif in HT-SELEX (NA = no TF)
consensus	consensus sequence of the incorporated motif
pattern	incorporated motif pattern, C = consensus sequence, R = reverse complement of consensus, N = reversed but not complemented control, (NX) position X in consensus replaced with N (any base)
gap	gap between motif copies in the pattern
context	genomic region of the context sequence in hg19 coordinates, if applicable, otherwise NA
id	type	sequence	motif	tfs	consensus	pattern	gap	context
oligo_000001	SELEX nucleosome bound/unbound	ACGCTCTTCCGATCTNNTGTTGAGGGCTCTAGAGCCGCTACGGCGCTACAGAGCGCCCACAGAGCTGCTCCAGAGCACA	NA	NA	NA	NA	NA	NA
oligo_000002	SELEX nucleosome bound/unbound	ACGCTCTTCCGATCTNNACGGGTCTAGAGCGTGCTACGCACTGTAATAGGCTATTAAACGACGCCTGCTCCAGAGCACA	NA	NA	NA	NA	NA	NA
oligo_000003	SELEX nucleosome bound/unbound	ACGCTCTTCCGATCTNNCATAATACGCTCTATAGACGGCTGTAGCCTCTAACAGGCTTCTAAGCCTGCTCCAGAGCACA	NA	NA	NA	NA	NA	NA
oligo_000004	SELEX nucleosome bound/unbound	ACGCTCTTCCGATCTNNCGTATACGCCTCTCGCGGGCGCTCTAGAAGCCTTTAGACGCCCTACGCTGCTCCAGAGCACA	NA	NA	NA	NA	NA	NA
oligo_000005	SELEX nucleosome bound/unbound	ACGCTCTTCCGATCTNNCGCACCGCCTAAACGCTTAAACGAGAGCGCTCTAAGGCCCTACAGGCCTGCTCCAGAGCACA	NA	NA	NA	NA	NA	NA
oligo_000006	SELEX nucleosome bound/unbound	ACGCTCTTCCGATCTNNGCGCGGTTTAGAGCCTACGTTAAACGCGTTTAAACGCTTGCGCTTTACTGCTCCAGAGCACA	NA	NA	NA	NA	NA	NA
oligo_000007	SELEX nucleosome bound/unbound	ACGCTCTTCCGATCTNNCGGCGAAGCCGCTTACAGCAGTAATACGCCGTTTAAACGGCTCTAACCTGCTCCAGAGCACA	NA	NA	NA	NA	NA	NA
oligo_000008	SELEX nucleosome bound/unbound	ACGCTCTTCCGATCTNNGCTAAAGCCTTTAGAACGCTTCTATTCACGTTAAACGCACTGTAAGCCTGCTCCAGAGCACA	NA	NA	NA	NA	NA	NA
oligo_000009	SELEX nucleosome bound/unbound	ACGCTCTTCCGATCTNNCATGCTCTACGCCCTGTAAGCGCTTAATAGCTCCTAGCAGGCGGCTACTGCTCCAGAGCACA	NA	NA	NA	NA	NA	NA
oligo_000010	SELEX nucleosome bound/unbound	ACGCTCTTCCGATCTNNATTGAGAGCCTTTAGAGGGCTCCTATGCGTCTCTCTAATGGCTATAGCTGCTCCAGAGCACA	NA	NA	NA	NA	NA	NA
oligo_000011	SELEX nucleosome bound/unbound	ACGCTCTTCCGATCTNNCGTGGGGCTCTTAAGGGCCTATAGCAGTGTTTAGAGGCCTCTGAGGCCTGCTCCAGAGCACA	NA	NA	NA	NA	NA	NA
oligo_000012	SELEX nucleosome bound/unbound	ACGCTCTTCCGATCTNNTCTGGGTGCTACAGGCTCCTAGCGCACGGCAGCGTGCTTATAAGCCACTGCTCCAGAGCACA	NA	NA	NA	NA	NA	NA
oligo_000013	SELEX nucleosome bound/unbound	ACGCTCTTCCGATCTNNAGCATTCTACGTTGTAACGCTCTAGAGCGCTAATGCGCGTTAACTAGCTGCTCCAGAGCACA	NA	NA	NA	NA	NA	NA
oligo_000014	SELEX nucleosome bound/unbound	ACGCTCTTCCGATCTNNAAGCTTCTTAGAAGGCCTCTAGGACACGCTATAGCTGCTAAGGGCTCCTGCTCCAGAGCACA	NA	NA	NA	NA	NA	NA
oligo_000015	SELEX nucleosome bound/unbound	ACGCTCTTCCGATCTNNAAGACTCTAATGGGCACGCAGAGAGGCGTTTAAAGCGCGTAACGCTACTGCTCCAGAGCACA	NA	NA	NA	NA	NA	NA
oligo_000016	SELEX nucleosome bound/unbound	ACGCTCTTCCGATCTNNGCGATGTATAGCGGCGCTACGGCGTCCTAGGGCGTAGAAGGCCGTAGCTGCTCCAGAGCACA	NA	NA	NA	NA	NA	NA
oligo_000017	SELEX nucleosome bound/unbound	ACGCTCTTCCGATCTNNTGTTTTTATAGCGCTATTAACGCGCTACAACGCTTCTACTGCATAGGCTGCTCCAGAGCACA	NA	NA	NA	NA	NA	NA
oligo_000018	SELEX nucleosome bound/unbound	ACGCTCTTCCGATCTNNATGGTCGTAGAGAGCTTAAAACAACGCTTGCGTAGCCGCTTTAACGTCTGCTCCAGAGCACA	NA	NA	NA	NA	NA	NA
oligo_000019	SELEX nucleosome bound/unbound	ACGCTCTTCCGATCTNNCGTCCCTAGGACGCTATAAAGGGCTTACAGAGAGCAGGCGCCTGCAGCTGCTCCAGAGCACA	NA	NA	NA	NA	NA	NA
oligo_000020	SELEX nucleosome bound/unbound	ACGCTCTTCCGATCTNNGCCACAAGCCCTCTAACGCCGGGCGCGCTCTAGAGCCCCCTAGGCCCCTGCTCCAGAGCACA	NA	NA	NA	NA	NA	NA
oligo_000021	SELEX nucleosome bound/unbound	ACGCTCTTCCGATCTNNCAGGGTCCTAGAGCTTCTATCTAGCACTCTCTGCGCTGGAGAGCTCTCTGCTCCAGAGCACA	NA	NA	NA	NA	NA	NA
oligo_000022	SELEX nucleosome bound/unbound	ACGCTCTTCCGATCTNNTACTTTCTAGGCCGCTTAGACGTCCTACGCGTGCGTTTAGAGGGAGCCTGCTCCAGAGCACA	NA	NA	NA	NA	NA	NA
oligo_000023	SELEX nucleosome bound/unbound	ACGCTCTTCCGATCTNNACCCATGGGGCTCTACGCCCCTCTAGGAGCCTTTAAACCTTCTGAGCCTGCTCCAGAGCACA	NA	NA	NA	NA	NA	NA
oligo_000024	SELEX nucleosome bound/unbound	ACGCTCTTCCGATCTNNCAGTCATAGCCATAGAGGCTCTAGGGGCACTGTACGGCCCTCTAGGGCTGCTCCAGAGCACA	NA	NA	NA	NA	NA	NA
oligo_000025	SELEX nucleosome bound/unbound	ACGCTCTTCCGATCTNNTAAGCTCTATAGCAGAGCGCTATAGTACAGTGCTGTTTAAGGCGCTTCTGCTCCAGAGCACA	NA	NA	NA	NA	NA	NA
oligo_000026	SELEX nucleosome bound/unbound	ACGCTCTTCCGATCTNNGAGGCCATTAGAGCGTGCCTAGGGCTCCGTATAAGCTTCCTAGGGGCCTGCTCCAGAGCACA	NA	NA	NA	NA	NA	NA
oligo_000027	SELEX nucleosome bound/unbound	ACGCTCTTCCGATCTNNGCATTATAAGCGCGCGTCCCTAGGAGCATTATAGGGCTCCTGCGTTACTGCTCCAGAGCACA	NA	NA	NA	NA	NA	NA
oligo_000028	SELEX nucleosome bound/unbound	ACGCTCTTCCGATCTNNACTTTATAACGCCTTTAAACGCACGTAAGGCCCTAGCGTAGTTACACCTGCTCCAGAGCACA	NA	NA	NA	NA	NA	NA
oligo_000029	SELEX nucleosome bound/unbound	ACGCTCTTCCGATCTNNCGGGGCGCGCTAAGCGCGCTTCTAGAGGCCTGTTTTAAAACGACGCTCTGCTCCAGAGCACA	NA	NA	NA	NA	NA	NA
oligo_000030	SELEX nucleosome bound/unbound	ACGCTCTTCCGATCTNNGTCCAACGGGCTCGCTAGCGTATAGCGCGTGCCTGTTTAAAGCACGCCTGCTCCAGAGCACA	NA	NA	NA	NA	NA	NA
oligo_000031	SELEX nucleosome bound/unbound	ACGCTCTTCCGATCTNNCGACTGGCTAGAGGGTCCTTTAGCGTAGAGGCCGTAGAGGGCCCCTACTGCTCCAGAGCACA	NA	NA	NA	NA	NA	NA
oligo_000032	SELEX nucleosome bound/unbound	ACGCTCTTCCGATCTNNTAGGGGTCCTGAGCGTTTAGACAGGCTCCGTAGAGCGCTAGAACGCGCTGCTCCAGAGCACA	NA	NA	NA	NA	NA	NA
oligo_000033	SELEX nucleosome bound/unbound	ACGCTCTTCCGATCTNNGCGCAACGGTTTATTAGAGGCTCTTAGAACACCGTTAGAACGCTTGCCTGCTCCAGAGCACA	NA	NA	NA	NA	NA	NA
oligo_000034	SELEX nucleosome bound/unbound	ACGCTCTTCCGATCTNNGCACATAGAGCTCTAAAACGGCTTTAAAGCTTATCTCCTTATAACGCCTGCTCCAGAGCACA	NA	NA	NA	NA	NA	NA
oligo_000035	SELEX nucleosome bound/unbound	ACGCTCTTCCGATCTNNCCTACGAGGCGCTCTAAAGCGCTGTGTGGCTCTATGGGGCGGTTTAACTGCTCCAGAGCACA	NA	NA	NA	NA	NA	NA
oligo_000036	SELEX nucleosome bound/unbound	ACGCTCTTCCGATCTNNGCAAGCTATTGCATTAACGCTGTATAAGGGCCCTAGAAGCCTGTAGCCTGCTCCAGAGCACA	NA	NA	NA	NA	NA	NA
oligo_000037	SELEX nucleosome bound/unbound	ACGCTCTTCCGATCTNNGCCATTTAAAGGCGCCTAGGACACTCCCAGCGCTTTTAGAACGCGCCCTGCTCCAGAGCACA	NA	NA	NA	NA	NA	NA
oligo_000038	SELEX nucleosome bound/unbound	ACGCTCTTCCGATCTNNTGGTTTTAAACCGCATAAAGCTTTAGAACGCTCTAGGGCTGCTTGTTCTGCTCCAGAGCACA	NA	NA	NA	NA	NA	NA
oligo_000039	SELEX nucleosome bound/unbound	ACGCTCTTCCGATCTNNAGTGTTTAAGCGTACGCTAGTACGCTCTATGGCTTTTAAGAGCGTAGCTGCTCCAGAGCACA	NA	NA	NA	NA	NA	NA
oligo_000040	SELEX nucleosome bound/unbound	ACGCTCTTCCGATCTNNTCCAACTAGCGCCCTAAACGTCCCTACGCCCCTACAGAGCCCTCCTACTGCTCCAGAGCACA	NA	NA	NA	NA	NA	NA
oligo_000041	SELEX nucleosome bound/unbound	ACGCTCTTCCGATCTNNGGTAAAACGCTTCTAAGCAGGAGCTCTAGCCCTTAGAGGCGTGTAGGCTGCTCCAGAGCACA	NA	NA	NA	NA	NA	NA
oligo_000042	SELEX nucleosome bound/unbound	ACGCTCTTCCGATCTNNAGCTAAAGGCCTCCTACGAGGCTCTAAAGCCCTGGGGGCTACAGCTACTGCTCCAGAGCACA	NA	NA	NA	NA	NA	NA
oligo_000043	SELEX nucleosome bound/unbound	ACGCTCTTCCGATCTNNAGTATGTAGAGCGTTGCTGCGTAAGCGTCTCTAAGGCGTTAGCGCGCCTGCTCCAGAGCACA	NA	NA	NA	NA	NA	NA
oligo_000044	SELEX nucleosome bound/unbound	ACGCTCTTCCGATCTNNGCAGCAATGGCTCTAGACGCCTAATACGCCTCTAATAAGCCGCAGAGCTGCTCCAGAGCACA	NA	NA	NA	NA	NA	NA
oligo_000045	SELEX nucleosome bound/unbound	ACGCTCTTCCGATCTNNCTCTTGTACGCAGAGCACGGGCTTTAAAAGCGTCTAGAAGACGCGCTCTGCTCCAGAGCACA	NA	NA	NA	NA	NA	NA
oligo_000046	SELEX nucleosome bound/unbound	ACGCTCTTCCGATCTNNCACTTATAGCGCTATAAGCGCTCGCTGTGCGTTCTAACGCTCTGCTGCTGCTCCAGAGCACA	NA	NA	NA	NA	NA	NA
oligo_000047	SELEX nucleosome bound/unbound	ACGCTCTTCCGATCTNNCACTCCATAGGAGAACTGTAGAGGCCTATTAAAGCGCTCTGCGCGCGCTGCTCCAGAGCACA	NA	NA	NA	NA	NA	NA
oligo_000048	SELEX nucleosome bound/unbound	ACGCTCTTCCGATCTNNCAAGACAGCCTAGCGCGCAGGAGAGCTCTCTGCACACTATAACGGCTCTGCTCCAGAGCACA	NA	NA	NA	NA	NA	NA
oligo_000049	SELEX nucleosome bound/unbound	ACGCTCTTCCGATCTNNCGTAAAAGCAGTACACGCGCACGCCCGTTAAACGCTCTCTAGCCGCTCTGCTCCAGAGCACA	NA	NA	NA	NA	NA	NA
oligo_000050	SELEX nucleosome bound/unbound	ACGCTCTTCCGATCTNNCTATACACGCAGCGCTCCGTATTAACGCGTTACAAGGCTCTCTGCGCCTGCTCCAGAGCACA	NA	NA	NA	NA	NA	NA
oligo_000051	SELEX nucleosome bound/unbound	ACGCTCTTCCGATCTNNTGCAAATAGCTTCTAACGCTATTTAAAGGCTCCCTGCGTACAGGGAGCTGCTCCAGAGCACA	NA	NA	NA	NA	NA	NA
oligo_000052	SELEX nucleosome bound/unbound	ACGCTCTTCCGATCTNNCGTCAAAGGCTGCTACGGCCTGTAGCAGCCTTTAGAGCCCAGGAAGCCTGCTCCAGAGCACA	NA	NA	NA	NA	NA	NA
oligo_000053	SELEX nucleosome bound/unbound	ACGCTCTTCCGATCTNNTAATTGTGCTGTAGAGGGCCCTAGGCCACTGTAAGGGGCTGTAGCGCCTGCTCCAGAGCACA	NA	NA	NA	NA	NA	NA
oligo_000054	SELEX nucleosome bound/unbound	ACGCTCTTCCGATCTNNCTGAGAAGGCCTTGGAGGCGTTTTAAAGGCGTTCTACGTGTATACGTCTGCTCCAGAGCACA	NA	NA	NA	NA	NA	NA
oligo_000055	SELEX nucleosome bound/unbound	ACGCTCTTCCGATCTNNACCCCCTGGGGCGTAGCAGCGTGTTCTACGCGCTAGGGCAATTAGAGCTGCTCCAGAGCACA	NA	NA	NA	NA	NA	NA
oligo_000056	SELEX nucleosome bound/unbound	ACGCTCTTCCGATCTNNAGTCAAGCGCGTACGGGGTCCAGAGCGCCCTACGACGCTGTAGAGCCCTGCTCCAGAGCACA	NA	NA	NA	NA	NA	NA
oligo_000057	SELEX nucleosome bound/unbound	ACGCTCTTCCGATCTNNGTATAATAGACACGTCTTTTAGCGTGCTAGACGCTCTAAGGCCCTACCTGCTCCAGAGCACA	NA	NA	NA	NA	NA	NA
oligo_000058	SELEX nucleosome bound/unbound	ACGCTCTTCCGATCTNNATCCAAGCGTTGTATTGAGGCCTCTGGAGAGCTCTATAGAGCCTTAGCTGCTCCAGAGCACA	NA	NA	NA	NA	NA	NA
oligo_000059	SELEX nucleosome bound/unbound	ACGCTCTTCCGATCTNNCGCTTCAGGGGCTCTAACGCTTACAGCACGCACGCTTACAGCACGTTCTGCTCCAGAGCACA	NA	NA	NA	NA	NA	NA
oligo_000060	SELEX nucleosome bound/unbound	ACGCTCTTCCGATCTNNAAATCGACGCCTTTAAAGCTCAGAGCCCTTTTAAAGCATTTTAACGCCTGCTCCAGAGCACA	NA	NA	NA	NA	NA	NA
oligo_000061	SELEX nucleosome bound/unbound	ACGCTCTTCCGATCTNNAGGGGTCTAGGGGGCTCTAGGGGGGTGCTTAGAGGGCGTAAGGCGTACTGCTCCAGAGCACA	NA	NA	NA	NA	NA	NA
oligo_000062	SELEX nucleosome bound/unbound	ACGCTCTTCCGATCTNNGCAGAGGCTCCAGGAGCGCTTCTACGCGCTAAATGCACTAGCACGCTCTGCTCCAGAGCACA	NA	NA	NA	NA	NA	NA
oligo_000063	SELEX nucleosome bound/unbound	ACGCTCTTCCGATCTNNGTATACCGCTGCGGCTTTACGGCGCTTTAGAAGCCTAATGGCGTTAACTGCTCCAGAGCACA	NA	NA	NA	NA	NA	NA
oligo_000064	SELEX nucleosome bound/unbound	ACGCTCTTCCGATCTNNAAGAAATAGCGCTCTAGGGGCACTAATAGCTTACACGCGCAAAGGCGCTGCTCCAGAGCACA	NA	NA	NA	NA	NA	NA
oligo_000065	SELEX nucleosome bound/unbound	ACGCTCTTCCGATCTNNCAGGGCGTGCACGTAGCGTGCTGCAGCGCGTAGGGGTCCCTAGGGGCCTGCTCCAGAGCACA	NA	NA	NA	NA	NA	NA
oligo_000066	SELEX nucleosome bound/unbound	ACGCTCTTCCGATCTNNGGGAGATGCTTAAAACGCTACAGGGATGCTATAGGCCTTTAAACAGCCTGCTCCAGAGCACA	NA	NA	NA	NA	NA	NA
oligo_000067	SELEX nucleosome bound/unbound	ACGCTCTTCCGATCTNNAGCCGTGTGTAGAGCACCTTCTAGAAGGGCGTAGGCGCCTTAGAGCGCTGCTCCAGAGCACA	NA	NA	NA	NA	NA	NA
oligo_000068	SELEX nucleosome bound/unbound	ACGCTCTTCCGATCTNNCATCCACGTCCCTAGACGCGTGCGCAGAGCACGCTAAGCCGTGTAGCCTGCTCCAGAGCACA	NA	NA	NA	NA	NA	NA
oligo_000069	SELEX nucleosome bound/unbound	ACGCTCTTCCGATCTNNAAGCTCGTAAGGCCCTAGGGGCTCTCTATAGTGCGATTACGCGCTATCTGCTCCAGAGCACA	NA	NA	NA	NA	NA	NA
oligo_000070	SELEX nucleosome bound/unbound	ACGCTCTTCCGATCTNNTGTGGTCCCTAGGAGCTCTCTCTGCGGCTCCGCTGCCGCGTAGGGCCCTGCTCCAGAGCACA	NA	NA	NA	NA	NA	NA
oligo_000071	SELEX nucleosome bound/unbound	ACGCTCTTCCGATCTNNTGGGGTTCCTAGTGGCCTATAGAGGCCCCTAGGGCATTCAGCGCGTACTGCTCCAGAGCACA	NA	NA	NA	NA	NA	NA
oligo_000072	SELEX nucleosome bound/unbound	ACGCTCTTCCGATCTNNGTGAACTAGAGCCTGTGGCCTAAATGGCTCTAGGGGCTCCCTAGAGCCTGCTCCAGAGCACA	NA	NA	NA	NA	NA	NA
oligo_000073	SELEX nucleosome bound/unbound	ACGCTCTTCCGATCTNNGACTTATACGCCGCTACAGCGGTTTATTTAAGCGCATTACGCAGAGCCTGCTCCAGAGCACA	NA	NA	NA	NA	NA	NA
oligo_000074	SELEX nucleosome bound/unbound	ACGCTCTTCCGATCTNNATTGAGACGGGCGTAGTAACGTGCTCTCTAGGAGCCGCGTAGGACGCCTGCTCCAGAGCACA	NA	NA	NA	NA	NA	NA
oligo_000075	SELEX nucleosome bound/unbound	ACGCTCTTCCGATCTNNTTGATTTAACGTGCTGCCAGCGTGCTACTAAAGCGCCTGCACGTACGCTGCTCCAGAGCACA	NA	NA	NA	NA	NA	NA
oligo_000076	SELEX nucleosome bound/unbound	ACGCTCTTCCGATCTNNCCATTACGCCGTGCGTACGTTACTAGCGTAACGGGCTCTCTAGAAGCCTGCTCCAGAGCACA	NA	NA	NA	NA	NA	NA
oligo_000077	SELEX nucleosome bound/unbound	ACGCTCTTCCGATCTNNTACCAACGGGCTGCTAGCGTGCTTCTAAACGCGTAGGCTAGTAGCGTCTGCTCCAGAGCACA	NA	NA	NA	NA	NA	NA
oligo_000078	SELEX nucleosome bound/unbound	ACGCTCTTCCGATCTNNCACGTATAGAGCTCTCTCCCTAGCGCGCCAACGTAGAGCACGCTGTACTGCTCCAGAGCACA	NA	NA	NA	NA	NA	NA
oligo_000079	SELEX nucleosome bound/unbound	ACGCTCTTCCGATCTNNCTTTCAAGCGCGTTTTAACGTACGTACAGAGCTATATATAGCCGCTACTGCTCCAGAGCACA	NA	NA	NA	NA	NA	NA
oligo_000080	SELEX nucleosome bound/unbound	ACGCTCTTCCGATCTNNGCAAGGGCGTTTAAACGCACGCGCTAGCTACGGTAAACCGTCTAGCGCTGCTCCAGAGCACA	NA	NA	NA	NA	NA	NA
oligo_000081	SELEX nucleosome bound/unbound	ACGCTCTTCCGATCTNNTTTATGACGTTTAATGCACTGTATAACGCGTTAGAAAGCTTGTAACGCTGCTCCAGAGCACA	NA	NA	NA	NA	NA	NA
oligo_000082	SELEX nucleosome bound/unbound	ACGCTCTTCCGATCTNNCGATACCGCTATGCAGAGCGCGCTCTCTGCGCAGCTTAGCTAAGCGCCTGCTCCAGAGCACA	NA	NA	NA	NA	NA	NA
oligo_000083	SELEX nucleosome bound/unbound	ACGCTCTTCCGATCTNNTGGCACCGTGCTACGAGCGCGTACGGCGCTAAGTGCTTTAAAAGCCTCTGCTCCAGAGCACA	NA	NA	NA	NA	NA	NA
oligo_000084	SELEX nucleosome bound/unbound	ACGCTCTTCCGATCTNNAAACCTATTTAAGGCCCTACGTAGTTTAAGAGAGCGCACTAGAGCACCTGCTCCAGAGCACA	NA	NA	NA	NA	NA	NA
oligo_000085	SELEX nucleosome bound/unbound	ACGCTCTTCCGATCTNNGATAGAACGCTATAAAGCCCTCTACGCTTTACAACTAGCTACAGGCTCTGCTCCAGAGCACA	NA	NA	NA	NA	NA	NA
oligo_000086	SELEX nucleosome bound/unbound	ACGCTCTTCCGATCTNNCCTATGAGCTGTAGAGCGCTTAGAGCTTGTTAACGCGTAGGTGTCTACTGCTCCAGAGCACA	NA	NA	NA	NA	NA	NA
oligo_000087	SELEX nucleosome bound/unbound	ACGCTCTTCCGATCTNNGGGAGGGTTCTACGGGAGTGCTATACACAGGAGCGCTCTATAGCACGCTGCTCCAGAGCACA	NA	NA	NA	NA	NA	NA
oligo_000088	SELEX nucleosome bound/unbound	ACGCTCTTCCGATCTNNAAAACCAGGGCGTATGCGCAGCGCTAGCGTGCTCTACGTCCAGAGCGCTGCTCCAGAGCACA	NA	NA	NA	NA	NA	NA
oligo_000089	SELEX nucleosome bound/unbound	ACGCTCTTCCGATCTNNCCGGTAGCCCTACAACGCTTAAAGGCAGCCTAGAACCGTTTAAACGCCTGCTCCAGAGCACA	NA	NA	NA	NA	NA	NA
oligo_000090	SELEX nucleosome bound/unbound	ACGCTCTTCCGATCTNNAAGAGGAGCGTAACGAATGCGTTTAAAGCCCTAAAAGCTCTACGCGCCTGCTCCAGAGCACA	NA	NA	NA	NA	NA	NA
oligo_000091	SELEX nucleosome bound/unbound	ACGCTCTTCCGATCTNNAATGGTTTTAAACGCCGTGGCAGTAGCTACGCTGCGCGTGTACGCTACTGCTCCAGAGCACA	NA	NA	NA	NA	NA	NA
oligo_000092	SELEX nucleosome bound/unbound	ACGCTCTTCCGATCTNNCGGACCGTGCTACAGCGTGCAGTAGAGCCCTCTAAAACCCTCCTAGCCTGCTCCAGAGCACA	NA	NA	NA	NA	NA	NA
oligo_000093	SELEX nucleosome bound/unbound	ACGCTCTTCCGATCTNNGTGCCTGTAGAGCTCTCTAACACCGTATAGCCTTGCAATGCTCGTAGCTGCTCCAGAGCACA	NA	NA	NA	NA	NA	NA
oligo_000094	SELEX nucleosome bound/unbound	ACGCTCTTCCGATCTNNCGTCGATTAAGGGGCTCTAGAGCTCACAAGGCCGTTAGACGCTCCGCCTGCTCCAGAGCACA	NA	NA	NA	NA	NA	NA
oligo_000095	SELEX nucleosome bound/unbound	ACGCTCTTCCGATCTNNGCGAATAGGGCCCTGCAGAGCCCTCTAGGGACGTGCAGTACTCTTTACTGCTCCAGAGCACA	NA	NA	NA	NA	NA	NA
oligo_000096	SELEX nucleosome bound/unbound	ACGCTCTTCCGATCTNNTTGTACTGTAGGGCTCTCTTTCCGCCTACGCGCTTTAAAGGCTCTTACTGCTCCAGAGCACA	NA	NA	NA	NA	NA	NA
oligo_000097	SELEX nucleosome bound/unbound	ACGCTCTTCCGATCTNNATAAAAACAACGTAAGAGCTCTAGAGCCCTAAAAGAAGGTGCTTAAACTGCTCCAGAGCACA	NA	NA	NA	NA	NA	NA
oligo_000098	SELEX nucleosome bound/unbound	ACGCTCTTCCGATCTNNAATGAGGCTCTTAAACGTCCAGCGTTTAAAGCGCTAACGTGTAATAGCTGCTCCAGAGCACA	NA	NA	NA	NA	NA	NA
oligo_000099	SELEX nucleosome bound/unbound	ACGCTCTTCCGATCTNNTTAAAAGCACCCGTAGGAAGCCTCTGCGGGCTAAAACGCCTCTAGAGCTGCTCCAGAGCACA	NA	NA	NA	NA	NA	NA
oligo_000100	SELEX nucleosome bound/unbound	ACGCTCTTCCGATCTNNCTCTCCAGAGAGCTAGCGGCTTAGAACGTAACAGAGAGCGTTATACGCTGCTCCAGAGCACA	NA	NA	NA	NA	NA	NA
oligo_000101	SELEX nucleosome bound/unbound	ACGCTCTTCCGATCTNNCGCAACTAGCTCTAGAGGCTCTACAGCATAAGCACGCCCCGCGCGCCCTGCTCCAGAGCACA	NA	NA	NA	NA	NA	NA
oligo_000102	SELEX nucleosome bound/unbound	ACGCTCTTCCGATCTNNTTTGATGCGTAGCGTCGCTAGAGGCGCTATACAGCACGGGCGTGCAGCTGCTCCAGAGCACA	NA	NA	NA	NA	NA	NA
oligo_000103	SELEX nucleosome bound/unbound	ACGCTCTTCCGATCTNNAGCTCAAAGGCACGTGCTGCGTAGGGCTATAGCGCGCTATAAAGCCTCTGCTCCAGAGCACA	NA	NA	NA	NA	NA	NA
oligo_000104	SELEX nucleosome bound/unbound	ACGCTCTTCCGATCTNNGTTACCAGCAGCGTGTATAGCGTAGAGCGTAGAGTGCTTTAGCCCTGCTGCTCCAGAGCACA	NA	NA	NA	NA	NA	NA
oligo_000105	SELEX nucleosome bound/unbound	ACGCTCTTCCGATCTNNTGCTGGAGCCTCTACAGCCGTGCGCGGCTACAGCGTGCTTTGCAGTGCTGCTCCAGAGCACA	NA	NA	NA	NA	NA	NA
oligo_000106	SELEX nucleosome bound/unbound	ACGCTCTTCCGATCTNNCAGCATGCTCTACGTGCTTATACAGCGCTTCTACGCCTGACTAGCGTCTGCTCCAGAGCACA	NA	NA	NA	NA	NA	NA
oligo_000107	SELEX nucleosome bound/unbound	ACGCTCTTCCGATCTNNTTCAGGAGCACGCTCTGAGCAGGCGGCTACGGCAGCACGCTATACGCCTGCTCCAGAGCACA	NA	NA	NA	NA	NA	NA
oligo_000108	SELEX nucleosome bound/unbound	ACGCTCTTCCGATCTNNGCGTTTGCGGCATTGCTACGCGCTGCAGCGCTCTGCGCAGTGCTCTGCTGCTCCAGAGCACA	NA	NA	NA	NA	NA	NA
oligo_000109	SELEX nucleosome bound/unbound	ACGCTCTTCCGATCTNNGGAGACTGCCTACAGCCCTAGAGCGCTTACAGGCTCTGCTGCATAGACTGCTCCAGAGCACA	NA	NA	NA	NA	NA	NA
oligo_000110	SELEX nucleosome bound/unbound	ACGCTCTTCCGATCTNNATGCAAAGGCGCGCTTAAACGCCTGCTAGAGAAGCCTATGAGCCTATCTGCTCCAGAGCACA	NA	NA	NA	NA	NA	NA
oligo_000111	SELEX nucleosome bound/unbound	ACGCTCTTCCGATCTNNGAGGCTGCTCTACGCGCAGCACTAAACGCGGGCTTTATACGCACAGCCTGCTCCAGAGCACA	NA	NA	NA	NA	NA	NA
oligo_000112	SELEX nucleosome bound/unbound	ACGCTCTTCCGATCTNNCCCAATTAGCTGTAGGCGCTAGCGCTGTAGGCACGTGCTTGTGAGCACTGCTCCAGAGCACA	NA	NA	NA	NA	NA	NA
oligo_000113	SELEX nucleosome bound/unbound	ACGCTCTTCCGATCTNNCTGATACGCACTGCTTAGAACGCGCGTTAACGCAGAAGGCTCTCGCGCTGCTCCAGAGCACA	NA	NA	NA	NA	NA	NA
oligo_000114	SELEX nucleosome bound/unbound	ACGCTCTTCCGATCTNNAGACGCGCGTGTAGGCTACTGGCCTTTAAAGCCTGCGCCGCAGCGCTCTGCTCCAGAGCACA	NA	NA	NA	NA	NA	NA
oligo_000115	SELEX nucleosome bound/unbound	ACGCTCTTCCGATCTNNCCATGCTAGGAGGCACGCTGTAGCGTTATAAGCGGCGCGCGCAGGGCCTGCTCCAGAGCACA	NA	NA	NA	NA	NA	NA
oligo_000116	SELEX nucleosome bound/unbound	ACGCTCTTCCGATCTNNATCGTACGCTTTACTAGCGCTCTTTACGCCTTGTAGCGCCATAGAGCCTGCTCCAGAGCACA	NA	NA	NA	NA	NA	NA
oligo_000117	SELEX nucleosome bound/unbound	ACGCTCTTCCGATCTNNGCGATTTACGCCCTCTGCGCGCTTCTAAGCACAGCAGTAAGGCCTAGCTGCTCCAGAGCACA	NA	NA	NA	NA	NA	NA
oligo_000118	SELEX nucleosome bound/unbound	ACGCTCTTCCGATCTNNACCGCAACGCATACGCCCTAGCGCTGCACAGCGCGCTCGTAGCGCTTCTGCTCCAGAGCACA	NA	NA	NA	NA	NA	NA
oligo_000119	SELEX nucleosome bound/unbound	ACGCTCTTCCGATCTNNTCGTGATAGCAGCGTTTAAGGCGTTCTGCGATGCGTAGGGCCGTACGCTGCTCCAGAGCACA	NA	NA	NA	NA	NA	NA
oligo_000120	SELEX nucleosome bound/unbound	ACGCTCTTCCGATCTNNCACAAAAGGCCTACGGGCCTACGCCTAGAGCCGTGCTGTACAGCCACCTGCTCCAGAGCACA	NA	NA	NA	NA	NA	NA
oligo_000121	SELEX nucleosome bound/unbound	ACGCTCTTCCGATCTNNGGGGATGGCTCTACGCTTTTAAGCGTTAAGCCGTACGAGCGCTACTGCTGCTCCAGAGCACA	NA	NA	NA	NA	NA	NA
oligo_000122	SELEX nucleosome bound/unbound	ACGCTCTTCCGATCTNNACCGGTGCCTATAGAGCTACCAGAGCGCTTACGCTACGCAGCGCCGCCTGCTCCAGAGCACA	NA	NA	NA	NA	NA	NA
oligo_000123	SELEX nucleosome bound/unbound	ACGCTCTTCCGATCTNNCTTAGCCGTAGAGCGCTGCACGCTTAGGGCACGTGCACAGGCCTGTGCTGCTCCAGAGCACA	NA	NA	NA	NA	NA	NA
oligo_000124	SELEX nucleosome bound/unbound	ACGCTCTTCCGATCTNNCCTTAATAGCCCGTCTGCTACGCGTACAGGCTTACGAGGCCCTAGAACTGCTCCAGAGCACA	NA	NA	NA	NA	NA	NA
oligo_000125	SELEX nucleosome bound/unbound	ACGCTCTTCCGATCTNNGGTTGGGTGCCTACGTGGCCCAGGCGCGTGCTTTAAAGCCTTTAAAGCTGCTCCAGAGCACA	NA	NA	NA	NA	NA	NA
oligo_000126	SELEX nucleosome bound/unbound	ACGCTCTTCCGATCTNNGCCTCCAGGCGCGTATAACGCCGCGCACGCCCTTCTAGCGTATTAGGCTGCTCCAGAGCACA	NA	NA	NA	NA	NA	NA
oligo_000127	SELEX nucleosome bound/unbound	ACGCTCTTCCGATCTNNACAAACTAGCGTGCGCTGTTAAGCCGCTAAACCGCTTACGGTGCTACCTGCTCCAGAGCACA	NA	NA	NA	NA	NA	NA
oligo_000128	SELEX nucleosome bound/unbound	ACGCTCTTCCGATCTNNGTGTGGGCTCCTACGGCGCTACAGCATGCACTATACGCCGTACAAGCCTGCTCCAGAGCACA	NA	NA	NA	NA	NA	NA
oligo_000129	SELEX nucleosome bound/unbound	ACGCTCTTCCGATCTNNGGAAAAAGCATCTACAGCCCTAGCGCGTCACGCACAGCGCGCTTCTACTGCTCCAGAGCACA	NA	NA	NA	NA	NA	NA
oligo_000130	SELEX nucleosome bound/unbound	ACGCTCTTCCGATCTNNACTGGCAGGGGGCTCTACGCGCTTCGCTAGAGGCCTATAAGGCGGCCCTGCTCCAGAGCACA	NA	NA	NA	NA	NA	NA
oligo_000131	SELEX nucleosome bound/unbound	ACGCTCTTCCGATCTNNGCGATTCCGCGCACGCTAGCAGGGCGTGTGCAGGGCTCCTAGCAACGCTGCTCCAGAGCACA	NA	NA	NA	NA	NA	NA
oligo_000132	SELEX nucleosome bound/unbound	ACGCTCTTCCGATCTNNTGAACGGCCTTAGAGCCTCTAGCGTACGGCTGTCAGCGCTGCTTAGCCTGCTCCAGAGCACA	NA	NA	NA	NA	NA	NA
oligo_000133	SELEX nucleosome bound/unbound	ACGCTCTTCCGATCTNNTGCCCAAAAGCGTGCTACTGCTCTCTGCAGCGTTCAGAGCGCCGTAGCTGCTCCAGAGCACA	NA	NA	NA	NA	NA	NA
oligo_000134	SELEX nucleosome bound/unbound	ACGCTCTTCCGATCTNNCATGAGTAGCTGCATCAGAGGCCGCCTGTAGAGCTCTGAGCGTTCTACTGCTCCAGAGCACA	NA	NA	NA	NA	NA	NA
oligo_000135	SELEX nucleosome bound/unbound	ACGCTCTTCCGATCTNNCTCGCACGCAGAGCTAGCGCAATACGCTCTGGCGCGTCCGCTAGAGCCTGCTCCAGAGCACA	NA	NA	NA	NA	NA	NA
oligo_000136	SELEX nucleosome bound/unbound	ACGCTCTTCCGATCTNNCCCCAACGCTACTGCTTACGAGCCCGTGCGTAATACGCCTAGAACGCCTGCTCCAGAGCACA	NA	NA	NA	NA	NA	NA
oligo_000137	SELEX nucleosome bound/unbound	ACGCTCTTCCGATCTNNTCCTACAGCCCTAGGCCTAAACGCTGTACACGCTCAGGCTCTACAGCCTGCTCCAGAGCACA	NA	NA	NA	NA	NA	NA
oligo_000138	SELEX nucleosome bound/unbound	ACGCTCTTCCGATCTNNATGCGACGCCTCTACAGCGTTCTAGGCGTCATGGCAGGGCCTCCTAGCTGCTCCAGAGCACA	NA	NA	NA	NA	NA	NA
oligo_000139	SELEX nucleosome bound/unbound	ACGCTCTTCCGATCTNNGCTGAGAGCACGCACCTACGCGCAGGCTATGCACACGGCTTCTAAGCCTGCTCCAGAGCACA	NA	NA	NA	NA	NA	NA
oligo_000140	SELEX nucleosome bound/unbound	ACGCTCTTCCGATCTNNGTAGGGAGCTTGTTACGCGCTGCGCGTTGTAGCCTACGGTGCCTGCGCTGCTCCAGAGCACA	NA	NA	NA	NA	NA	NA
oligo_000141	SELEX nucleosome bound/unbound	ACGCTCTTCCGATCTNNATGGAGAGGCTCTAGCAGCCTCATAGGCTTGTTAGCGTGTAGCTAGCCTGCTCCAGAGCACA	NA	NA	NA	NA	NA	NA
oligo_000142	SELEX nucleosome bound/unbound	ACGCTCTTCCGATCTNNCACAACCGGCTCTAGCACGCTACTGCGCGCTAAGCAGAGCTTTACGCCTGCTCCAGAGCACA	NA	NA	NA	NA	NA	NA
oligo_000143	SELEX nucleosome bound/unbound	ACGCTCTTCCGATCTNNGCGTCATACGCCATTAGCCTATAGCTAGAACGCTTGTAGCACTGCGTCTGCTCCAGAGCACA	NA	NA	NA	NA	NA	NA
oligo_000144	SELEX nucleosome bound/unbound	ACGCTCTTCCGATCTNNTTGGGCACAGCATACAGCGCTGCAGAGGGCTGTTAGCAGGCTTAGAGCTGCTCCAGAGCACA	NA	NA	NA	NA	NA	NA
oligo_000145	SELEX nucleosome bound/unbound	ACGCTCTTCCGATCTNNTCTATTGCAGCAGGGCTCTAGCAGCGTGAGAGCCGCTAGAGGAGCGTCTGCTCCAGAGCACA	NA	NA	NA	NA	NA	NA
oligo_000146	SELEX nucleosome bound/unbound	ACGCTCTTCCGATCTNNTGCTTGAGGGGCTCTTAGCTGTGTGCTCTATGCAGCTAGAGGGCCCTCTGCTCCAGAGCACA	NA	NA	NA	NA	NA	NA
oligo_000147	SELEX nucleosome bound/unbound	ACGCTCTTCCGATCTNNCCCTTGCGGGCGCAGCAGCAGTGTACGCGCACGGCCTACGCGTAGGCCTGCTCCAGAGCACA	NA	NA	NA	NA	NA	NA
oligo_000148	SELEX nucleosome bound/unbound	ACGCTCTTCCGATCTNNATTGGAAGCGCTTAGCGCTGCTGGGGCGCACGCCGCACTGCAGAGCGCTGCTCCAGAGCACA	NA	NA	NA	NA	NA	NA
oligo_000149	SELEX nucleosome bound/unbound	ACGCTCTTCCGATCTNNTTTCCCTAGCGTTCTACGCGACCCCTGCGCCGTACAGCTGCGCACGCCTGCTCCAGAGCACA	NA	NA	NA	NA	NA	NA
oligo_000150	SELEX nucleosome bound/unbound	ACGCTCTTCCGATCTNNTTTACATGGCTATAGGCCCTGAGCGCTGCGCTACTACGCAAGCGCGTCTGCTCCAGAGCACA	NA	NA	NA	NA	NA	NA
oligo_000151	SELEX nucleosome bound/unbound	ACGCTCTTCCGATCTNNAATGCAGCAGTGCCCTAGGGCTGTAAACGCCCTGCACAATGCGCTGCCTGCTCCAGAGCACA	NA	NA	NA	NA	NA	NA
oligo_000152	SELEX nucleosome bound/unbound	ACGCTCTTCCGATCTNNCATTCGGCCTATAGCCTGCACAGAGCTGCTTAGAACGCGCCCATAGGCTGCTCCAGAGCACA	NA	NA	NA	NA	NA	NA
oligo_000153	SELEX nucleosome bound/unbound	ACGCTCTTCCGATCTNNCGCTTTTAGCGCGATAGAGCATACTAGCAGTGCGCAGTAGCTGTACGCTGCTCCAGAGCACA	NA	NA	NA	NA	NA	NA
oligo_000154	SELEX nucleosome bound/unbound	ACGCTCTTCCGATCTNNCCCCAACGCTTAGAAAGCAAGGGCGCAGCGCTAAAGCGCTCTCAGGCCTGCTCCAGAGCACA	NA	NA	NA	NA	NA	NA
oligo_000155	SELEX nucleosome bound/unbound	ACGCTCTTCCGATCTNNTGTTAACGCCGTTAAGCTCTACGCTAGAAGGCTGTGCATGGCCTCTACTGCTCCAGAGCACA	NA	NA	NA	NA	NA	NA
oligo_000156	SELEX nucleosome bound/unbound	ACGCTCTTCCGATCTNNTGGCCATTACAGCCTAGCAACTACGCACAGGCGGCGTAGAGAGCTCTCTGCTCCAGAGCACA	NA	NA	NA	NA	NA	NA
oligo_000157	SELEX nucleosome bound/unbound	ACGCTCTTCCGATCTNNGACCTGGAGCACAGAGCTAACGCCGTAGTGCTTATAGGCCTTAGACGCTGCTCCAGAGCACA	NA	NA	NA	NA	NA	NA
oligo_000158	SELEX nucleosome bound/unbound	ACGCTCTTCCGATCTNNTCCCAAAGGCGGTACGGCGTACTACGCACCAGCGTACGCGCTACGGCCTGCTCCAGAGCACA	NA	NA	NA	NA	NA	NA
oligo_000159	SELEX nucleosome bound/unbound	ACGCTCTTCCGATCTNNTGGCTTTAAGTGCTCTGCAGGCTTCTCGCTGACGCCTGCGCGTAGAGCTGCTCCAGAGCACA	NA	NA	NA	NA	NA	NA
oligo_000160	SELEX nucleosome bound/unbound	ACGCTCTTCCGATCTNNCTACGACCGCGCAGTGCGGCTCTGGGCGCTGTGCGCAGGCGCTGTGCCTGCTCCAGAGCACA	NA	NA	NA	NA	NA	NA
oligo_000161	SELEX nucleosome bound/unbound	ACGCTCTTCCGATCTNNTTATCGCTAGCGTTGTTTGCAGCACCGCTAAGCACGCTCAGGAGCGTCTGCTCCAGAGCACA	NA	NA	NA	NA	NA	NA
oligo_000162	SELEX nucleosome bound/unbound	ACGCTCTTCCGATCTNNTTAAACTGCGCTATTTAGCGGGAGGGCGTTTAAAGCCTCGCAGAGACCTGCTCCAGAGCACA	NA	NA	NA	NA	NA	NA
oligo_000163	SELEX nucleosome bound/unbound	ACGCTCTTCCGATCTNNGTTCCCGTGCACGAGGCTGTGGGTGCTCTAGGGCTCTACAGGCGTGCCTGCTCCAGAGCACA	NA	NA	NA	NA	NA	NA
oligo_000164	SELEX nucleosome bound/unbound	ACGCTCTTCCGATCTNNATGAGGTGCTAGCGAGCCCCAGGGGCGCTCTGAAGCGGCTACAGAGCCTGCTCCAGAGCACA	NA	NA	NA	NA	NA	NA
oligo_000165	SELEX nucleosome bound/unbound	ACGCTCTTCCGATCTNNATCGAGAGCGCGTCTGCAGTGCGCAGGCTACGCGGCTTGTGCTCTGCCTGCTCCAGAGCACA	NA	NA	NA	NA	NA	NA
oligo_000166	SELEX nucleosome bound/unbound	ACGCTCTTCCGATCTNNTACAGTCCGCTTACGACGCCTAGAGGGCTGTCACGCGTAGGGGCTCTCTGCTCCAGAGCACA	NA	NA	NA	NA	NA	NA
oligo_000167	SELEX nucleosome bound/unbound	ACGCTCTTCCGATCTNNAGCCCCGCTAGAAGAGCGCTATCAACGCGCGCACAGCCCTACAGCGTCTGCTCCAGAGCACA	NA	NA	NA	NA	NA	NA
oligo_000168	SELEX nucleosome bound/unbound	ACGCTCTTCCGATCTNNGTGCTTTTAAGGCACCAATAGCACGCTTAGGCGATAGAGCGTTTAAACTGCTCCAGAGCACA	NA	NA	NA	NA	NA	NA
oligo_000169	SELEX nucleosome bound/unbound	ACGCTCTTCCGATCTNNATTAAGTGCGTAGGCGCGTGTAGCTAACGGGCTGTGCGTGTGCTTACCTGCTCCAGAGCACA	NA	NA	NA	NA	NA	NA
oligo_000170	SELEX nucleosome bound/unbound	ACGCTCTTCCGATCTNNTGGTGCGCAGCAGGCGCTACAGGCTTTGCTTAGCTTACAGGCTTTAACTGCTCCAGAGCACA	NA	NA	NA	NA	NA	NA
oligo_000171	SELEX nucleosome bound/unbound	ACGCTCTTCCGATCTNNACTTGCGGCGCGCGGCGCTATGAGGCGCTTAGCGCTGTTTAAGCAGCCTGCTCCAGAGCACA	NA	NA	NA	NA	NA	NA
oligo_000172	SELEX nucleosome bound/unbound	ACGCTCTTCCGATCTNNGTTAAGAGGCTTTATAGCGGGTGCTTTTACGGCTCCGCACGCTACGTCTGCTCCAGAGCACA	NA	NA	NA	NA	NA	NA
oligo_000173	SELEX nucleosome bound/unbound	ACGCTCTTCCGATCTNNACCGATGCAGCGCGCTCTATACGCCTATGCGGGCGTGCGCAAGGCTCCTGCTCCAGAGCACA	NA	NA	NA	NA	NA	NA
oligo_000174	SELEX nucleosome bound/unbound	ACGCTCTTCCGATCTNNTATCTATGCTCTACAGCCGTTGCACGGCGCATTAGAGCCGCTAAGGCCTGCTCCAGAGCACA	NA	NA	NA	NA	NA	NA
oligo_000175	SELEX nucleosome bound/unbound	ACGCTCTTCCGATCTNNGCATAACGCTATATATGCGTACAGTGCTCTCAGCGCATTAGCGCAGCCTGCTCCAGAGCACA	NA	NA	NA	NA	NA	NA
oligo_000176	SELEX nucleosome bound/unbound	ACGCTCTTCCGATCTNNGAGGAAGCTTTTAACGCGCTCTAGTGCTGCGGAGCCCAGTGGCCTGCCTGCTCCAGAGCACA	NA	NA	NA	NA	NA	NA
oligo_000177	SELEX nucleosome bound/unbound	ACGCTCTTCCGATCTNNTAATGGGCTATTAGGGCCCCAATAGCTTTTAGCAGAGCTCTAAAGCGCTGCTCCAGAGCACA	NA	NA	NA	NA	NA	NA
oligo_000178	SELEX nucleosome bound/unbound	ACGCTCTTCCGATCTNNCAAGAGTGCCTTAGAGCCTAGCACCAGAGCCCTTAGCACGCCCGTTACTGCTCCAGAGCACA	NA	NA	NA	NA	NA	NA
oligo_000179	SELEX nucleosome bound/unbound	ACGCTCTTCCGATCTNNAGCTTTTAAAGCGCGTTTAAAGCACCTGTGCTTTGGGGCGAGCCCTACTGCTCCAGAGCACA	NA	NA	NA	NA	NA	NA
oligo_000180	SELEX nucleosome bound/unbound	ACGCTCTTCCGATCTNNCCATCCGCTTCTAGGGCAGCGCGTACAAGCTAGCTGTGGCCTCTAGCCTGCTCCAGAGCACA	NA	NA	NA	NA	NA	NA
oligo_000181	SELEX nucleosome bound/unbound	ACGCTCTTCCGATCTNNTTATGAAGCTTTAGTGGCTCTAGCGAACGCTGCAAACGGCTTTAAAGCTGCTCCAGAGCACA	NA	NA	NA	NA	NA	NA
oligo_000182	SELEX nucleosome bound/unbound	ACGCTCTTCCGATCTNNTATAGTGCTCCTAGCACGGCGTAGGCGTGCGTGCCCTACGGGCTGCTCTGCTCCAGAGCACA	NA	NA	NA	NA	NA	NA
oligo_000183	SELEX nucleosome bound/unbound	ACGCTCTTCCGATCTNNCCCTAAACGCCGCTACGTACGCGCAGGGCTCAGCAGCTATAAGCCCTCTGCTCCAGAGCACA	NA	NA	NA	NA	NA	NA
oligo_000184	SELEX nucleosome bound/unbound	ACGCTCTTCCGATCTNNCCGACACGCTCAGAAGCACGCTAGGCGGTAGCTAGTGGCTTAAAGGCCTGCTCCAGAGCACA	NA	NA	NA	NA	NA	NA
oligo_000185	SELEX nucleosome bound/unbound	ACGCTCTTCCGATCTNNCCAGAAACGCTCTGCAGGTGCTACGTGTGCCTTTAAGGCCCTAGACACTGCTCCAGAGCACA	NA	NA	NA	NA	NA	NA
oligo_000186	SELEX nucleosome bound/unbound	ACGCTCTTCCGATCTNNGGTAGTTAGCAGAGGGCCGCCAGGGGCCGTAGAGCAGCTGCTTAGCTCTGCTCCAGAGCACA	NA	NA	NA	NA	NA	NA
oligo_000187	SELEX nucleosome bound/unbound	ACGCTCTTCCGATCTNNCGTTCCCGCTAGCGCGCTACGCTACGACGCTACGGGCCAGCTGCGGCCTGCTCCAGAGCACA	NA	NA	NA	NA	NA	NA
oligo_000188	SELEX nucleosome bound/unbound	ACGCTCTTCCGATCTNNCTTGACAGGCCCGTAGGCGTACGCAAGCTTATTAGCATACAGCGCAGCTGCTCCAGAGCACA	NA	NA	NA	NA	NA	NA
oligo_000189	SELEX nucleosome bound/unbound	ACGCTCTTCCGATCTNNAGCAAATGCTTCTAGGCCCCTCTAGCATGCTTCTAGGGCGCCTGGTTCTGCTCCAGAGCACA	NA	NA	NA	NA	NA	NA
oligo_000190	SELEX nucleosome bound/unbound	ACGCTCTTCCGATCTNNTACTGATAGCGGTCCGCTGGGCTCCCTAGCACGCTTAGAGTGCTCTCCTGCTCCAGAGCACA	NA	NA	NA	NA	NA	NA
oligo_000191	SELEX nucleosome bound/unbound	ACGCTCTTCCGATCTNNGATAACGAAATTTTTTCACCTGAACAGAAAAAAAAAAATTTTCAGGTCTGCTCCAGAGCACA	NA	NA	NA	NA	NA	NA
oligo_000192	SELEX nucleosome bound/unbound	ACGCTCTTCCGATCTNNCTTAAAAATCCGAATTTTTGTCCAGTTAAAAAATATATTCCAAATTTCTGCTCCAGAGCACA	NA	NA	NA	NA	NA	NA
oligo_000193	SELEX nucleosome bound/unbound	ACGCTCTTCCGATCTNNGTATGAAATTTCGACCCGATGTTCGAATTTTCCTCCCTCAAAAATTTCTGCTCCAGAGCACA	NA	NA	NA	NA	NA	NA
oligo_000194	SELEX nucleosome bound/unbound	ACGCTCTTCCGATCTNNATAGAAAAATTTATGCAAGATCTTGTAACTTTTTTTTGCCGAAATTTCTGCTCCAGAGCACA	NA	NA	NA	NA	NA	NA
oligo_000195	SELEX nucleosome bound/unbound	ACGCTCTTCCGATCTNNGAGTTCGATTTTTTTATCTGTCCAGTATTTTTGCAAAATTTTTTTTTCTGCTCCAGAGCACA	NA	NA	NA	NA	NA	NA
oligo_000196	SELEX nucleosome bound/unbound	ACGCTCTTCCGATCTNNACTAACTTTTGAAAAAAAATGAAAGTGGCCCAGAAAAAAAAAAAAAACTGCTCCAGAGCACA	NA	NA	NA	NA	NA	NA
oligo_000197	SELEX nucleosome bound/unbound	ACGCTCTTCCGATCTNNGAATCCGAAAAATCTTCCAAAATCTCATGACGAAAAATTCGAGAAAACTGCTCCAGAGCACA	NA	NA	NA	NA	NA	NA
oligo_000198	SELEX nucleosome bound/unbound	ACGCTCTTCCGATCTNNTTTATAGAAAAAAACTTGATGATTTTTTGGAGAGGTAATGAAAATTTCTGCTCCAGAGCACA	NA	NA	NA	NA	NA	NA
oligo_000199	SELEX nucleosome bound/unbound	ACGCTCTTCCGATCTNNCAGTACAAAAAAAATTTCTCAGATTTCATAATGCCGACCGACGAGTCCTGCTCCAGAGCACA	NA	NA	NA	NA	NA	NA
oligo_000200	SELEX nucleosome bound/unbound	ACGCTCTTCCGATCTNNTTTATAAAATCTTGGTGCGAAAATTTTACGATTATGATTTTCATCGGCTGCTCCAGAGCACA	NA	NA	NA	NA	NA	NA
oligo_000201	SELEX nucleosome bound/unbound	ACGCTCTTCCGATCTNNAATGGCCAAGTCAAAAAAAATCTCATCACATAATCTTGGCAAAATATCTGCTCCAGAGCACA	NA	NA	NA	NA	NA	NA
oligo_000202	SELEX nucleosome bound/unbound	ACGCTCTTCCGATCTNNCACGTAGTCGAGTATTTTTTCAAAAAATGTAGAAATCGGTAATTTTTCTGCTCCAGAGCACA	NA	NA	NA	NA	NA	NA
oligo_000203	SELEX nucleosome bound/unbound	ACGCTCTTCCGATCTNNCTCCCAAAAGTCAGATATAATTCTTCACCAAAATTTTTTCTCATTTTCTGCTCCAGAGCACA	NA	NA	NA	NA	NA	NA
oligo_000204	SELEX nucleosome bound/unbound	ACGCTCTTCCGATCTNNTTTAAGAATTTCTAAAAAATCACTAGTGATTATAAAATGAGAATTTCCTGCTCCAGAGCACA	NA	NA	NA	NA	NA	NA
oligo_000205	SELEX nucleosome bound/unbound	ACGCTCTTCCGATCTNNACGGAGTGAAGATTCACCGATCATTGGTCGGAAATAAAAATTTTTTTCTGCTCCAGAGCACA	NA	NA	NA	NA	NA	NA
oligo_000206	SELEX nucleosome bound/unbound	ACGCTCTTCCGATCTNNACGTACGGAAATTGGGAAAGTGAGTTCGAGATTTTTCGGAAATATGTCTGCTCCAGAGCACA	NA	NA	NA	NA	NA	NA
oligo_000207	SELEX nucleosome bound/unbound	ACGCTCTTCCGATCTNNCTTTCTAAAAATATCGAGGAAGTTGCGAGAAGGGAGAAAAATTTTTCCTGCTCCAGAGCACA	NA	NA	NA	NA	NA	NA
oligo_000208	SELEX nucleosome bound/unbound	ACGCTCTTCCGATCTNNTCTGACTTTATAATTTTTCACCAGTCAAAAATTTGGTTCGATATTTTCTGCTCCAGAGCACA	NA	NA	NA	NA	NA	NA
oligo_000209	SELEX nucleosome bound/unbound	ACGCTCTTCCGATCTNNAGGTCCCGGACTCAACACATATAAATTTTGAATTTCAGATTTTTTGACTGCTCCAGAGCACA	NA	NA	NA	NA	NA	NA
oligo_000210	SELEX nucleosome bound/unbound	ACGCTCTTCCGATCTNNCAAATAAAAAATCTCTCCAAAGTGCGATCATCACCCGAGAAATTTTTCTGCTCCAGAGCACA	NA	NA	NA	NA	NA	NA
oligo_000211	SELEX nucleosome bound/unbound	ACGCTCTTCCGATCTNNTACACCGAGTGATATTTATGCCGAAAAATTTTTCCGATCTTGAACTTCTGCTCCAGAGCACA	NA	NA	NA	NA	NA	NA
oligo_000212	SELEX nucleosome bound/unbound	ACGCTCTTCCGATCTNNCGCTAGCCAAAAAATTTCCAGACCGACACCAATCATCCGAGAATTTCCTGCTCCAGAGCACA	NA	NA	NA	NA	NA	NA
oligo_000213	SELEX nucleosome bound/unbound	ACGCTCTTCCGATCTNNTAACGTATCTCACCAAATTTCTCGAAACCTTTGATATTTTCAAATTTCTGCTCCAGAGCACA	NA	NA	NA	NA	NA	NA
oligo_000214	SELEX nucleosome bound/unbound	ACGCTCTTCCGATCTNNCCAAACGAAAATTCTCGAAAATATTCATCACCTACCCCAACTGATCTCTGCTCCAGAGCACA	NA	NA	NA	NA	NA	NA
oligo_000215	SELEX nucleosome bound/unbound	ACGCTCTTCCGATCTNNTTTAGAAAAATTTATTTTTTCCAGTTCACCGATTCTGATCCAACCGACTGCTCCAGAGCACA	NA	NA	NA	NA	NA	NA
oligo_000216	SELEX nucleosome bound/unbound	ACGCTCTTCCGATCTNNCCTAGAGAATTCGAGATTTTTTTTGAAATGCTGATCGGGTGGGTCGACTGCTCCAGAGCACA	NA	NA	NA	NA	NA	NA
oligo_000217	SELEX nucleosome bound/unbound	ACGCTCTTCCGATCTNNCCTGGGCAGATATTCCTCCGAAATTTTTGAACTTCAAGAATTTCATACTGCTCCAGAGCACA	NA	NA	NA	NA	NA	NA
oligo_000218	SELEX nucleosome bound/unbound	ACGCTCTTCCGATCTNNTTGCGTGGTGATAATCGAGAATTTTGTGAAAGAAAAAATTATTTGAACTGCTCCAGAGCACA	NA	NA	NA	NA	NA	NA
oligo_000219	SELEX nucleosome bound/unbound	ACGCTCTTCCGATCTNNTCTCTGGATAGGATTTTTGGGTTGAGGGAAAAAGTATGAGAAAATTTCTGCTCCAGAGCACA	NA	NA	NA	NA	NA	NA
oligo_000220	SELEX nucleosome bound/unbound	ACGCTCTTCCGATCTNNGAGGCTTGAAGTTGGGACCATCGATGTTCGTGAACTTTCAAAATTTTCTGCTCCAGAGCACA	NA	NA	NA	NA	NA	NA
oligo_000221	SELEX nucleosome bound/unbound	ACGCTCTTCCGATCTNNACACACGAAATCTGAAATTGTCATTTTCTCAAAAATCCACCACATATCTGCTCCAGAGCACA	NA	NA	NA	NA	NA	NA
oligo_000222	SELEX nucleosome bound/unbound	ACGCTCTTCCGATCTNNTTAATAATTTTGGTTGACTCACTTCGTTGGGAAATTTTCGTCAAGTCCTGCTCCAGAGCACA	NA	NA	NA	NA	NA	NA
oligo_000223	SELEX nucleosome bound/unbound	ACGCTCTTCCGATCTNNGAGTACGAAAAAAAAATCTGACAAAATCCAAAACACGGACTTCACCTCTGCTCCAGAGCACA	NA	NA	NA	NA	NA	NA
oligo_000224	SELEX nucleosome bound/unbound	ACGCTCTTCCGATCTNNCCGCTGCCACTTCACGGATTTTGAAAAATTTTCATCACGAATTCGCGCTGCTCCAGAGCACA	NA	NA	NA	NA	NA	NA
oligo_000225	SELEX nucleosome bound/unbound	ACGCTCTTCCGATCTNNCACTAGGTAAAGATAATCCCGAACTTTTTAAAATTTTCGATTTTTGTCTGCTCCAGAGCACA	NA	NA	NA	NA	NA	NA
oligo_000226	SELEX nucleosome bound/unbound	ACGCTCTTCCGATCTNNAACCGTAATGTGTGGTCAGCCGAGATTTTTGAAAATTTCCATCCGAGCTGCTCCAGAGCACA	NA	NA	NA	NA	NA	NA
oligo_000227	SELEX nucleosome bound/unbound	ACGCTCTTCCGATCTNNATAATAGAAATTCAAATTTTTATCGGATATTGAATAAACCAAATTTTCTGCTCCAGAGCACA	NA	NA	NA	NA	NA	NA
oligo_000228	SELEX nucleosome bound/unbound	ACGCTCTTCCGATCTNNGTAGTACCCAAGATTTTTGCCAGTTGACGGATTTGGTAAAATTTATCCTGCTCCAGAGCACA	NA	NA	NA	NA	NA	NA
oligo_000229	SELEX nucleosome bound/unbound	ACGCTCTTCCGATCTNNACTGGCTACTCGAAAAAAAATTTCGATATGTCCCAAAAAATTCGACCCTGCTCCAGAGCACA	NA	NA	NA	NA	NA	NA
oligo_000230	SELEX nucleosome bound/unbound	ACGCTCTTCCGATCTNNGACCACATTTTGAAATTTTGACTCAATCCATTTTTTTGGTTTTGTCACTGCTCCAGAGCACA	NA	NA	NA	NA	NA	NA
oligo_000231	SELEX nucleosome bound/unbound	ACGCTCTTCCGATCTNNGCTAAAATATAAAATTTACAACTGACCGACTTTTTCCGAAATATCAACTGCTCCAGAGCACA	NA	NA	NA	NA	NA	NA
oligo_000232	SELEX nucleosome bound/unbound	ACGCTCTTCCGATCTNNCCTGTGGTGGAATTTTTGAAATTCACCAATCGTGGATTAAGATTTTTCTGCTCCAGAGCACA	NA	NA	NA	NA	NA	NA
oligo_000233	SELEX nucleosome bound/unbound	ACGCTCTTCCGATCTNNAATTTAATTTTCCTGAAAAATAGGTAGATCAAAAATTCCGAGATCCACTGCTCCAGAGCACA	NA	NA	NA	NA	NA	NA
oligo_000234	SELEX nucleosome bound/unbound	ACGCTCTTCCGATCTNNCGTAAACTTTTTTCGTAAATTCCCACCGAATCGAAATCCAAATTTGACTGCTCCAGAGCACA	NA	NA	NA	NA	NA	NA
oligo_000235	SELEX nucleosome bound/unbound	ACGCTCTTCCGATCTNNAGACGTGAACTTGATCGCACAAAATTTCGAGGTCCGATTTTGAAATTCTGCTCCAGAGCACA	NA	NA	NA	NA	NA	NA
oligo_000236	SELEX nucleosome bound/unbound	ACGCTCTTCCGATCTNNGTACAGGATGGAAATTATTTTTTGTCTAATTTTTGAGGTCAGGTCAGCTGCTCCAGAGCACA	NA	NA	NA	NA	NA	NA
oligo_000237	SELEX nucleosome bound/unbound	ACGCTCTTCCGATCTNNTAGAGACCAGAAAAAAATTTTATGTTCGAACTCGTATTGGGGAAAATCTGCTCCAGAGCACA	NA	NA	NA	NA	NA	NA
oligo_000238	SELEX nucleosome bound/unbound	ACGCTCTTCCGATCTNNGTGTCCCCGGATCGTCACGATTTTTGCAAAATTTTTTCAAACATCATCTGCTCCAGAGCACA	NA	NA	NA	NA	NA	NA
oligo_000239	SELEX nucleosome bound/unbound	ACGCTCTTCCGATCTNNAGAATAATTTCAGACTTCGACAATTCGAAAATCTCACTCGGTCCATGCTGCTCCAGAGCACA	NA	NA	NA	NA	NA	NA
oligo_000240	SELEX nucleosome bound/unbound	ACGCTCTTCCGATCTNNTGACATATTTCATTTTCCCAAGACTCAAGAATAATCTTAGAAATTTTCTGCTCCAGAGCACA	NA	NA	NA	NA	NA	NA
oligo_000241	SELEX nucleosome bound/unbound	ACGCTCTTCCGATCTNNGCGACCAAAATATCGATCGACGAGTGGAAGTCAGATTTGCAAAAATTCTGCTCCAGAGCACA	NA	NA	NA	NA	NA	NA
oligo_000242	SELEX nucleosome bound/unbound	ACGCTCTTCCGATCTNNGACAATAATTCAATATTCCCAAAATTTATTCAAGCTCGAAAAATTCACTGCTCCAGAGCACA	NA	NA	NA	NA	NA	NA
oligo_000243	SELEX nucleosome bound/unbound	ACGCTCTTCCGATCTNNAGATAAAATTCGGGCGTGAAATTTTGGCCAAAATTTTGTCTCGAAGTCTGCTCCAGAGCACA	NA	NA	NA	NA	NA	NA
oligo_000244	SELEX nucleosome bound/unbound	ACGCTCTTCCGATCTNNGGCGCAGAAAATTTCCACGACTCCCAAAAATTTCTTCCCAAATAAAACTGCTCCAGAGCACA	NA	NA	NA	NA	NA	NA
oligo_000245	SELEX nucleosome bound/unbound	ACGCTCTTCCGATCTNNGCGAAAGTGAGAAAAATCTCAATATGTGATACCTGACCTCGACCCAACTGCTCCAGAGCACA	NA	NA	NA	NA	NA	NA
oligo_000246	SELEX nucleosome bound/unbound	ACGCTCTTCCGATCTNNCCCTTAACCAACGAAAACTGGAATTTTTCAACTGACAAAAATTTGTCCTGCTCCAGAGCACA	NA	NA	NA	NA	NA	NA
oligo_000247	SELEX nucleosome bound/unbound	ACGCTCTTCCGATCTNNCGTCTAAATCAATACTAAAATTTTTACCGTTATGAAAATTTTCCAAACTGCTCCAGAGCACA	NA	NA	NA	NA	NA	NA
oligo_000248	SELEX nucleosome bound/unbound	ACGCTCTTCCGATCTNNTCATAGGTCATCCGAAAATTTTCCTTTCGAATCACAATTAGGAATTTCTGCTCCAGAGCACA	NA	NA	NA	NA	NA	NA
oligo_000249	SELEX nucleosome bound/unbound	ACGCTCTTCCGATCTNNTACCAAGTGATGCAGGTACATTTCAAAAAATTTCAAAAATCCCAAAACTGCTCCAGAGCACA	NA	NA	NA	NA	NA	NA
oligo_000250	SELEX nucleosome bound/unbound	ACGCTCTTCCGATCTNNTCGGAGGATATATTTTCCGAAAATGTGGATGGCGGAGAAAAATAAATCTGCTCCAGAGCACA	NA	NA	NA	NA	NA	NA
oligo_000251	SELEX nucleosome bound/unbound	ACGCTCTTCCGATCTNNACAGTAGTTGGATGCCGATATTTTTTTGATCCATTATTTTTTTTTTCCTGCTCCAGAGCACA	NA	NA	NA	NA	NA	NA
oligo_000252	SELEX nucleosome bound/unbound	ACGCTCTTCCGATCTNNATAGCGCCATCAAGACCAAAATATTTTTATGAATTTTTTTCCCATTACTGCTCCAGAGCACA	NA	NA	NA	NA	NA	NA
oligo_000253	SELEX nucleosome bound/unbound	ACGCTCTTCCGATCTNNCAGTCGCCAAATTCTGAATTTTAGATCTCATGACGGAATTAAAATTTCTGCTCCAGAGCACA	NA	NA	NA	NA	NA	NA
oligo_000254	SELEX nucleosome bound/unbound	ACGCTCTTCCGATCTNNAAGAGCAAAGTTCGAGATTTTTTGATATTGCTCGTTCGAATTATTTTCTGCTCCAGAGCACA	NA	NA	NA	NA	NA	NA
oligo_000255	SELEX nucleosome bound/unbound	ACGCTCTTCCGATCTNNGACGACGGAGATCGAATTAGTATGTTGAAAATTTTGGATTTATTTTCCTGCTCCAGAGCACA	NA	NA	NA	NA	NA	NA
oligo_000256	SELEX nucleosome bound/unbound	ACGCTCTTCCGATCTNNCGTTAGCCAAACAAAACAAATTTTCACACTCAAATTTTTTTTCATCCCTGCTCCAGAGCACA	NA	NA	NA	NA	NA	NA
oligo_000257	SELEX nucleosome bound/unbound	ACGCTCTTCCGATCTNNTCGTGTTCGGCAAAAAAGTTTTCGCTAGAAAAAATTCAGATTATCGGCTGCTCCAGAGCACA	NA	NA	NA	NA	NA	NA
oligo_000258	SELEX nucleosome bound/unbound	ACGCTCTTCCGATCTNNTGACGTGACCAAAAATTTTCATATATCTTCCCCTCCTCCCCATCGATCTGCTCCAGAGCACA	NA	NA	NA	NA	NA	NA
oligo_000259	SELEX nucleosome bound/unbound	ACGCTCTTCCGATCTNNCTAGGAGTGGCGAAAACTCAGATGAAAATTTTTCCTTCAATTTCGGGCTGCTCCAGAGCACA	NA	NA	NA	NA	NA	NA
oligo_000260	SELEX nucleosome bound/unbound	ACGCTCTTCCGATCTNNAATAATATTCAACCTCGATAGTTCATCAAGTAAATGGAAAAATTTTTCTGCTCCAGAGCACA	NA	NA	NA	NA	NA	NA
oligo_000261	SELEX nucleosome bound/unbound	ACGCTCTTCCGATCTNNTGGTAAGTCAAGTGACCCAAAAATGAAAATCCCAAACTTACAATTTTCTGCTCCAGAGCACA	NA	NA	NA	NA	NA	NA
oligo_000262	SELEX nucleosome bound/unbound	ACGCTCTTCCGATCTNNCTATCTGAAATTCCTACAAATCTCGCAAATTTTGAATTGCATTTTTTCTGCTCCAGAGCACA	NA	NA	NA	NA	NA	NA
oligo_000263	SELEX nucleosome bound/unbound	ACGCTCTTCCGATCTNNGCGTGTGAATCCATAAATATAAGTCGGATGGAAAAATTTTTTCACATCTGCTCCAGAGCACA	NA	NA	NA	NA	NA	NA
oligo_000264	SELEX nucleosome bound/unbound	ACGCTCTTCCGATCTNNAGGGACTTGGAATTTCGATCCGGATCTGAAAAAATTATTACAAAGATCTGCTCCAGAGCACA	NA	NA	NA	NA	NA	NA
oligo_000265	SELEX nucleosome bound/unbound	ACGCTCTTCCGATCTNNTTGTATATGATATCGGATGGTCTTTCGGAAAATATTTTCAAGTTTCGCTGCTCCAGAGCACA	NA	NA	NA	NA	NA	NA
oligo_000266	SELEX nucleosome bound/unbound	ACGCTCTTCCGATCTNNACGAAAATGATACCCAACCAAAACAAAAAATTTGATCGATGAAAATTCTGCTCCAGAGCACA	NA	NA	NA	NA	NA	NA
oligo_000267	SELEX nucleosome bound/unbound	ACGCTCTTCCGATCTNNTTGTTAATCCGAAATTCGAAACACGATGGACGAATTTTTTTTCAAAACTGCTCCAGAGCACA	NA	NA	NA	NA	NA	NA
oligo_000268	SELEX nucleosome bound/unbound	ACGCTCTTCCGATCTNNAGGAGCGAGGATGATTTGTTGAAAAATCCGTAAATTAATTTTTTGGTCTGCTCCAGAGCACA	NA	NA	NA	NA	NA	NA
oligo_000269	SELEX nucleosome bound/unbound	ACGCTCTTCCGATCTNNTTATGGTAAAATTTTTTTTCCGAATATCTTGGTCTGGTGCATAAATTCTGCTCCAGAGCACA	NA	NA	NA	NA	NA	NA
oligo_000270	SELEX nucleosome bound/unbound	ACGCTCTTCCGATCTNNAATCATGGCCAATGTAAAATGTGGGTCGATCATTTTAGAAAAATTTTCTGCTCCAGAGCACA	NA	NA	NA	NA	NA	NA
oligo_000271	SELEX nucleosome bound/unbound	ACGCTCTTCCGATCTNNCATAAGCTTTGAGCATCGGGCAATATTTCTGAAAAAATTTTTGTCTTCTGCTCCAGAGCACA	NA	NA	NA	NA	NA	NA
oligo_000272	SELEX nucleosome bound/unbound	ACGCTCTTCCGATCTNNAAACCGGAATCTTCGTGATTATTTTAAAAAAATTTTTCATCCACGAACTGCTCCAGAGCACA	NA	NA	NA	NA	NA	NA
oligo_000273	SELEX nucleosome bound/unbound	ACGCTCTTCCGATCTNNACGCGGCCAAGTTGAGATCACCATCTGGGTCGATGTTCGAGATTTTCCTGCTCCAGAGCACA	NA	NA	NA	NA	NA	NA
oligo_000274	SELEX nucleosome bound/unbound	ACGCTCTTCCGATCTNNGTGTTGTGAAAATTCACGGATCGGAGAAAAGTAAATTTTGATTTCGTCTGCTCCAGAGCACA	NA	NA	NA	NA	NA	NA
oligo_000275	SELEX nucleosome bound/unbound	ACGCTCTTCCGATCTNNTTAACAGATCGGACTTCGAAATGAAAATCTTCTCAGAGAATTTTCATCTGCTCCAGAGCACA	NA	NA	NA	NA	NA	NA
oligo_000276	SELEX nucleosome bound/unbound	ACGCTCTTCCGATCTNNGCGAGAGTTGGAATTCCTCCGAATTTTTTCTTGACGTTGAGATTTCACTGCTCCAGAGCACA	NA	NA	NA	NA	NA	NA
oligo_000277	SELEX nucleosome bound/unbound	ACGCTCTTCCGATCTNNGCCATAGTGAAATCCACCGATTATGACCAATGTTGAAAATTTTTCCCCTGCTCCAGAGCACA	NA	NA	NA	NA	NA	NA
oligo_000278	SELEX nucleosome bound/unbound	ACGCTCTTCCGATCTNNATTTGCTCGTGTCGGGACGAATCTCAAATTCCGAAAATTCCAAATTCCTGCTCCAGAGCACA	NA	NA	NA	NA	NA	NA
oligo_000279	SELEX nucleosome bound/unbound	ACGCTCTTCCGATCTNNGGTCAGGTTCGTGACGACTGATCTCGAATCCAATATTTTGAAAAAATCTGCTCCAGAGCACA	NA	NA	NA	NA	NA	NA
oligo_000280	SELEX nucleosome bound/unbound	ACGCTCTTCCGATCTNNGGCGACATGGACTTGAAAAAATATCTGCGACCTGATGCAAAATTTTCCTGCTCCAGAGCACA	NA	NA	NA	NA	NA	NA
oligo_000281	SELEX nucleosome bound/unbound	ACGCTCTTCCGATCTNNAGCTTAAGGTTGAAAATTTAATTCATCGAGAAATTTGAAACATATGACTGCTCCAGAGCACA	NA	NA	NA	NA	NA	NA
oligo_000282	SELEX nucleosome bound/unbound	ACGCTCTTCCGATCTNNCAATGGGATCTCCTTCTTGCCTAATCAATAATTTTCCGAAAAATTTTCTGCTCCAGAGCACA	NA	NA	NA	NA	NA	NA
oligo_000283	SELEX nucleosome bound/unbound	ACGCTCTTCCGATCTNNGGGCGTCAACTGTCATAACTTTGATAAAAATTTTGCTCGACAATTTTCTGCTCCAGAGCACA	NA	NA	NA	NA	NA	NA
oligo_000284	SELEX nucleosome bound/unbound	ACGCTCTTCCGATCTNNGTCCAGATTTCGATAATCTTGGTGATCTGATTTTCTCAAGATGGATCCTGCTCCAGAGCACA	NA	NA	NA	NA	NA	NA
oligo_000285	SELEX nucleosome bound/unbound	ACGCTCTTCCGATCTNNGTATAGGTGGGGGAAAAATATCAGGTCTCGATGTCCGAGAAAAAAAACTGCTCCAGAGCACA	NA	NA	NA	NA	NA	NA
oligo_000286	SELEX nucleosome bound/unbound	ACGCTCTTCCGATCTNNTCTGGAAATTTATCTTGGATTGAGATTTTTGGTTGATTATTCAATTTCTGCTCCAGAGCACA	NA	NA	NA	NA	NA	NA
oligo_000287	SELEX nucleosome bound/unbound	ACGCTCTTCCGATCTNNATTACTGGTCAGAAAATATTTTTTTTAAGATTTATCGGTCTGGATCACTGCTCCAGAGCACA	NA	NA	NA	NA	NA	NA
oligo_000288	SELEX nucleosome bound/unbound	ACGCTCTTCCGATCTNNAGAGCATGGACTAAATGAAAATTTCGATACAGATCGAAAATAAAATTCTGCTCCAGAGCACA	NA	NA	NA	NA	NA	NA
oligo_000289	SELEX nucleosome bound/unbound	ACGCTCTTCCGATCTNNCCATCTATCAGATCTTGTCTTTGAAAAAAAATTTCCAAGTATGGTGACTGCTCCAGAGCACA	NA	NA	NA	NA	NA	NA
oligo_000290	SELEX nucleosome bound/unbound	ACGCTCTTCCGATCTNNCTTAGAAATTTCGCAGAAAATCCCATATTAGAAAATTGACCCGATCACTGCTCCAGAGCACA	NA	NA	NA	NA	NA	NA
oligo_000291	SELEX nucleosome bound/unbound	ACGCTCTTCCGATCTNNGAACGCAAAAAAAATGCCAACTCGAGCGAACTCGTCGCTTCAACTTTCTGCTCCAGAGCACA	NA	NA	NA	NA	NA	NA
oligo_000292	SELEX nucleosome bound/unbound	ACGCTCTTCCGATCTNNCTATGCGATGAGTTGGCAAAAATATGCTCGACCCACGCGAAGTACAACTGCTCCAGAGCACA	NA	NA	NA	NA	NA	NA
oligo_000293	SELEX nucleosome bound/unbound	ACGCTCTTCCGATCTNNCTATGCTCGGCCATAACCGCATGATCTGCGAAATTTCCGCGACATCGCTGCTCCAGAGCACA	NA	NA	NA	NA	NA	NA
oligo_000294	SELEX nucleosome bound/unbound	ACGCTCTTCCGATCTNNAAAGGAGTTGGCACCTGACCGCCGAGCTGCAGATTTTTCGCCAGGTGCTGCTCCAGAGCACA	NA	NA	NA	NA	NA	NA
oligo_000295	SELEX nucleosome bound/unbound	ACGCTCTTCCGATCTNNGCCTTTGGCCAGGTCGCATGAGAATGCAGATTTTTGGCAGTCGATGACTGCTCCAGAGCACA	NA	NA	NA	NA	NA	NA
oligo_000296	SELEX nucleosome bound/unbound	ACGCTCTTCCGATCTNNGACCAGGTCGGCCTCGAGCTTGGACCTAGCTTCGGTTCGCGAAGTTTCTGCTCCAGAGCACA	NA	NA	NA	NA	NA	NA
oligo_000297	SELEX nucleosome bound/unbound	ACGCTCTTCCGATCTNNTGACCGCAAAAGTTTGCGGTCGGGGTGCACGAAGTTGGCTGGTGGAACTGCTCCAGAGCACA	NA	NA	NA	NA	NA	NA
oligo_000298	SELEX nucleosome bound/unbound	ACGCTCTTCCGATCTNNAATGGGCAACTTGGCATGAAGTCAGCGGTGGGCAGCTGGCAAAAAGTCTGCTCCAGAGCACA	NA	NA	NA	NA	NA	NA
oligo_000299	SELEX nucleosome bound/unbound	ACGCTCTTCCGATCTNNTGTTGAGGGCTCTGACCGGAAGTACTTCNGGTCGAGCGCCCACAGAGCTGCTCCAGAGCACA	ETS2_Control_TGTGAT40NGCA_KX_NACCGGANNNNNNTCCGGTN_m1_c4_short	NA	NA	C(N15)	0	NA
oligo_000300	SELEX nucleosome bound/unbound	ACGCTCTTCCGATCTNNACGGGTCTAGAGCGACCGGAAGTACTTCNGGTCCTATTAAACGACGCCTGCTCCAGAGCACA	ETS2_Control_TGTGAT40NGCA_KX_NACCGGANNNNNNTCCGGTN_m1_c4_short	NA	NA	C(N15)	0	NA
oligo_000301	SELEX nucleosome bound/unbound	ACGCTCTTCCGATCTNNCATAATACGCTCTGACCGGAAGTACTTCNGGTCACAGGCTTCTAAGCCTGCTCCAGAGCACA	ETS2_Control_TGTGAT40NGCA_KX_NACCGGANNNNNNTCCGGTN_m1_c4_short	NA	NA	C(N15)	0	NA
oligo_000302	SELEX nucleosome bound/unbound	ACGCTCTTCCGATCTNNCGTATACGCCTCTGACCGGAAGTACTTCNGGTCTTAGACGCCCTACGCTGCTCCAGAGCACA	ETS2_Control_TGTGAT40NGCA_KX_NACCGGANNNNNNTCCGGTN_m1_c4_short	NA	NA	C(N15)	0	NA
oligo_000303	SELEX nucleosome bound/unbound	ACGCTCTTCCGATCTNNCGCACCGCCTAAAGACCGGAAGTACTTCNGGTCAAGGCCCTACAGGCCTGCTCCAGAGCACA	ETS2_Control_TGTGAT40NGCA_KX_NACCGGANNNNNNTCCGGTN_m1_c4_short	NA	NA	C(N15)	0	NA
oligo_000304	SELEX nucleosome bound/unbound	ACGCTCTTCCGATCTNNGCGCGGTTTAGAGGACCGGAAGTACTTCNGGTCACGCTTGCGCTTTACTGCTCCAGAGCACA	ETS2_Control_TGTGAT40NGCA_KX_NACCGGANNNNNNTCCGGTN_m1_c4_short	NA	NA	C(N15)	0	NA
oligo_000305	SELEX nucleosome bound/unbound	ACGCTCTTCCGATCTNNCGGCGAAGCCGCTGACCGGAAGTACTTCNGGTCTAAACGGCTCTAACCTGCTCCAGAGCACA	ETS2_Control_TGTGAT40NGCA_KX_NACCGGANNNNNNTCCGGTN_m1_c4_short	NA	NA	C(N15)	0	NA
oligo_000306	SELEX nucleosome bound/unbound	ACGCTCTTCCGATCTNNGCTAAAGCCTTTAGACCGGAAGTACTTCNGGTCAACGCACTGTAAGCCTGCTCCAGAGCACA	ETS2_Control_TGTGAT40NGCA_KX_NACCGGANNNNNNTCCGGTN_m1_c4_short	NA	NA	C(N15)	0	NA
oligo_000307	SELEX nucleosome bound/unbound	ACGCTCTTCCGATCTNNCATGCTCTACGCCGACCGGAAGTACTTCNGGTCCTAGCAGGCGGCTACTGCTCCAGAGCACA	ETS2_Control_TGTGAT40NGCA_KX_NACCGGANNNNNNTCCGGTN_m1_c4_short	NA	NA	C(N15)	0	NA
oligo_000308	SELEX nucleosome bound/unbound	ACGCTCTTCCGATCTNNATTGAGAGCCTTTGACCGGAAGTACTTCNGGTCTCTAATGGCTATAGCTGCTCCAGAGCACA	ETS2_Control_TGTGAT40NGCA_KX_NACCGGANNNNNNTCCGGTN_m1_c4_short	NA	NA	C(N15)	0	NA
oligo_000309	SELEX nucleosome bound/unbound	ACGCTCTTCCGATCTNNCGTGGGGCTCTTAGACCGGAAGTACTTCNGGTCGAGGCCTCTGAGGCCTGCTCCAGAGCACA	ETS2_Control_TGTGAT40NGCA_KX_NACCGGANNNNNNTCCGGTN_m1_c4_short	NA	NA	C(N15)	0	NA
oligo_000310	SELEX nucleosome bound/unbound	ACGCTCTTCCGATCTNNTCTGGGTGCTACAGACCGGAAGTACTTCNGGTCGTGCTTATAAGCCACTGCTCCAGAGCACA	ETS2_Control_TGTGAT40NGCA_KX_NACCGGANNNNNNTCCGGTN_m1_c4_short	NA	NA	C(N15)	0	NA
oligo_000311	SELEX nucleosome bound/unbound	ACGCTCTTCCGATCTNNAGCATTCTACGTTGACCGGAAGTACTTCNGGTCTGCGCGTTAACTAGCTGCTCCAGAGCACA	ETS2_Control_TGTGAT40NGCA_KX_NACCGGANNNNNNTCCGGTN_m1_c4_short	NA	NA	C(N15)	0	NA
oligo_000312	SELEX nucleosome bound/unbound	ACGCTCTTCCGATCTNNAAGCTTCTTAGAAGACCGGAAGTACTTCNGGTCGCTGCTAAGGGCTCCTGCTCCAGAGCACA	ETS2_Control_TGTGAT40NGCA_KX_NACCGGANNNNNNTCCGGTN_m1_c4_short	NA	NA	C(N15)	0	NA
oligo_000313	SELEX nucleosome bound/unbound	ACGCTCTTCCGATCTNNAAGACTCTAATGGGACCGGAAGTACTTCNGGTCAGCGCGTAACGCTACTGCTCCAGAGCACA	ETS2_Control_TGTGAT40NGCA_KX_NACCGGANNNNNNTCCGGTN_m1_c4_short	NA	NA	C(N15)	0	NA
oligo_000314	SELEX nucleosome bound/unbound	ACGCTCTTCCGATCTNNGCGATGTATAGCGGACCGGAAGTACTTCNGGTCGTAGAAGGCCGTAGCTGCTCCAGAGCACA	ETS2_Control_TGTGAT40NGCA_KX_NACCGGANNNNNNTCCGGTN_m1_c4_short	NA	NA	C(N15)	0	NA
oligo_000315	SELEX nucleosome bound/unbound	ACGCTCTTCCGATCTNNTGTTTTTATAGCGGACCGGAAGTACTTCNGGTCTTCTACTGCATAGGCTGCTCCAGAGCACA	ETS2_Control_TGTGAT40NGCA_KX_NACCGGANNNNNNTCCGGTN_m1_c4_short	NA	NA	C(N15)	0	NA
oligo_000316	SELEX nucleosome bound/unbound	ACGCTCTTCCGATCTNNATGGTCGTAGAGAGACCGGAAGTACTTCNGGTCAGCCGCTTTAACGTCTGCTCCAGAGCACA	ETS2_Control_TGTGAT40NGCA_KX_NACCGGANNNNNNTCCGGTN_m1_c4_short	NA	NA	C(N15)	0	NA
oligo_000317	SELEX nucleosome bound/unbound	ACGCTCTTCCGATCTNNCGTCCCTAGGACGGACCGGAAGTACTTCNGGTCGCAGGCGCCTGCAGCTGCTCCAGAGCACA	ETS2_Control_TGTGAT40NGCA_KX_NACCGGANNNNNNTCCGGTN_m1_c4_short	NA	NA	C(N15)	0	NA
oligo_000318	SELEX nucleosome bound/unbound	ACGCTCTTCCGATCTNNGCCACAAGCCCTCGACCGGAAGTACTTCNGGTCAGCCCCCTAGGCCCCTGCTCCAGAGCACA	ETS2_Control_TGTGAT40NGCA_KX_NACCGGANNNNNNTCCGGTN_m1_c4_short	NA	NA	C(N15)	0	NA
oligo_000319	SELEX nucleosome bound/unbound	ACGCTCTTCCGATCTNNCAGGGTCCTAGAGGACCGGAAGTACTTCNGGTCCGCTGGAGAGCTCTCTGCTCCAGAGCACA	ETS2_Control_TGTGAT40NGCA_KX_NACCGGANNNNNNTCCGGTN_m1_c4_short	NA	NA	C(N15)	0	NA
oligo_000320	SELEX nucleosome bound/unbound	ACGCTCTTCCGATCTNNTACTTTCTAGGCCGACCGGAAGTACTTCNGGTCCGTTTAGAGGGAGCCTGCTCCAGAGCACA	ETS2_Control_TGTGAT40NGCA_KX_NACCGGANNNNNNTCCGGTN_m1_c4_short	NA	NA	C(N15)	0	NA
oligo_000321	SELEX nucleosome bound/unbound	ACGCTCTTCCGATCTNNACCCATGGGGCTCGACCGGAAGTACTTCNGGTCTAAACCTTCTGAGCCTGCTCCAGAGCACA	ETS2_Control_TGTGAT40NGCA_KX_NACCGGANNNNNNTCCGGTN_m1_c4_short	NA	NA	C(N15)	0	NA
oligo_000322	SELEX nucleosome bound/unbound	ACGCTCTTCCGATCTNNCAGTCATAGCCATGACCGGAAGTACTTCNGGTCACGGCCCTCTAGGGCTGCTCCAGAGCACA	ETS2_Control_TGTGAT40NGCA_KX_NACCGGANNNNNNTCCGGTN_m1_c4_short	NA	NA	C(N15)	0	NA
oligo_000323	SELEX nucleosome bound/unbound	ACGCTCTTCCGATCTNNTAAGCTCTATAGCGACCGGAAGTACTTCNGGTCTGTTTAAGGCGCTTCTGCTCCAGAGCACA	ETS2_Control_TGTGAT40NGCA_KX_NACCGGANNNNNNTCCGGTN_m1_c4_short	NA	NA	C(N15)	0	NA
oligo_000324	SELEX nucleosome bound/unbound	ACGCTCTTCCGATCTNNGAGGCCATTAGAGGACCGGAAGTACTTCNGGTCAGCTTCCTAGGGGCCTGCTCCAGAGCACA	ETS2_Control_TGTGAT40NGCA_KX_NACCGGANNNNNNTCCGGTN_m1_c4_short	NA	NA	C(N15)	0	NA
oligo_000325	SELEX nucleosome bound/unbound	ACGCTCTTCCGATCTNNGCATTATAAGCGCGACCGGAAGTACTTCNGGTCGGGCTCCTGCGTTACTGCTCCAGAGCACA	ETS2_Control_TGTGAT40NGCA_KX_NACCGGANNNNNNTCCGGTN_m1_c4_short	NA	NA	C(N15)	0	NA
oligo_000326	SELEX nucleosome bound/unbound	ACGCTCTTCCGATCTNNACTTTATAACGCCGACCGGAAGTACTTCNGGTCTAGCGTAGTTACACCTGCTCCAGAGCACA	ETS2_Control_TGTGAT40NGCA_KX_NACCGGANNNNNNTCCGGTN_m1_c4_short	NA	NA	C(N15)	0	NA
oligo_000327	SELEX nucleosome bound/unbound	ACGCTCTTCCGATCTNNCGGGGCGCGCTAAGACCGGAAGTACTTCNGGTCTTTAAAACGACGCTCTGCTCCAGAGCACA	ETS2_Control_TGTGAT40NGCA_KX_NACCGGANNNNNNTCCGGTN_m1_c4_short	NA	NA	C(N15)	0	NA
oligo_000328	SELEX nucleosome bound/unbound	ACGCTCTTCCGATCTNNGTCCAACGGGCTCGACCGGAAGTACTTCNGGTCTGTTTAAAGCACGCCTGCTCCAGAGCACA	ETS2_Control_TGTGAT40NGCA_KX_NACCGGANNNNNNTCCGGTN_m1_c4_short	NA	NA	C(N15)	0	NA
oligo_000329	SELEX nucleosome bound/unbound	ACGCTCTTCCGATCTNNCGACTGGCTAGAGGACCGGAAGTACTTCNGGTCGTAGAGGGCCCCTACTGCTCCAGAGCACA	ETS2_Control_TGTGAT40NGCA_KX_NACCGGANNNNNNTCCGGTN_m1_c4_short	NA	NA	C(N15)	0	NA
oligo_000330	SELEX nucleosome bound/unbound	ACGCTCTTCCGATCTNNTAGGGGTCCTGAGGACCGGAAGTACTTCNGGTCAGCGCTAGAACGCGCTGCTCCAGAGCACA	ETS2_Control_TGTGAT40NGCA_KX_NACCGGANNNNNNTCCGGTN_m1_c4_short	NA	NA	C(N15)	0	NA
oligo_000331	SELEX nucleosome bound/unbound	ACGCTCTTCCGATCTNNGCGCAACGGTTTAGACCGGAAGTACTTCNGGTCGTTAGAACGCTTGCCTGCTCCAGAGCACA	ETS2_Control_TGTGAT40NGCA_KX_NACCGGANNNNNNTCCGGTN_m1_c4_short	NA	NA	C(N15)	0	NA
oligo_000332	SELEX nucleosome bound/unbound	ACGCTCTTCCGATCTNNGCACATAGAGCTCGACCGGAAGTACTTCNGGTCTCTCCTTATAACGCCTGCTCCAGAGCACA	ETS2_Control_TGTGAT40NGCA_KX_NACCGGANNNNNNTCCGGTN_m1_c4_short	NA	NA	C(N15)	0	NA
oligo_000333	SELEX nucleosome bound/unbound	ACGCTCTTCCGATCTNNCCTACGAGGCGCTGACCGGAAGTACTTCNGGTCATGGGGCGGTTTAACTGCTCCAGAGCACA	ETS2_Control_TGTGAT40NGCA_KX_NACCGGANNNNNNTCCGGTN_m1_c4_short	NA	NA	C(N15)	0	NA
oligo_000334	SELEX nucleosome bound/unbound	ACGCTCTTCCGATCTNNGCAAGCTATTGCAGACCGGAAGTACTTCNGGTCTAGAAGCCTGTAGCCTGCTCCAGAGCACA	ETS2_Control_TGTGAT40NGCA_KX_NACCGGANNNNNNTCCGGTN_m1_c4_short	NA	NA	C(N15)	0	NA
oligo_000335	SELEX nucleosome bound/unbound	ACGCTCTTCCGATCTNNGCCATTTAAAGGCGACCGGAAGTACTTCNGGTCTTTTAGAACGCGCCCTGCTCCAGAGCACA	ETS2_Control_TGTGAT40NGCA_KX_NACCGGANNNNNNTCCGGTN_m1_c4_short	NA	NA	C(N15)	0	NA
oligo_000336	SELEX nucleosome bound/unbound	ACGCTCTTCCGATCTNNTGGTTTTAAACCGGACCGGAAGTACTTCNGGTCTAGGGCTGCTTGTTCTGCTCCAGAGCACA	ETS2_Control_TGTGAT40NGCA_KX_NACCGGANNNNNNTCCGGTN_m1_c4_short	NA	NA	C(N15)	0	NA
oligo_000337	SELEX nucleosome bound/unbound	ACGCTCTTCCGATCTNNAGTGTTTAAGCGTGACCGGAAGTACTTCNGGTCTTTTAAGAGCGTAGCTGCTCCAGAGCACA	ETS2_Control_TGTGAT40NGCA_KX_NACCGGANNNNNNTCCGGTN_m1_c4_short	NA	NA	C(N15)	0	NA
oligo_000338	SELEX nucleosome bound/unbound	ACGCTCTTCCGATCTNNTCCAACTAGCGCCGACCGGAAGTACTTCNGGTCACAGAGCCCTCCTACTGCTCCAGAGCACA	ETS2_Control_TGTGAT40NGCA_KX_NACCGGANNNNNNTCCGGTN_m1_c4_short	NA	NA	C(N15)	0	NA
oligo_000339	SELEX nucleosome bound/unbound	ACGCTCTTCCGATCTNNGGTAAAACGCTTCGACCGGAAGTACTTCNGGTCTAGAGGCGTGTAGGCTGCTCCAGAGCACA	ETS2_Control_TGTGAT40NGCA_KX_NACCGGANNNNNNTCCGGTN_m1_c4_short	NA	NA	C(N15)	0	NA
oligo_000340	SELEX nucleosome bound/unbound	ACGCTCTTCCGATCTNNAGCTAAAGGCCTCGACCGGAAGTACTTCNGGTCGGGGGCTACAGCTACTGCTCCAGAGCACA	ETS2_Control_TGTGAT40NGCA_KX_NACCGGANNNNNNTCCGGTN_m1_c4_short	NA	NA	C(N15)	0	NA
oligo_000341	SELEX nucleosome bound/unbound	ACGCTCTTCCGATCTNNAGTATGTAGAGCGGACCGGAAGTACTTCNGGTCAGGCGTTAGCGCGCCTGCTCCAGAGCACA	ETS2_Control_TGTGAT40NGCA_KX_NACCGGANNNNNNTCCGGTN_m1_c4_short	NA	NA	C(N15)	0	NA
oligo_000342	SELEX nucleosome bound/unbound	ACGCTCTTCCGATCTNNGCAGCAATGGCTCGACCGGAAGTACTTCNGGTCAATAAGCCGCAGAGCTGCTCCAGAGCACA	ETS2_Control_TGTGAT40NGCA_KX_NACCGGANNNNNNTCCGGTN_m1_c4_short	NA	NA	C(N15)	0	NA
oligo_000343	SELEX nucleosome bound/unbound	ACGCTCTTCCGATCTNNCTCTTGTACGCAGGACCGGAAGTACTTCNGGTCCTAGAAGACGCGCTCTGCTCCAGAGCACA	ETS2_Control_TGTGAT40NGCA_KX_NACCGGANNNNNNTCCGGTN_m1_c4_short	NA	NA	C(N15)	0	NA
oligo_000344	SELEX nucleosome bound/unbound	ACGCTCTTCCGATCTNNCACTTATAGCGCTGACCGGAAGTACTTCNGGTCCTAACGCTCTGCTGCTGCTCCAGAGCACA	ETS2_Control_TGTGAT40NGCA_KX_NACCGGANNNNNNTCCGGTN_m1_c4_short	NA	NA	C(N15)	0	NA
oligo_000345	SELEX nucleosome bound/unbound	ACGCTCTTCCGATCTNNCACTCCATAGGAGGACCGGAAGTACTTCNGGTCGCGCTCTGCGCGCGCTGCTCCAGAGCACA	ETS2_Control_TGTGAT40NGCA_KX_NACCGGANNNNNNTCCGGTN_m1_c4_short	NA	NA	C(N15)	0	NA
oligo_000346	SELEX nucleosome bound/unbound	ACGCTCTTCCGATCTNNCAAGACAGCCTAGGACCGGAAGTACTTCNGGTCACACTATAACGGCTCTGCTCCAGAGCACA	ETS2_Control_TGTGAT40NGCA_KX_NACCGGANNNNNNTCCGGTN_m1_c4_short	NA	NA	C(N15)	0	NA
oligo_000347	SELEX nucleosome bound/unbound	ACGCTCTTCCGATCTNNCGTAAAAGCAGTAGACCGGAAGTACTTCNGGTCGCTCTCTAGCCGCTCTGCTCCAGAGCACA	ETS2_Control_TGTGAT40NGCA_KX_NACCGGANNNNNNTCCGGTN_m1_c4_short	NA	NA	C(N15)	0	NA
oligo_000348	SELEX nucleosome bound/unbound	ACGCTCTTCCGATCTNNCTATACACGCAGCGACCGGAAGTACTTCNGGTCAAGGCTCTCTGCGCCTGCTCCAGAGCACA	ETS2_Control_TGTGAT40NGCA_KX_NACCGGANNNNNNTCCGGTN_m1_c4_short	NA	NA	C(N15)	0	NA
oligo_000349	SELEX nucleosome bound/unbound	ACGCTCTTCCGATCTNNTGCAAATAGCTTCGACCGGAAGTACTTCNGGTCCTGCGTACAGGGAGCTGCTCCAGAGCACA	ETS2_Control_TGTGAT40NGCA_KX_NACCGGANNNNNNTCCGGTN_m1_c4_short	NA	NA	C(N15)	0	NA
oligo_000350	SELEX nucleosome bound/unbound	ACGCTCTTCCGATCTNNCGTCAAAGGCTGCGACCGGAAGTACTTCNGGTCAGAGCCCAGGAAGCCTGCTCCAGAGCACA	ETS2_Control_TGTGAT40NGCA_KX_NACCGGANNNNNNTCCGGTN_m1_c4_short	NA	NA	C(N15)	0	NA
oligo_000351	SELEX nucleosome bound/unbound	ACGCTCTTCCGATCTNNTAATTGTGCTGTAGACCGGAAGTACTTCNGGTCAGGGGCTGTAGCGCCTGCTCCAGAGCACA	ETS2_Control_TGTGAT40NGCA_KX_NACCGGANNNNNNTCCGGTN_m1_c4_short	NA	NA	C(N15)	0	NA
oligo_000352	SELEX nucleosome bound/unbound	ACGCTCTTCCGATCTNNCTGAGAAGGCCTTGACCGGAAGTACTTCNGGTCCTACGTGTATACGTCTGCTCCAGAGCACA	ETS2_Control_TGTGAT40NGCA_KX_NACCGGANNNNNNTCCGGTN_m1_c4_short	NA	NA	C(N15)	0	NA
oligo_000353	SELEX nucleosome bound/unbound	ACGCTCTTCCGATCTNNACCCCCTGGGGCGGACCGGAAGTACTTCNGGTCTAGGGCAATTAGAGCTGCTCCAGAGCACA	ETS2_Control_TGTGAT40NGCA_KX_NACCGGANNNNNNTCCGGTN_m1_c4_short	NA	NA	C(N15)	0	NA
oligo_000354	SELEX nucleosome bound/unbound	ACGCTCTTCCGATCTNNAGTCAAGCGCGTAGACCGGAAGTACTTCNGGTCGACGCTGTAGAGCCCTGCTCCAGAGCACA	ETS2_Control_TGTGAT40NGCA_KX_NACCGGANNNNNNTCCGGTN_m1_c4_short	NA	NA	C(N15)	0	NA
oligo_000355	SELEX nucleosome bound/unbound	ACGCTCTTCCGATCTNNGTATAATAGACACGACCGGAAGTACTTCNGGTCCTCTAAGGCCCTACCTGCTCCAGAGCACA	ETS2_Control_TGTGAT40NGCA_KX_NACCGGANNNNNNTCCGGTN_m1_c4_short	NA	NA	C(N15)	0	NA
oligo_000356	SELEX nucleosome bound/unbound	ACGCTCTTCCGATCTNNATCCAAGCGTTGTGACCGGAAGTACTTCNGGTCCTATAGAGCCTTAGCTGCTCCAGAGCACA	ETS2_Control_TGTGAT40NGCA_KX_NACCGGANNNNNNTCCGGTN_m1_c4_short	NA	NA	C(N15)	0	NA
oligo_000357	SELEX nucleosome bound/unbound	ACGCTCTTCCGATCTNNCGCTTCAGGGGCTGACCGGAAGTACTTCNGGTCGCTTACAGCACGTTCTGCTCCAGAGCACA	ETS2_Control_TGTGAT40NGCA_KX_NACCGGANNNNNNTCCGGTN_m1_c4_short	NA	NA	C(N15)	0	NA
oligo_000358	SELEX nucleosome bound/unbound	ACGCTCTTCCGATCTNNAAATCGACGCCTTGACCGGAAGTACTTCNGGTCAAGCATTTTAACGCCTGCTCCAGAGCACA	ETS2_Control_TGTGAT40NGCA_KX_NACCGGANNNNNNTCCGGTN_m1_c4_short	NA	NA	C(N15)	0	NA
oligo_000359	SELEX nucleosome bound/unbound	ACGCTCTTCCGATCTNNAGGGGTCTAGGGGGACCGGAAGTACTTCNGGTCGGGCGTAAGGCGTACTGCTCCAGAGCACA	ETS2_Control_TGTGAT40NGCA_KX_NACCGGANNNNNNTCCGGTN_m1_c4_short	NA	NA	C(N15)	0	NA
oligo_000360	SELEX nucleosome bound/unbound	ACGCTCTTCCGATCTNNGCAGAGGCTCCAGGACCGGAAGTACTTCNGGTCTGCACTAGCACGCTCTGCTCCAGAGCACA	ETS2_Control_TGTGAT40NGCA_KX_NACCGGANNNNNNTCCGGTN_m1_c4_short	NA	NA	C(N15)	0	NA
oligo_000361	SELEX nucleosome bound/unbound	ACGCTCTTCCGATCTNNGTATACCGCTGCGGACCGGAAGTACTTCNGGTCCCTAATGGCGTTAACTGCTCCAGAGCACA	ETS2_Control_TGTGAT40NGCA_KX_NACCGGANNNNNNTCCGGTN_m1_c4_short	NA	NA	C(N15)	0	NA
oligo_000362	SELEX nucleosome bound/unbound	ACGCTCTTCCGATCTNNAAGAAATAGCGCTGACCGGAAGTACTTCNGGTCCACGCGCAAAGGCGCTGCTCCAGAGCACA	ETS2_Control_TGTGAT40NGCA_KX_NACCGGANNNNNNTCCGGTN_m1_c4_short	NA	NA	C(N15)	0	NA
oligo_000363	SELEX nucleosome bound/unbound	ACGCTCTTCCGATCTNNCAGGGCGTGCACGGACCGGAAGTACTTCNGGTCGGGTCCCTAGGGGCCTGCTCCAGAGCACA	ETS2_Control_TGTGAT40NGCA_KX_NACCGGANNNNNNTCCGGTN_m1_c4_short	NA	NA	C(N15)	0	NA
oligo_000364	SELEX nucleosome bound/unbound	ACGCTCTTCCGATCTNNGGGAGATGCTTAAGACCGGAAGTACTTCNGGTCGGCCTTTAAACAGCCTGCTCCAGAGCACA	ETS2_Control_TGTGAT40NGCA_KX_NACCGGANNNNNNTCCGGTN_m1_c4_short	NA	NA	C(N15)	0	NA
oligo_000365	SELEX nucleosome bound/unbound	ACGCTCTTCCGATCTNNAGCCGTGTGTAGAGACCGGAAGTACTTCNGGTCGGCGCCTTAGAGCGCTGCTCCAGAGCACA	ETS2_Control_TGTGAT40NGCA_KX_NACCGGANNNNNNTCCGGTN_m1_c4_short	NA	NA	C(N15)	0	NA
oligo_000366	SELEX nucleosome bound/unbound	ACGCTCTTCCGATCTNNCATCCACGTCCCTGACCGGAAGTACTTCNGGTCCTAAGCCGTGTAGCCTGCTCCAGAGCACA	ETS2_Control_TGTGAT40NGCA_KX_NACCGGANNNNNNTCCGGTN_m1_c4_short	NA	NA	C(N15)	0	NA
oligo_000367	SELEX nucleosome bound/unbound	ACGCTCTTCCGATCTNNAAGCTCGTAAGGCGACCGGAAGTACTTCNGGTCCGATTACGCGCTATCTGCTCCAGAGCACA	ETS2_Control_TGTGAT40NGCA_KX_NACCGGANNNNNNTCCGGTN_m1_c4_short	NA	NA	C(N15)	0	NA
oligo_000368	SELEX nucleosome bound/unbound	ACGCTCTTCCGATCTNNTGTGGTCCCTAGGGACCGGAAGTACTTCNGGTCTGCCGCGTAGGGCCCTGCTCCAGAGCACA	ETS2_Control_TGTGAT40NGCA_KX_NACCGGANNNNNNTCCGGTN_m1_c4_short	NA	NA	C(N15)	0	NA
oligo_000369	SELEX nucleosome bound/unbound	ACGCTCTTCCGATCTNNTGGGGTTCCTAGTGACCGGAAGTACTTCNGGTCGCATTCAGCGCGTACTGCTCCAGAGCACA	ETS2_Control_TGTGAT40NGCA_KX_NACCGGANNNNNNTCCGGTN_m1_c4_short	NA	NA	C(N15)	0	NA
oligo_000370	SELEX nucleosome bound/unbound	ACGCTCTTCCGATCTNNGTGAACTAGAGCCGACCGGAAGTACTTCNGGTCGGGCTCCCTAGAGCCTGCTCCAGAGCACA	ETS2_Control_TGTGAT40NGCA_KX_NACCGGANNNNNNTCCGGTN_m1_c4_short	NA	NA	C(N15)	0	NA
oligo_000371	SELEX nucleosome bound/unbound	ACGCTCTTCCGATCTNNGACTTATACGCCGGACCGGAAGTACTTCNGGTCGCATTACGCAGAGCCTGCTCCAGAGCACA	ETS2_Control_TGTGAT40NGCA_KX_NACCGGANNNNNNTCCGGTN_m1_c4_short	NA	NA	C(N15)	0	NA
oligo_000372	SELEX nucleosome bound/unbound	ACGCTCTTCCGATCTNNATTGAGACGGGCGGACCGGAAGTACTTCNGGTCGCCGCGTAGGACGCCTGCTCCAGAGCACA	ETS2_Control_TGTGAT40NGCA_KX_NACCGGANNNNNNTCCGGTN_m1_c4_short	NA	NA	C(N15)	0	NA
oligo_000373	SELEX nucleosome bound/unbound	ACGCTCTTCCGATCTNNTTGATTTAACGTGGACCGGAAGTACTTCNGGTCCGCCTGCACGTACGCTGCTCCAGAGCACA	ETS2_Control_TGTGAT40NGCA_KX_NACCGGANNNNNNTCCGGTN_m1_c4_short	NA	NA	C(N15)	0	NA
oligo_000374	SELEX nucleosome bound/unbound	ACGCTCTTCCGATCTNNCCATTACGCCGTGGACCGGAAGTACTTCNGGTCGGCTCTCTAGAAGCCTGCTCCAGAGCACA	ETS2_Control_TGTGAT40NGCA_KX_NACCGGANNNNNNTCCGGTN_m1_c4_short	NA	NA	C(N15)	0	NA
oligo_000375	SELEX nucleosome bound/unbound	ACGCTCTTCCGATCTNNTACCAACGGGCTGGACCGGAAGTACTTCNGGTCTAGGCTAGTAGCGTCTGCTCCAGAGCACA	ETS2_Control_TGTGAT40NGCA_KX_NACCGGANNNNNNTCCGGTN_m1_c4_short	NA	NA	C(N15)	0	NA
oligo_000376	SELEX nucleosome bound/unbound	ACGCTCTTCCGATCTNNCACGTATAGAGCTGACCGGAAGTACTTCNGGTCTAGAGCACGCTGTACTGCTCCAGAGCACA	ETS2_Control_TGTGAT40NGCA_KX_NACCGGANNNNNNTCCGGTN_m1_c4_short	NA	NA	C(N15)	0	NA
oligo_000377	SELEX nucleosome bound/unbound	ACGCTCTTCCGATCTNNCTTTCAAGCGCGTGACCGGAAGTACTTCNGGTCATATATAGCCGCTACTGCTCCAGAGCACA	ETS2_Control_TGTGAT40NGCA_KX_NACCGGANNNNNNTCCGGTN_m1_c4_short	NA	NA	C(N15)	0	NA
oligo_000378	SELEX nucleosome bound/unbound	ACGCTCTTCCGATCTNNGCAAGGGCGTTTAGACCGGAAGTACTTCNGGTCTAAACCGTCTAGCGCTGCTCCAGAGCACA	ETS2_Control_TGTGAT40NGCA_KX_NACCGGANNNNNNTCCGGTN_m1_c4_short	NA	NA	C(N15)	0	NA
oligo_000379	SELEX nucleosome bound/unbound	ACGCTCTTCCGATCTNNTTTATGACGTTTAGACCGGAAGTACTTCNGGTCGAAAGCTTGTAACGCTGCTCCAGAGCACA	ETS2_Control_TGTGAT40NGCA_KX_NACCGGANNNNNNTCCGGTN_m1_c4_short	NA	NA	C(N15)	0	NA
oligo_000380	SELEX nucleosome bound/unbound	ACGCTCTTCCGATCTNNCGATACCGCTATGGACCGGAAGTACTTCNGGTCGCTTAGCTAAGCGCCTGCTCCAGAGCACA	ETS2_Control_TGTGAT40NGCA_KX_NACCGGANNNNNNTCCGGTN_m1_c4_short	NA	NA	C(N15)	0	NA
oligo_000381	SELEX nucleosome bound/unbound	ACGCTCTTCCGATCTNNTGGCACCGTGCTAGACCGGAAGTACTTCNGGTCTGCTTTAAAAGCCTCTGCTCCAGAGCACA	ETS2_Control_TGTGAT40NGCA_KX_NACCGGANNNNNNTCCGGTN_m1_c4_short	NA	NA	C(N15)	0	NA
oligo_000382	SELEX nucleosome bound/unbound	ACGCTCTTCCGATCTNNAAACCTATTTAAGGACCGGAAGTACTTCNGGTCGCGCACTAGAGCACCTGCTCCAGAGCACA	ETS2_Control_TGTGAT40NGCA_KX_NACCGGANNNNNNTCCGGTN_m1_c4_short	NA	NA	C(N15)	0	NA
oligo_000383	SELEX nucleosome bound/unbound	ACGCTCTTCCGATCTNNGATAGAACGCTATGACCGGAAGTACTTCNGGTCACTAGCTACAGGCTCTGCTCCAGAGCACA	ETS2_Control_TGTGAT40NGCA_KX_NACCGGANNNNNNTCCGGTN_m1_c4_short	NA	NA	C(N15)	0	NA
oligo_000384	SELEX nucleosome bound/unbound	ACGCTCTTCCGATCTNNCCTATGAGCTGTAGACCGGAAGTACTTCNGGTCCGCGTAGGTGTCTACTGCTCCAGAGCACA	ETS2_Control_TGTGAT40NGCA_KX_NACCGGANNNNNNTCCGGTN_m1_c4_short	NA	NA	C(N15)	0	NA
oligo_000385	SELEX nucleosome bound/unbound	ACGCTCTTCCGATCTNNGGGAGGGTTCTACGACCGGAAGTACTTCNGGTCCGCTCTATAGCACGCTGCTCCAGAGCACA	ETS2_Control_TGTGAT40NGCA_KX_NACCGGANNNNNNTCCGGTN_m1_c4_short	NA	NA	C(N15)	0	NA
oligo_000386	SELEX nucleosome bound/unbound	ACGCTCTTCCGATCTNNAAAACCAGGGCGTGACCGGAAGTACTTCNGGTCCTACGTCCAGAGCGCTGCTCCAGAGCACA	ETS2_Control_TGTGAT40NGCA_KX_NACCGGANNNNNNTCCGGTN_m1_c4_short	NA	NA	C(N15)	0	NA
oligo_000387	SELEX nucleosome bound/unbound	ACGCTCTTCCGATCTNNCCGGTAGCCCTACGACCGGAAGTACTTCNGGTCAACCGTTTAAACGCCTGCTCCAGAGCACA	ETS2_Control_TGTGAT40NGCA_KX_NACCGGANNNNNNTCCGGTN_m1_c4_short	NA	NA	C(N15)	0	NA
oligo_000388	SELEX nucleosome bound/unbound	ACGCTCTTCCGATCTNNAAGAGGAGCGTAAGACCGGAAGTACTTCNGGTCAAAGCTCTACGCGCCTGCTCCAGAGCACA	ETS2_Control_TGTGAT40NGCA_KX_NACCGGANNNNNNTCCGGTN_m1_c4_short	NA	NA	C(N15)	0	NA
oligo_000389	SELEX nucleosome bound/unbound	ACGCTCTTCCGATCTNNAATGGTTTTAAACGACCGGAAGTACTTCNGGTCGCGCGTGTACGCTACTGCTCCAGAGCACA	ETS2_Control_TGTGAT40NGCA_KX_NACCGGANNNNNNTCCGGTN_m1_c4_short	NA	NA	C(N15)	0	NA
oligo_000390	SELEX nucleosome bound/unbound	ACGCTCTTCCGATCTNNCGGACCGTGCTACGACCGGAAGTACTTCNGGTCAAAACCCTCCTAGCCTGCTCCAGAGCACA	ETS2_Control_TGTGAT40NGCA_KX_NACCGGANNNNNNTCCGGTN_m1_c4_short	NA	NA	C(N15)	0	NA
oligo_000391	SELEX nucleosome bound/unbound	ACGCTCTTCCGATCTNNGTGCCTGTAGAGCGACCGGAAGTACTTCNGGTCTGCAATGCTCGTAGCTGCTCCAGAGCACA	ETS2_Control_TGTGAT40NGCA_KX_NACCGGANNNNNNTCCGGTN_m1_c4_short	NA	NA	C(N15)	0	NA
oligo_000392	SELEX nucleosome bound/unbound	ACGCTCTTCCGATCTNNCGTCGATTAAGGGGACCGGAAGTACTTCNGGTCGTTAGACGCTCCGCCTGCTCCAGAGCACA	ETS2_Control_TGTGAT40NGCA_KX_NACCGGANNNNNNTCCGGTN_m1_c4_short	NA	NA	C(N15)	0	NA
oligo_000393	SELEX nucleosome bound/unbound	ACGCTCTTCCGATCTNNGCGAATAGGGCCCGACCGGAAGTACTTCNGGTCTGCAGTACTCTTTACTGCTCCAGAGCACA	ETS2_Control_TGTGAT40NGCA_KX_NACCGGANNNNNNTCCGGTN_m1_c4_short	NA	NA	C(N15)	0	NA
oligo_000394	SELEX nucleosome bound/unbound	ACGCTCTTCCGATCTNNTTGTACTGTAGGGGACCGGAAGTACTTCNGGTCTTTAAAGGCTCTTACTGCTCCAGAGCACA	ETS2_Control_TGTGAT40NGCA_KX_NACCGGANNNNNNTCCGGTN_m1_c4_short	NA	NA	C(N15)	0	NA
oligo_000395	SELEX nucleosome bound/unbound	ACGCTCTTCCGATCTNNATAAAAACAACGTGACCGGAAGTACTTCNGGTCAGAAGGTGCTTAAACTGCTCCAGAGCACA	ETS2_Control_TGTGAT40NGCA_KX_NACCGGANNNNNNTCCGGTN_m1_c4_short	NA	NA	C(N15)	0	NA
oligo_000396	SELEX nucleosome bound/unbound	ACGCTCTTCCGATCTNNAATGAGGCTCTTAGACCGGAAGTACTTCNGGTCCTAACGTGTAATAGCTGCTCCAGAGCACA	ETS2_Control_TGTGAT40NGCA_KX_NACCGGANNNNNNTCCGGTN_m1_c4_short	NA	NA	C(N15)	0	NA
oligo_000397	SELEX nucleosome bound/unbound	ACGCTCTTCCGATCTNNTTAAAAGCACCCGGACCGGAAGTACTTCNGGTCAAACGCCTCTAGAGCTGCTCCAGAGCACA	ETS2_Control_TGTGAT40NGCA_KX_NACCGGANNNNNNTCCGGTN_m1_c4_short	NA	NA	C(N15)	0	NA
oligo_000398	SELEX nucleosome bound/unbound	ACGCTCTTCCGATCTNNCTCTCCAGAGAGCGACCGGAAGTACTTCNGGTCGAGAGCGTTATACGCTGCTCCAGAGCACA	ETS2_Control_TGTGAT40NGCA_KX_NACCGGANNNNNNTCCGGTN_m1_c4_short	NA	NA	C(N15)	0	NA
oligo_000399	SELEX nucleosome bound/unbound	ACGCTCTTCCGATCTNNCGCAACTAGCTCTGACCGGAAGTACTTCNGGTCACGCCCCGCGCGCCCTGCTCCAGAGCACA	ETS2_Control_TGTGAT40NGCA_KX_NACCGGANNNNNNTCCGGTN_m1_c4_short	NA	NA	C(N15)	0	NA
oligo_000400	SELEX nucleosome bound/unbound	ACGCTCTTCCGATCTNNTTTGATGCGTAGCGACCGGAAGTACTTCNGGTCGCACGGGCGTGCAGCTGCTCCAGAGCACA	ETS2_Control_TGTGAT40NGCA_KX_NACCGGANNNNNNTCCGGTN_m1_c4_short	NA	NA	C(N15)	0	NA
oligo_000401	SELEX nucleosome bound/unbound	ACGCTCTTCCGATCTNNAGCTCAAAGGCACGACCGGAAGTACTTCNGGTCGCGCTATAAAGCCTCTGCTCCAGAGCACA	ETS2_Control_TGTGAT40NGCA_KX_NACCGGANNNNNNTCCGGTN_m1_c4_short	NA	NA	C(N15)	0	NA
oligo_000402	SELEX nucleosome bound/unbound	ACGCTCTTCCGATCTNNGTTACCAGCAGCGGACCGGAAGTACTTCNGGTCGTGCTTTAGCCCTGCTGCTCCAGAGCACA	ETS2_Control_TGTGAT40NGCA_KX_NACCGGANNNNNNTCCGGTN_m1_c4_short	NA	NA	C(N15)	0	NA
oligo_000403	SELEX nucleosome bound/unbound	ACGCTCTTCCGATCTNNTGCTGGAGCCTCTGACCGGAAGTACTTCNGGTCCGTGCTTTGCAGTGCTGCTCCAGAGCACA	ETS2_Control_TGTGAT40NGCA_KX_NACCGGANNNNNNTCCGGTN_m1_c4_short	NA	NA	C(N15)	0	NA
oligo_000404	SELEX nucleosome bound/unbound	ACGCTCTTCCGATCTNNCAGCATGCTCTACGACCGGAAGTACTTCNGGTCCGCCTGACTAGCGTCTGCTCCAGAGCACA	ETS2_Control_TGTGAT40NGCA_KX_NACCGGANNNNNNTCCGGTN_m1_c4_short	NA	NA	C(N15)	0	NA
oligo_000405	SELEX nucleosome bound/unbound	ACGCTCTTCCGATCTNNTTCAGGAGCACGCGACCGGAAGTACTTCNGGTCAGCACGCTATACGCCTGCTCCAGAGCACA	ETS2_Control_TGTGAT40NGCA_KX_NACCGGANNNNNNTCCGGTN_m1_c4_short	NA	NA	C(N15)	0	NA
oligo_000406	SELEX nucleosome bound/unbound	ACGCTCTTCCGATCTNNGCGTTTGCGGCATGACCGGAAGTACTTCNGGTCTGCGCAGTGCTCTGCTGCTCCAGAGCACA	ETS2_Control_TGTGAT40NGCA_KX_NACCGGANNNNNNTCCGGTN_m1_c4_short	NA	NA	C(N15)	0	NA
oligo_000407	SELEX nucleosome bound/unbound	ACGCTCTTCCGATCTNNGGAGACTGCCTACGACCGGAAGTACTTCNGGTCCTCTGCTGCATAGACTGCTCCAGAGCACA	ETS2_Control_TGTGAT40NGCA_KX_NACCGGANNNNNNTCCGGTN_m1_c4_short	NA	NA	C(N15)	0	NA
oligo_000408	SELEX nucleosome bound/unbound	ACGCTCTTCCGATCTNNATGCAAAGGCGCGGACCGGAAGTACTTCNGGTCGCCTATGAGCCTATCTGCTCCAGAGCACA	ETS2_Control_TGTGAT40NGCA_KX_NACCGGANNNNNNTCCGGTN_m1_c4_short	NA	NA	C(N15)	0	NA
oligo_000409	SELEX nucleosome bound/unbound	ACGCTCTTCCGATCTNNGAGGCTGCTCTACGACCGGAAGTACTTCNGGTCTTTATACGCACAGCCTGCTCCAGAGCACA	ETS2_Control_TGTGAT40NGCA_KX_NACCGGANNNNNNTCCGGTN_m1_c4_short	NA	NA	C(N15)	0	NA
oligo_000410	SELEX nucleosome bound/unbound	ACGCTCTTCCGATCTNNCCCAATTAGCTGTGACCGGAAGTACTTCNGGTCCGTGCTTGTGAGCACTGCTCCAGAGCACA	ETS2_Control_TGTGAT40NGCA_KX_NACCGGANNNNNNTCCGGTN_m1_c4_short	NA	NA	C(N15)	0	NA
oligo_000411	SELEX nucleosome bound/unbound	ACGCTCTTCCGATCTNNCTGATACGCACTGGACCGGAAGTACTTCNGGTCAGAAGGCTCTCGCGCTGCTCCAGAGCACA	ETS2_Control_TGTGAT40NGCA_KX_NACCGGANNNNNNTCCGGTN_m1_c4_short	NA	NA	C(N15)	0	NA
oligo_000412	SELEX nucleosome bound/unbound	ACGCTCTTCCGATCTNNAGACGCGCGTGTAGACCGGAAGTACTTCNGGTCTGCGCCGCAGCGCTCTGCTCCAGAGCACA	ETS2_Control_TGTGAT40NGCA_KX_NACCGGANNNNNNTCCGGTN_m1_c4_short	NA	NA	C(N15)	0	NA
oligo_000413	SELEX nucleosome bound/unbound	ACGCTCTTCCGATCTNNCCATGCTAGGAGGGACCGGAAGTACTTCNGGTCGGCGCGCGCAGGGCCTGCTCCAGAGCACA	ETS2_Control_TGTGAT40NGCA_KX_NACCGGANNNNNNTCCGGTN_m1_c4_short	NA	NA	C(N15)	0	NA
oligo_000414	SELEX nucleosome bound/unbound	ACGCTCTTCCGATCTNNATCGTACGCTTTAGACCGGAAGTACTTCNGGTCTAGCGCCATAGAGCCTGCTCCAGAGCACA	ETS2_Control_TGTGAT40NGCA_KX_NACCGGANNNNNNTCCGGTN_m1_c4_short	NA	NA	C(N15)	0	NA
oligo_000415	SELEX nucleosome bound/unbound	ACGCTCTTCCGATCTNNGCGATTTACGCCCGACCGGAAGTACTTCNGGTCGCAGTAAGGCCTAGCTGCTCCAGAGCACA	ETS2_Control_TGTGAT40NGCA_KX_NACCGGANNNNNNTCCGGTN_m1_c4_short	NA	NA	C(N15)	0	NA
oligo_000416	SELEX nucleosome bound/unbound	ACGCTCTTCCGATCTNNACCGCAACGCATAGACCGGAAGTACTTCNGGTCCGCTCGTAGCGCTTCTGCTCCAGAGCACA	ETS2_Control_TGTGAT40NGCA_KX_NACCGGANNNNNNTCCGGTN_m1_c4_short	NA	NA	C(N15)	0	NA
oligo_000417	SELEX nucleosome bound/unbound	ACGCTCTTCCGATCTNNTCGTGATAGCAGCGACCGGAAGTACTTCNGGTCCGTAGGGCCGTACGCTGCTCCAGAGCACA	ETS2_Control_TGTGAT40NGCA_KX_NACCGGANNNNNNTCCGGTN_m1_c4_short	NA	NA	C(N15)	0	NA
oligo_000418	SELEX nucleosome bound/unbound	ACGCTCTTCCGATCTNNCACAAAAGGCCTAGACCGGAAGTACTTCNGGTCTGCTGTACAGCCACCTGCTCCAGAGCACA	ETS2_Control_TGTGAT40NGCA_KX_NACCGGANNNNNNTCCGGTN_m1_c4_short	NA	NA	C(N15)	0	NA
oligo_000419	SELEX nucleosome bound/unbound	ACGCTCTTCCGATCTNNGGGGATGGCTCTAGACCGGAAGTACTTCNGGTCTACGAGCGCTACTGCTGCTCCAGAGCACA	ETS2_Control_TGTGAT40NGCA_KX_NACCGGANNNNNNTCCGGTN_m1_c4_short	NA	NA	C(N15)	0	NA
oligo_000420	SELEX nucleosome bound/unbound	ACGCTCTTCCGATCTNNACCGGTGCCTATAGACCGGAAGTACTTCNGGTCCTACGCAGCGCCGCCTGCTCCAGAGCACA	ETS2_Control_TGTGAT40NGCA_KX_NACCGGANNNNNNTCCGGTN_m1_c4_short	NA	NA	C(N15)	0	NA
oligo_000421	SELEX nucleosome bound/unbound	ACGCTCTTCCGATCTNNCTTAGCCGTAGAGGACCGGAAGTACTTCNGGTCTGCACAGGCCTGTGCTGCTCCAGAGCACA	ETS2_Control_TGTGAT40NGCA_KX_NACCGGANNNNNNTCCGGTN_m1_c4_short	NA	NA	C(N15)	0	NA
oligo_000422	SELEX nucleosome bound/unbound	ACGCTCTTCCGATCTNNCCTTAATAGCCCGGACCGGAAGTACTTCNGGTCACGAGGCCCTAGAACTGCTCCAGAGCACA	ETS2_Control_TGTGAT40NGCA_KX_NACCGGANNNNNNTCCGGTN_m1_c4_short	NA	NA	C(N15)	0	NA
oligo_000423	SELEX nucleosome bound/unbound	ACGCTCTTCCGATCTNNGGTTGGGTGCCTAGACCGGAAGTACTTCNGGTCTAAAGCCTTTAAAGCTGCTCCAGAGCACA	ETS2_Control_TGTGAT40NGCA_KX_NACCGGANNNNNNTCCGGTN_m1_c4_short	NA	NA	C(N15)	0	NA
oligo_000424	SELEX nucleosome bound/unbound	ACGCTCTTCCGATCTNNGCCTCCAGGCGCGGACCGGAAGTACTTCNGGTCTCTAGCGTATTAGGCTGCTCCAGAGCACA	ETS2_Control_TGTGAT40NGCA_KX_NACCGGANNNNNNTCCGGTN_m1_c4_short	NA	NA	C(N15)	0	NA
oligo_000425	SELEX nucleosome bound/unbound	ACGCTCTTCCGATCTNNACAAACTAGCGTGGACCGGAAGTACTTCNGGTCGCTTACGGTGCTACCTGCTCCAGAGCACA	ETS2_Control_TGTGAT40NGCA_KX_NACCGGANNNNNNTCCGGTN_m1_c4_short	NA	NA	C(N15)	0	NA
oligo_000426	SELEX nucleosome bound/unbound	ACGCTCTTCCGATCTNNGTGTGGGCTCCTAGACCGGAAGTACTTCNGGTCTACGCCGTACAAGCCTGCTCCAGAGCACA	ETS2_Control_TGTGAT40NGCA_KX_NACCGGANNNNNNTCCGGTN_m1_c4_short	NA	NA	C(N15)	0	NA
oligo_000427	SELEX nucleosome bound/unbound	ACGCTCTTCCGATCTNNGGAAAAAGCATCTGACCGGAAGTACTTCNGGTCACAGCGCGCTTCTACTGCTCCAGAGCACA	ETS2_Control_TGTGAT40NGCA_KX_NACCGGANNNNNNTCCGGTN_m1_c4_short	NA	NA	C(N15)	0	NA
oligo_000428	SELEX nucleosome bound/unbound	ACGCTCTTCCGATCTNNACTGGCAGGGGGCGACCGGAAGTACTTCNGGTCCCTATAAGGCGGCCCTGCTCCAGAGCACA	ETS2_Control_TGTGAT40NGCA_KX_NACCGGANNNNNNTCCGGTN_m1_c4_short	NA	NA	C(N15)	0	NA
oligo_000429	SELEX nucleosome bound/unbound	ACGCTCTTCCGATCTNNGCGATTCCGCGCAGACCGGAAGTACTTCNGGTCGGCTCCTAGCAACGCTGCTCCAGAGCACA	ETS2_Control_TGTGAT40NGCA_KX_NACCGGANNNNNNTCCGGTN_m1_c4_short	NA	NA	C(N15)	0	NA
oligo_000430	SELEX nucleosome bound/unbound	ACGCTCTTCCGATCTNNTGAACGGCCTTAGGACCGGAAGTACTTCNGGTCCAGCGCTGCTTAGCCTGCTCCAGAGCACA	ETS2_Control_TGTGAT40NGCA_KX_NACCGGANNNNNNTCCGGTN_m1_c4_short	NA	NA	C(N15)	0	NA
oligo_000431	SELEX nucleosome bound/unbound	ACGCTCTTCCGATCTNNTGCCCAAAAGCGTGACCGGAAGTACTTCNGGTCTCAGAGCGCCGTAGCTGCTCCAGAGCACA	ETS2_Control_TGTGAT40NGCA_KX_NACCGGANNNNNNTCCGGTN_m1_c4_short	NA	NA	C(N15)	0	NA
oligo_000432	SELEX nucleosome bound/unbound	ACGCTCTTCCGATCTNNCATGAGTAGCTGCGACCGGAAGTACTTCNGGTCCTCTGAGCGTTCTACTGCTCCAGAGCACA	ETS2_Control_TGTGAT40NGCA_KX_NACCGGANNNNNNTCCGGTN_m1_c4_short	NA	NA	C(N15)	0	NA
oligo_000433	SELEX nucleosome bound/unbound	ACGCTCTTCCGATCTNNCTCGCACGCAGAGGACCGGAAGTACTTCNGGTCGCGTCCGCTAGAGCCTGCTCCAGAGCACA	ETS2_Control_TGTGAT40NGCA_KX_NACCGGANNNNNNTCCGGTN_m1_c4_short	NA	NA	C(N15)	0	NA
oligo_000434	SELEX nucleosome bound/unbound	ACGCTCTTCCGATCTNNCCCCAACGCTACTGACCGGAAGTACTTCNGGTCTACGCCTAGAACGCCTGCTCCAGAGCACA	ETS2_Control_TGTGAT40NGCA_KX_NACCGGANNNNNNTCCGGTN_m1_c4_short	NA	NA	C(N15)	0	NA
oligo_000435	SELEX nucleosome bound/unbound	ACGCTCTTCCGATCTNNTCCTACAGCCCTAGACCGGAAGTACTTCNGGTCTCAGGCTCTACAGCCTGCTCCAGAGCACA	ETS2_Control_TGTGAT40NGCA_KX_NACCGGANNNNNNTCCGGTN_m1_c4_short	NA	NA	C(N15)	0	NA
oligo_000436	SELEX nucleosome bound/unbound	ACGCTCTTCCGATCTNNATGCGACGCCTCTGACCGGAAGTACTTCNGGTCGCAGGGCCTCCTAGCTGCTCCAGAGCACA	ETS2_Control_TGTGAT40NGCA_KX_NACCGGANNNNNNTCCGGTN_m1_c4_short	NA	NA	C(N15)	0	NA
oligo_000437	SELEX nucleosome bound/unbound	ACGCTCTTCCGATCTNNGCTGAGAGCACGCGACCGGAAGTACTTCNGGTCCACGGCTTCTAAGCCTGCTCCAGAGCACA	ETS2_Control_TGTGAT40NGCA_KX_NACCGGANNNNNNTCCGGTN_m1_c4_short	NA	NA	C(N15)	0	NA
oligo_000438	SELEX nucleosome bound/unbound	ACGCTCTTCCGATCTNNGTAGGGAGCTTGTGACCGGAAGTACTTCNGGTCCTACGGTGCCTGCGCTGCTCCAGAGCACA	ETS2_Control_TGTGAT40NGCA_KX_NACCGGANNNNNNTCCGGTN_m1_c4_short	NA	NA	C(N15)	0	NA
oligo_000439	SELEX nucleosome bound/unbound	ACGCTCTTCCGATCTNNATGGAGAGGCTCTGACCGGAAGTACTTCNGGTCAGCGTGTAGCTAGCCTGCTCCAGAGCACA	ETS2_Control_TGTGAT40NGCA_KX_NACCGGANNNNNNTCCGGTN_m1_c4_short	NA	NA	C(N15)	0	NA
oligo_000440	SELEX nucleosome bound/unbound	ACGCTCTTCCGATCTNNCACAACCGGCTCTGACCGGAAGTACTTCNGGTCGCAGAGCTTTACGCCTGCTCCAGAGCACA	ETS2_Control_TGTGAT40NGCA_KX_NACCGGANNNNNNTCCGGTN_m1_c4_short	NA	NA	C(N15)	0	NA
oligo_000441	SELEX nucleosome bound/unbound	ACGCTCTTCCGATCTNNGCGTCATACGCCAGACCGGAAGTACTTCNGGTCTTGTAGCACTGCGTCTGCTCCAGAGCACA	ETS2_Control_TGTGAT40NGCA_KX_NACCGGANNNNNNTCCGGTN_m1_c4_short	NA	NA	C(N15)	0	NA
oligo_000442	SELEX nucleosome bound/unbound	ACGCTCTTCCGATCTNNTTGGGCACAGCATGACCGGAAGTACTTCNGGTCTAGCAGGCTTAGAGCTGCTCCAGAGCACA	ETS2_Control_TGTGAT40NGCA_KX_NACCGGANNNNNNTCCGGTN_m1_c4_short	NA	NA	C(N15)	0	NA
oligo_000443	SELEX nucleosome bound/unbound	ACGCTCTTCCGATCTNNTCTATTGCAGCAGGACCGGAAGTACTTCNGGTCCGCTAGAGGAGCGTCTGCTCCAGAGCACA	ETS2_Control_TGTGAT40NGCA_KX_NACCGGANNNNNNTCCGGTN_m1_c4_short	NA	NA	C(N15)	0	NA
oligo_000444	SELEX nucleosome bound/unbound	ACGCTCTTCCGATCTNNTGCTTGAGGGGCTGACCGGAAGTACTTCNGGTCAGCTAGAGGGCCCTCTGCTCCAGAGCACA	ETS2_Control_TGTGAT40NGCA_KX_NACCGGANNNNNNTCCGGTN_m1_c4_short	NA	NA	C(N15)	0	NA
oligo_000445	SELEX nucleosome bound/unbound	ACGCTCTTCCGATCTNNCCCTTGCGGGCGCGACCGGAAGTACTTCNGGTCGCCTACGCGTAGGCCTGCTCCAGAGCACA	ETS2_Control_TGTGAT40NGCA_KX_NACCGGANNNNNNTCCGGTN_m1_c4_short	NA	NA	C(N15)	0	NA
oligo_000446	SELEX nucleosome bound/unbound	ACGCTCTTCCGATCTNNATTGGAAGCGCTTGACCGGAAGTACTTCNGGTCCGCACTGCAGAGCGCTGCTCCAGAGCACA	ETS2_Control_TGTGAT40NGCA_KX_NACCGGANNNNNNTCCGGTN_m1_c4_short	NA	NA	C(N15)	0	NA
oligo_000447	SELEX nucleosome bound/unbound	ACGCTCTTCCGATCTNNTTTCCCTAGCGTTGACCGGAAGTACTTCNGGTCACAGCTGCGCACGCCTGCTCCAGAGCACA	ETS2_Control_TGTGAT40NGCA_KX_NACCGGANNNNNNTCCGGTN_m1_c4_short	NA	NA	C(N15)	0	NA
oligo_000448	SELEX nucleosome bound/unbound	ACGCTCTTCCGATCTNNTTTACATGGCTATGACCGGAAGTACTTCNGGTCCTACGCAAGCGCGTCTGCTCCAGAGCACA	ETS2_Control_TGTGAT40NGCA_KX_NACCGGANNNNNNTCCGGTN_m1_c4_short	NA	NA	C(N15)	0	NA
oligo_000449	SELEX nucleosome bound/unbound	ACGCTCTTCCGATCTNNAATGCAGCAGTGCGACCGGAAGTACTTCNGGTCGCACAATGCGCTGCCTGCTCCAGAGCACA	ETS2_Control_TGTGAT40NGCA_KX_NACCGGANNNNNNTCCGGTN_m1_c4_short	NA	NA	C(N15)	0	NA
oligo_000450	SELEX nucleosome bound/unbound	ACGCTCTTCCGATCTNNCATTCGGCCTATAGACCGGAAGTACTTCNGGTCAACGCGCCCATAGGCTGCTCCAGAGCACA	ETS2_Control_TGTGAT40NGCA_KX_NACCGGANNNNNNTCCGGTN_m1_c4_short	NA	NA	C(N15)	0	NA
oligo_000451	SELEX nucleosome bound/unbound	ACGCTCTTCCGATCTNNCGCTTTTAGCGCGGACCGGAAGTACTTCNGGTCGCAGTAGCTGTACGCTGCTCCAGAGCACA	ETS2_Control_TGTGAT40NGCA_KX_NACCGGANNNNNNTCCGGTN_m1_c4_short	NA	NA	C(N15)	0	NA
oligo_000452	SELEX nucleosome bound/unbound	ACGCTCTTCCGATCTNNCCCCAACGCTTAGGACCGGAAGTACTTCNGGTCAAGCGCTCTCAGGCCTGCTCCAGAGCACA	ETS2_Control_TGTGAT40NGCA_KX_NACCGGANNNNNNTCCGGTN_m1_c4_short	NA	NA	C(N15)	0	NA
oligo_000453	SELEX nucleosome bound/unbound	ACGCTCTTCCGATCTNNTGTTAACGCCGTTGACCGGAAGTACTTCNGGTCGTGCATGGCCTCTACTGCTCCAGAGCACA	ETS2_Control_TGTGAT40NGCA_KX_NACCGGANNNNNNTCCGGTN_m1_c4_short	NA	NA	C(N15)	0	NA
oligo_000454	SELEX nucleosome bound/unbound	ACGCTCTTCCGATCTNNTGGCCATTACAGCGACCGGAAGTACTTCNGGTCGCGTAGAGAGCTCTCTGCTCCAGAGCACA	ETS2_Control_TGTGAT40NGCA_KX_NACCGGANNNNNNTCCGGTN_m1_c4_short	NA	NA	C(N15)	0	NA
oligo_000455	SELEX nucleosome bound/unbound	ACGCTCTTCCGATCTNNGACCTGGAGCACAGACCGGAAGTACTTCNGGTCATAGGCCTTAGACGCTGCTCCAGAGCACA	ETS2_Control_TGTGAT40NGCA_KX_NACCGGANNNNNNTCCGGTN_m1_c4_short	NA	NA	C(N15)	0	NA
oligo_000456	SELEX nucleosome bound/unbound	ACGCTCTTCCGATCTNNTCCCAAAGGCGGTGACCGGAAGTACTTCNGGTCGTACGCGCTACGGCCTGCTCCAGAGCACA	ETS2_Control_TGTGAT40NGCA_KX_NACCGGANNNNNNTCCGGTN_m1_c4_short	NA	NA	C(N15)	0	NA
oligo_000457	SELEX nucleosome bound/unbound	ACGCTCTTCCGATCTNNTGGCTTTAAGTGCGACCGGAAGTACTTCNGGTCGCCTGCGCGTAGAGCTGCTCCAGAGCACA	ETS2_Control_TGTGAT40NGCA_KX_NACCGGANNNNNNTCCGGTN_m1_c4_short	NA	NA	C(N15)	0	NA
oligo_000458	SELEX nucleosome bound/unbound	ACGCTCTTCCGATCTNNCTACGACCGCGCAGACCGGAAGTACTTCNGGTCCGCAGGCGCTGTGCCTGCTCCAGAGCACA	ETS2_Control_TGTGAT40NGCA_KX_NACCGGANNNNNNTCCGGTN_m1_c4_short	NA	NA	C(N15)	0	NA
oligo_000459	SELEX nucleosome bound/unbound	ACGCTCTTCCGATCTNNTTATCGCTAGCGTGACCGGAAGTACTTCNGGTCACGCTCAGGAGCGTCTGCTCCAGAGCACA	ETS2_Control_TGTGAT40NGCA_KX_NACCGGANNNNNNTCCGGTN_m1_c4_short	NA	NA	C(N15)	0	NA
oligo_000460	SELEX nucleosome bound/unbound	ACGCTCTTCCGATCTNNTTAAACTGCGCTAGACCGGAAGTACTTCNGGTCAGCCTCGCAGAGACCTGCTCCAGAGCACA	ETS2_Control_TGTGAT40NGCA_KX_NACCGGANNNNNNTCCGGTN_m1_c4_short	NA	NA	C(N15)	0	NA
oligo_000461	SELEX nucleosome bound/unbound	ACGCTCTTCCGATCTNNGTTCCCGTGCACGGACCGGAAGTACTTCNGGTCCTCTACAGGCGTGCCTGCTCCAGAGCACA	ETS2_Control_TGTGAT40NGCA_KX_NACCGGANNNNNNTCCGGTN_m1_c4_short	NA	NA	C(N15)	0	NA
oligo_000462	SELEX nucleosome bound/unbound	ACGCTCTTCCGATCTNNATGAGGTGCTAGCGACCGGAAGTACTTCNGGTCAGCGGCTACAGAGCCTGCTCCAGAGCACA	ETS2_Control_TGTGAT40NGCA_KX_NACCGGANNNNNNTCCGGTN_m1_c4_short	NA	NA	C(N15)	0	NA
oligo_000463	SELEX nucleosome bound/unbound	ACGCTCTTCCGATCTNNATCGAGAGCGCGTGACCGGAAGTACTTCNGGTCGGCTTGTGCTCTGCCTGCTCCAGAGCACA	ETS2_Control_TGTGAT40NGCA_KX_NACCGGANNNNNNTCCGGTN_m1_c4_short	NA	NA	C(N15)	0	NA
oligo_000464	SELEX nucleosome bound/unbound	ACGCTCTTCCGATCTNNTACAGTCCGCTTAGACCGGAAGTACTTCNGGTCCGCGTAGGGGCTCTCTGCTCCAGAGCACA	ETS2_Control_TGTGAT40NGCA_KX_NACCGGANNNNNNTCCGGTN_m1_c4_short	NA	NA	C(N15)	0	NA
oligo_000465	SELEX nucleosome bound/unbound	ACGCTCTTCCGATCTNNAGCCCCGCTAGAAGACCGGAAGTACTTCNGGTCCAGCCCTACAGCGTCTGCTCCAGAGCACA	ETS2_Control_TGTGAT40NGCA_KX_NACCGGANNNNNNTCCGGTN_m1_c4_short	NA	NA	C(N15)	0	NA
oligo_000466	SELEX nucleosome bound/unbound	ACGCTCTTCCGATCTNNGTGCTTTTAAGGCGACCGGAAGTACTTCNGGTCATAGAGCGTTTAAACTGCTCCAGAGCACA	ETS2_Control_TGTGAT40NGCA_KX_NACCGGANNNNNNTCCGGTN_m1_c4_short	NA	NA	C(N15)	0	NA
oligo_000467	SELEX nucleosome bound/unbound	ACGCTCTTCCGATCTNNATTAAGTGCGTAGGACCGGAAGTACTTCNGGTCGTGCGTGTGCTTACCTGCTCCAGAGCACA	ETS2_Control_TGTGAT40NGCA_KX_NACCGGANNNNNNTCCGGTN_m1_c4_short	NA	NA	C(N15)	0	NA
oligo_000468	SELEX nucleosome bound/unbound	ACGCTCTTCCGATCTNNTGGTGCGCAGCAGGACCGGAAGTACTTCNGGTCCTTACAGGCTTTAACTGCTCCAGAGCACA	ETS2_Control_TGTGAT40NGCA_KX_NACCGGANNNNNNTCCGGTN_m1_c4_short	NA	NA	C(N15)	0	NA
oligo_000469	SELEX nucleosome bound/unbound	ACGCTCTTCCGATCTNNACTTGCGGCGCGCGACCGGAAGTACTTCNGGTCGCTGTTTAAGCAGCCTGCTCCAGAGCACA	ETS2_Control_TGTGAT40NGCA_KX_NACCGGANNNNNNTCCGGTN_m1_c4_short	NA	NA	C(N15)	0	NA
oligo_000470	SELEX nucleosome bound/unbound	ACGCTCTTCCGATCTNNGTTAAGAGGCTTTGACCGGAAGTACTTCNGGTCTCCGCACGCTACGTCTGCTCCAGAGCACA	ETS2_Control_TGTGAT40NGCA_KX_NACCGGANNNNNNTCCGGTN_m1_c4_short	NA	NA	C(N15)	0	NA
oligo_000471	SELEX nucleosome bound/unbound	ACGCTCTTCCGATCTNNACCGATGCAGCGCGACCGGAAGTACTTCNGGTCCGTGCGCAAGGCTCCTGCTCCAGAGCACA	ETS2_Control_TGTGAT40NGCA_KX_NACCGGANNNNNNTCCGGTN_m1_c4_short	NA	NA	C(N15)	0	NA
oligo_000472	SELEX nucleosome bound/unbound	ACGCTCTTCCGATCTNNTATCTATGCTCTAGACCGGAAGTACTTCNGGTCAGAGCCGCTAAGGCCTGCTCCAGAGCACA	ETS2_Control_TGTGAT40NGCA_KX_NACCGGANNNNNNTCCGGTN_m1_c4_short	NA	NA	C(N15)	0	NA
oligo_000473	SELEX nucleosome bound/unbound	ACGCTCTTCCGATCTNNGCATAACGCTATAGACCGGAAGTACTTCNGGTCCGCATTAGCGCAGCCTGCTCCAGAGCACA	ETS2_Control_TGTGAT40NGCA_KX_NACCGGANNNNNNTCCGGTN_m1_c4_short	NA	NA	C(N15)	0	NA
oligo_000474	SELEX nucleosome bound/unbound	ACGCTCTTCCGATCTNNGAGGAAGCTTTTAGACCGGAAGTACTTCNGGTCGCCCAGTGGCCTGCCTGCTCCAGAGCACA	ETS2_Control_TGTGAT40NGCA_KX_NACCGGANNNNNNTCCGGTN_m1_c4_short	NA	NA	C(N15)	0	NA
oligo_000475	SELEX nucleosome bound/unbound	ACGCTCTTCCGATCTNNTAATGGGCTATTAGACCGGAAGTACTTCNGGTCAGAGCTCTAAAGCGCTGCTCCAGAGCACA	ETS2_Control_TGTGAT40NGCA_KX_NACCGGANNNNNNTCCGGTN_m1_c4_short	NA	NA	C(N15)	0	NA
oligo_000476	SELEX nucleosome bound/unbound	ACGCTCTTCCGATCTNNCAAGAGTGCCTTAGACCGGAAGTACTTCNGGTCTAGCACGCCCGTTACTGCTCCAGAGCACA	ETS2_Control_TGTGAT40NGCA_KX_NACCGGANNNNNNTCCGGTN_m1_c4_short	NA	NA	C(N15)	0	NA
oligo_000477	SELEX nucleosome bound/unbound	ACGCTCTTCCGATCTNNAGCTTTTAAAGCGGACCGGAAGTACTTCNGGTCTGGGGCGAGCCCTACTGCTCCAGAGCACA	ETS2_Control_TGTGAT40NGCA_KX_NACCGGANNNNNNTCCGGTN_m1_c4_short	NA	NA	C(N15)	0	NA
oligo_000478	SELEX nucleosome bound/unbound	ACGCTCTTCCGATCTNNCCATCCGCTTCTAGACCGGAAGTACTTCNGGTCCTGTGGCCTCTAGCCTGCTCCAGAGCACA	ETS2_Control_TGTGAT40NGCA_KX_NACCGGANNNNNNTCCGGTN_m1_c4_short	NA	NA	C(N15)	0	NA
oligo_000479	SELEX nucleosome bound/unbound	ACGCTCTTCCGATCTNNTTATGAAGCTTTAGACCGGAAGTACTTCNGGTCAAACGGCTTTAAAGCTGCTCCAGAGCACA	ETS2_Control_TGTGAT40NGCA_KX_NACCGGANNNNNNTCCGGTN_m1_c4_short	NA	NA	C(N15)	0	NA
oligo_000480	SELEX nucleosome bound/unbound	ACGCTCTTCCGATCTNNTATAGTGCTCCTAGACCGGAAGTACTTCNGGTCCCCTACGGGCTGCTCTGCTCCAGAGCACA	ETS2_Control_TGTGAT40NGCA_KX_NACCGGANNNNNNTCCGGTN_m1_c4_short	NA	NA	C(N15)	0	NA
oligo_000481	SELEX nucleosome bound/unbound	ACGCTCTTCCGATCTNNCCCTAAACGCCGCGACCGGAAGTACTTCNGGTCCAGCTATAAGCCCTCTGCTCCAGAGCACA	ETS2_Control_TGTGAT40NGCA_KX_NACCGGANNNNNNTCCGGTN_m1_c4_short	NA	NA	C(N15)	0	NA
oligo_000482	SELEX nucleosome bound/unbound	ACGCTCTTCCGATCTNNCCGACACGCTCAGGACCGGAAGTACTTCNGGTCAGTGGCTTAAAGGCCTGCTCCAGAGCACA	ETS2_Control_TGTGAT40NGCA_KX_NACCGGANNNNNNTCCGGTN_m1_c4_short	NA	NA	C(N15)	0	NA
oligo_000483	SELEX nucleosome bound/unbound	ACGCTCTTCCGATCTNNCCAGAAACGCTCTGACCGGAAGTACTTCNGGTCTAAGGCCCTAGACACTGCTCCAGAGCACA	ETS2_Control_TGTGAT40NGCA_KX_NACCGGANNNNNNTCCGGTN_m1_c4_short	NA	NA	C(N15)	0	NA
oligo_000484	SELEX nucleosome bound/unbound	ACGCTCTTCCGATCTNNGGTAGTTAGCAGAGACCGGAAGTACTTCNGGTCGCAGCTGCTTAGCTCTGCTCCAGAGCACA	ETS2_Control_TGTGAT40NGCA_KX_NACCGGANNNNNNTCCGGTN_m1_c4_short	NA	NA	C(N15)	0	NA
oligo_000485	SELEX nucleosome bound/unbound	ACGCTCTTCCGATCTNNCGTTCCCGCTAGCGACCGGAAGTACTTCNGGTCGGGCCAGCTGCGGCCTGCTCCAGAGCACA	ETS2_Control_TGTGAT40NGCA_KX_NACCGGANNNNNNTCCGGTN_m1_c4_short	NA	NA	C(N15)	0	NA
oligo_000486	SELEX nucleosome bound/unbound	ACGCTCTTCCGATCTNNCTTGACAGGCCCGGACCGGAAGTACTTCNGGTCAGCATACAGCGCAGCTGCTCCAGAGCACA	ETS2_Control_TGTGAT40NGCA_KX_NACCGGANNNNNNTCCGGTN_m1_c4_short	NA	NA	C(N15)	0	NA
oligo_000487	SELEX nucleosome bound/unbound	ACGCTCTTCCGATCTNNAGCAAATGCTTCTGACCGGAAGTACTTCNGGTCTAGGGCGCCTGGTTCTGCTCCAGAGCACA	ETS2_Control_TGTGAT40NGCA_KX_NACCGGANNNNNNTCCGGTN_m1_c4_short	NA	NA	C(N15)	0	NA
oligo_000488	SELEX nucleosome bound/unbound	ACGCTCTTCCGATCTNNTACTGATAGCGGTGACCGGAAGTACTTCNGGTCCTTAGAGTGCTCTCCTGCTCCAGAGCACA	ETS2_Control_TGTGAT40NGCA_KX_NACCGGANNNNNNTCCGGTN_m1_c4_short	NA	NA	C(N15)	0	NA
oligo_000489	SELEX nucleosome bound/unbound	ACGCTCTTCCGATCTNNGATAACGAAATTTGACCGGAAGTACTTCNGGTCAAAAATTTTCAGGTCTGCTCCAGAGCACA	ETS2_Control_TGTGAT40NGCA_KX_NACCGGANNNNNNTCCGGTN_m1_c4_short	NA	NA	C(N15)	0	NA
oligo_000490	SELEX nucleosome bound/unbound	ACGCTCTTCCGATCTNNCTTAAAAATCCGAGACCGGAAGTACTTCNGGTCTATATTCCAAATTTCTGCTCCAGAGCACA	ETS2_Control_TGTGAT40NGCA_KX_NACCGGANNNNNNTCCGGTN_m1_c4_short	NA	NA	C(N15)	0	NA
oligo_000491	SELEX nucleosome bound/unbound	ACGCTCTTCCGATCTNNGTATGAAATTTCGGACCGGAAGTACTTCNGGTCTCCCTCAAAAATTTCTGCTCCAGAGCACA	ETS2_Control_TGTGAT40NGCA_KX_NACCGGANNNNNNTCCGGTN_m1_c4_short	NA	NA	C(N15)	0	NA
oligo_000492	SELEX nucleosome bound/unbound	ACGCTCTTCCGATCTNNATAGAAAAATTTAGACCGGAAGTACTTCNGGTCTTTTGCCGAAATTTCTGCTCCAGAGCACA	ETS2_Control_TGTGAT40NGCA_KX_NACCGGANNNNNNTCCGGTN_m1_c4_short	NA	NA	C(N15)	0	NA
oligo_000493	SELEX nucleosome bound/unbound	ACGCTCTTCCGATCTNNGAGTTCGATTTTTGACCGGAAGTACTTCNGGTCCAAAATTTTTTTTTCTGCTCCAGAGCACA	ETS2_Control_TGTGAT40NGCA_KX_NACCGGANNNNNNTCCGGTN_m1_c4_short	NA	NA	C(N15)	0	NA
oligo_000494	SELEX nucleosome bound/unbound	ACGCTCTTCCGATCTNNACTAACTTTTGAAGACCGGAAGTACTTCNGGTCAAAAAAAAAAAAAACTGCTCCAGAGCACA	ETS2_Control_TGTGAT40NGCA_KX_NACCGGANNNNNNTCCGGTN_m1_c4_short	NA	NA	C(N15)	0	NA
oligo_000495	SELEX nucleosome bound/unbound	ACGCTCTTCCGATCTNNGAATCCGAAAAATGACCGGAAGTACTTCNGGTCAAAATTCGAGAAAACTGCTCCAGAGCACA	ETS2_Control_TGTGAT40NGCA_KX_NACCGGANNNNNNTCCGGTN_m1_c4_short	NA	NA	C(N15)	0	NA
oligo_000496	SELEX nucleosome bound/unbound	ACGCTCTTCCGATCTNNTTTATAGAAAAAAGACCGGAAGTACTTCNGGTCGGTAATGAAAATTTCTGCTCCAGAGCACA	ETS2_Control_TGTGAT40NGCA_KX_NACCGGANNNNNNTCCGGTN_m1_c4_short	NA	NA	C(N15)	0	NA
oligo_000497	SELEX nucleosome bound/unbound	ACGCTCTTCCGATCTNNCAGTACAAAAAAAGACCGGAAGTACTTCNGGTCCCGACCGACGAGTCCTGCTCCAGAGCACA	ETS2_Control_TGTGAT40NGCA_KX_NACCGGANNNNNNTCCGGTN_m1_c4_short	NA	NA	C(N15)	0	NA
oligo_000498	SELEX nucleosome bound/unbound	ACGCTCTTCCGATCTNNTTTATAAAATCTTGACCGGAAGTACTTCNGGTCATGATTTTCATCGGCTGCTCCAGAGCACA	ETS2_Control_TGTGAT40NGCA_KX_NACCGGANNNNNNTCCGGTN_m1_c4_short	NA	NA	C(N15)	0	NA
oligo_000499	SELEX nucleosome bound/unbound	ACGCTCTTCCGATCTNNAATGGCCAAGTCAGACCGGAAGTACTTCNGGTCTCTTGGCAAAATATCTGCTCCAGAGCACA	ETS2_Control_TGTGAT40NGCA_KX_NACCGGANNNNNNTCCGGTN_m1_c4_short	NA	NA	C(N15)	0	NA
oligo_000500	SELEX nucleosome bound/unbound	ACGCTCTTCCGATCTNNCACGTAGTCGAGTGACCGGAAGTACTTCNGGTCAATCGGTAATTTTTCTGCTCCAGAGCACA	ETS2_Control_TGTGAT40NGCA_KX_NACCGGANNNNNNTCCGGTN_m1_c4_short	NA	NA	C(N15)	0	NA
oligo_000501	SELEX nucleosome bound/unbound	ACGCTCTTCCGATCTNNCTCCCAAAAGTCAGACCGGAAGTACTTCNGGTCTTTTTTCTCATTTTCTGCTCCAGAGCACA	ETS2_Control_TGTGAT40NGCA_KX_NACCGGANNNNNNTCCGGTN_m1_c4_short	NA	NA	C(N15)	0	NA
oligo_000502	SELEX nucleosome bound/unbound	ACGCTCTTCCGATCTNNTTTAAGAATTTCTGACCGGAAGTACTTCNGGTCAAAATGAGAATTTCCTGCTCCAGAGCACA	ETS2_Control_TGTGAT40NGCA_KX_NACCGGANNNNNNTCCGGTN_m1_c4_short	NA	NA	C(N15)	0	NA
oligo_000503	SELEX nucleosome bound/unbound	ACGCTCTTCCGATCTNNACGGAGTGAAGATGACCGGAAGTACTTCNGGTCATAAAAATTTTTTTCTGCTCCAGAGCACA	ETS2_Control_TGTGAT40NGCA_KX_NACCGGANNNNNNTCCGGTN_m1_c4_short	NA	NA	C(N15)	0	NA
oligo_000504	SELEX nucleosome bound/unbound	ACGCTCTTCCGATCTNNACGTACGGAAATTGACCGGAAGTACTTCNGGTCTTTCGGAAATATGTCTGCTCCAGAGCACA	ETS2_Control_TGTGAT40NGCA_KX_NACCGGANNNNNNTCCGGTN_m1_c4_short	NA	NA	C(N15)	0	NA
oligo_000505	SELEX nucleosome bound/unbound	ACGCTCTTCCGATCTNNCTTTCTAAAAATAGACCGGAAGTACTTCNGGTCGAGAAAAATTTTTCCTGCTCCAGAGCACA	ETS2_Control_TGTGAT40NGCA_KX_NACCGGANNNNNNTCCGGTN_m1_c4_short	NA	NA	C(N15)	0	NA
oligo_000506	SELEX nucleosome bound/unbound	ACGCTCTTCCGATCTNNTCTGACTTTATAAGACCGGAAGTACTTCNGGTCTGGTTCGATATTTTCTGCTCCAGAGCACA	ETS2_Control_TGTGAT40NGCA_KX_NACCGGANNNNNNTCCGGTN_m1_c4_short	NA	NA	C(N15)	0	NA
oligo_000507	SELEX nucleosome bound/unbound	ACGCTCTTCCGATCTNNAGGTCCCGGACTCGACCGGAAGTACTTCNGGTCTTCAGATTTTTTGACTGCTCCAGAGCACA	ETS2_Control_TGTGAT40NGCA_KX_NACCGGANNNNNNTCCGGTN_m1_c4_short	NA	NA	C(N15)	0	NA
oligo_000508	SELEX nucleosome bound/unbound	ACGCTCTTCCGATCTNNCAAATAAAAAATCGACCGGAAGTACTTCNGGTCCCCGAGAAATTTTTCTGCTCCAGAGCACA	ETS2_Control_TGTGAT40NGCA_KX_NACCGGANNNNNNTCCGGTN_m1_c4_short	NA	NA	C(N15)	0	NA
oligo_000509	SELEX nucleosome bound/unbound	ACGCTCTTCCGATCTNNTACACCGAGTGATGACCGGAAGTACTTCNGGTCCCGATCTTGAACTTCTGCTCCAGAGCACA	ETS2_Control_TGTGAT40NGCA_KX_NACCGGANNNNNNTCCGGTN_m1_c4_short	NA	NA	C(N15)	0	NA
oligo_000510	SELEX nucleosome bound/unbound	ACGCTCTTCCGATCTNNCGCTAGCCAAAAAGACCGGAAGTACTTCNGGTCCATCCGAGAATTTCCTGCTCCAGAGCACA	ETS2_Control_TGTGAT40NGCA_KX_NACCGGANNNNNNTCCGGTN_m1_c4_short	NA	NA	C(N15)	0	NA
oligo_000511	SELEX nucleosome bound/unbound	ACGCTCTTCCGATCTNNTAACGTATCTCACGACCGGAAGTACTTCNGGTCATATTTTCAAATTTCTGCTCCAGAGCACA	ETS2_Control_TGTGAT40NGCA_KX_NACCGGANNNNNNTCCGGTN_m1_c4_short	NA	NA	C(N15)	0	NA
oligo_000512	SELEX nucleosome bound/unbound	ACGCTCTTCCGATCTNNCCAAACGAAAATTGACCGGAAGTACTTCNGGTCACCCCAACTGATCTCTGCTCCAGAGCACA	ETS2_Control_TGTGAT40NGCA_KX_NACCGGANNNNNNTCCGGTN_m1_c4_short	NA	NA	C(N15)	0	NA
oligo_000513	SELEX nucleosome bound/unbound	ACGCTCTTCCGATCTNNTTTAGAAAAATTTGACCGGAAGTACTTCNGGTCTCTGATCCAACCGACTGCTCCAGAGCACA	ETS2_Control_TGTGAT40NGCA_KX_NACCGGANNNNNNTCCGGTN_m1_c4_short	NA	NA	C(N15)	0	NA
oligo_000514	SELEX nucleosome bound/unbound	ACGCTCTTCCGATCTNNCCTAGAGAATTCGGACCGGAAGTACTTCNGGTCATCGGGTGGGTCGACTGCTCCAGAGCACA	ETS2_Control_TGTGAT40NGCA_KX_NACCGGANNNNNNTCCGGTN_m1_c4_short	NA	NA	C(N15)	0	NA
oligo_000515	SELEX nucleosome bound/unbound	ACGCTCTTCCGATCTNNCCTGGGCAGATATGACCGGAAGTACTTCNGGTCTCAAGAATTTCATACTGCTCCAGAGCACA	ETS2_Control_TGTGAT40NGCA_KX_NACCGGANNNNNNTCCGGTN_m1_c4_short	NA	NA	C(N15)	0	NA
oligo_000516	SELEX nucleosome bound/unbound	ACGCTCTTCCGATCTNNTTGCGTGGTGATAGACCGGAAGTACTTCNGGTCAAAAATTATTTGAACTGCTCCAGAGCACA	ETS2_Control_TGTGAT40NGCA_KX_NACCGGANNNNNNTCCGGTN_m1_c4_short	NA	NA	C(N15)	0	NA
oligo_000517	SELEX nucleosome bound/unbound	ACGCTCTTCCGATCTNNTCTCTGGATAGGAGACCGGAAGTACTTCNGGTCGTATGAGAAAATTTCTGCTCCAGAGCACA	ETS2_Control_TGTGAT40NGCA_KX_NACCGGANNNNNNTCCGGTN_m1_c4_short	NA	NA	C(N15)	0	NA
oligo_000518	SELEX nucleosome bound/unbound	ACGCTCTTCCGATCTNNGAGGCTTGAAGTTGACCGGAAGTACTTCNGGTCACTTTCAAAATTTTCTGCTCCAGAGCACA	ETS2_Control_TGTGAT40NGCA_KX_NACCGGANNNNNNTCCGGTN_m1_c4_short	NA	NA	C(N15)	0	NA
oligo_000519	SELEX nucleosome bound/unbound	ACGCTCTTCCGATCTNNACACACGAAATCTGACCGGAAGTACTTCNGGTCAATCCACCACATATCTGCTCCAGAGCACA	ETS2_Control_TGTGAT40NGCA_KX_NACCGGANNNNNNTCCGGTN_m1_c4_short	NA	NA	C(N15)	0	NA
oligo_000520	SELEX nucleosome bound/unbound	ACGCTCTTCCGATCTNNTTAATAATTTTGGGACCGGAAGTACTTCNGGTCATTTTCGTCAAGTCCTGCTCCAGAGCACA	ETS2_Control_TGTGAT40NGCA_KX_NACCGGANNNNNNTCCGGTN_m1_c4_short	NA	NA	C(N15)	0	NA
oligo_000521	SELEX nucleosome bound/unbound	ACGCTCTTCCGATCTNNGAGTACGAAAAAAGACCGGAAGTACTTCNGGTCCACGGACTTCACCTCTGCTCCAGAGCACA	ETS2_Control_TGTGAT40NGCA_KX_NACCGGANNNNNNTCCGGTN_m1_c4_short	NA	NA	C(N15)	0	NA
oligo_000522	SELEX nucleosome bound/unbound	ACGCTCTTCCGATCTNNCCGCTGCCACTTCGACCGGAAGTACTTCNGGTCATCACGAATTCGCGCTGCTCCAGAGCACA	ETS2_Control_TGTGAT40NGCA_KX_NACCGGANNNNNNTCCGGTN_m1_c4_short	NA	NA	C(N15)	0	NA
oligo_000523	SELEX nucleosome bound/unbound	ACGCTCTTCCGATCTNNCACTAGGTAAAGAGACCGGAAGTACTTCNGGTCTTTTCGATTTTTGTCTGCTCCAGAGCACA	ETS2_Control_TGTGAT40NGCA_KX_NACCGGANNNNNNTCCGGTN_m1_c4_short	NA	NA	C(N15)	0	NA
oligo_000524	SELEX nucleosome bound/unbound	ACGCTCTTCCGATCTNNAACCGTAATGTGTGACCGGAAGTACTTCNGGTCAATTTCCATCCGAGCTGCTCCAGAGCACA	ETS2_Control_TGTGAT40NGCA_KX_NACCGGANNNNNNTCCGGTN_m1_c4_short	NA	NA	C(N15)	0	NA
oligo_000525	SELEX nucleosome bound/unbound	ACGCTCTTCCGATCTNNATAATAGAAATTCGACCGGAAGTACTTCNGGTCATAAACCAAATTTTCTGCTCCAGAGCACA	ETS2_Control_TGTGAT40NGCA_KX_NACCGGANNNNNNTCCGGTN_m1_c4_short	NA	NA	C(N15)	0	NA
oligo_000526	SELEX nucleosome bound/unbound	ACGCTCTTCCGATCTNNGTAGTACCCAAGAGACCGGAAGTACTTCNGGTCTGGTAAAATTTATCCTGCTCCAGAGCACA	ETS2_Control_TGTGAT40NGCA_KX_NACCGGANNNNNNTCCGGTN_m1_c4_short	NA	NA	C(N15)	0	NA
oligo_000527	SELEX nucleosome bound/unbound	ACGCTCTTCCGATCTNNACTGGCTACTCGAGACCGGAAGTACTTCNGGTCCAAAAAATTCGACCCTGCTCCAGAGCACA	ETS2_Control_TGTGAT40NGCA_KX_NACCGGANNNNNNTCCGGTN_m1_c4_short	NA	NA	C(N15)	0	NA
oligo_000528	SELEX nucleosome bound/unbound	ACGCTCTTCCGATCTNNGACCACATTTTGAGACCGGAAGTACTTCNGGTCTTTTGGTTTTGTCACTGCTCCAGAGCACA	ETS2_Control_TGTGAT40NGCA_KX_NACCGGANNNNNNTCCGGTN_m1_c4_short	NA	NA	C(N15)	0	NA
oligo_000529	SELEX nucleosome bound/unbound	ACGCTCTTCCGATCTNNGCTAAAATATAAAGACCGGAAGTACTTCNGGTCTTCCGAAATATCAACTGCTCCAGAGCACA	ETS2_Control_TGTGAT40NGCA_KX_NACCGGANNNNNNTCCGGTN_m1_c4_short	NA	NA	C(N15)	0	NA
oligo_000530	SELEX nucleosome bound/unbound	ACGCTCTTCCGATCTNNCCTGTGGTGGAATGACCGGAAGTACTTCNGGTCGGATTAAGATTTTTCTGCTCCAGAGCACA	ETS2_Control_TGTGAT40NGCA_KX_NACCGGANNNNNNTCCGGTN_m1_c4_short	NA	NA	C(N15)	0	NA
oligo_000531	SELEX nucleosome bound/unbound	ACGCTCTTCCGATCTNNAATTTAATTTTCCGACCGGAAGTACTTCNGGTCAATTCCGAGATCCACTGCTCCAGAGCACA	ETS2_Control_TGTGAT40NGCA_KX_NACCGGANNNNNNTCCGGTN_m1_c4_short	NA	NA	C(N15)	0	NA
oligo_000532	SELEX nucleosome bound/unbound	ACGCTCTTCCGATCTNNCGTAAACTTTTTTGACCGGAAGTACTTCNGGTCAAATCCAAATTTGACTGCTCCAGAGCACA	ETS2_Control_TGTGAT40NGCA_KX_NACCGGANNNNNNTCCGGTN_m1_c4_short	NA	NA	C(N15)	0	NA
oligo_000533	SELEX nucleosome bound/unbound	ACGCTCTTCCGATCTNNAGACGTGAACTTGGACCGGAAGTACTTCNGGTCCCGATTTTGAAATTCTGCTCCAGAGCACA	ETS2_Control_TGTGAT40NGCA_KX_NACCGGANNNNNNTCCGGTN_m1_c4_short	NA	NA	C(N15)	0	NA
oligo_000534	SELEX nucleosome bound/unbound	ACGCTCTTCCGATCTNNGTACAGGATGGAAGACCGGAAGTACTTCNGGTCTGAGGTCAGGTCAGCTGCTCCAGAGCACA	ETS2_Control_TGTGAT40NGCA_KX_NACCGGANNNNNNTCCGGTN_m1_c4_short	NA	NA	C(N15)	0	NA
oligo_000535	SELEX nucleosome bound/unbound	ACGCTCTTCCGATCTNNTAGAGACCAGAAAGACCGGAAGTACTTCNGGTCGTATTGGGGAAAATCTGCTCCAGAGCACA	ETS2_Control_TGTGAT40NGCA_KX_NACCGGANNNNNNTCCGGTN_m1_c4_short	NA	NA	C(N15)	0	NA
oligo_000536	SELEX nucleosome bound/unbound	ACGCTCTTCCGATCTNNGTGTCCCCGGATCGACCGGAAGTACTTCNGGTCTTTTCAAACATCATCTGCTCCAGAGCACA	ETS2_Control_TGTGAT40NGCA_KX_NACCGGANNNNNNTCCGGTN_m1_c4_short	NA	NA	C(N15)	0	NA
oligo_000537	SELEX nucleosome bound/unbound	ACGCTCTTCCGATCTNNAGAATAATTTCAGGACCGGAAGTACTTCNGGTCTCACTCGGTCCATGCTGCTCCAGAGCACA	ETS2_Control_TGTGAT40NGCA_KX_NACCGGANNNNNNTCCGGTN_m1_c4_short	NA	NA	C(N15)	0	NA
oligo_000538	SELEX nucleosome bound/unbound	ACGCTCTTCCGATCTNNTGACATATTTCATGACCGGAAGTACTTCNGGTCATCTTAGAAATTTTCTGCTCCAGAGCACA	ETS2_Control_TGTGAT40NGCA_KX_NACCGGANNNNNNTCCGGTN_m1_c4_short	NA	NA	C(N15)	0	NA
oligo_000539	SELEX nucleosome bound/unbound	ACGCTCTTCCGATCTNNGCGACCAAAATATGACCGGAAGTACTTCNGGTCGATTTGCAAAAATTCTGCTCCAGAGCACA	ETS2_Control_TGTGAT40NGCA_KX_NACCGGANNNNNNTCCGGTN_m1_c4_short	NA	NA	C(N15)	0	NA
oligo_000540	SELEX nucleosome bound/unbound	ACGCTCTTCCGATCTNNGACAATAATTCAAGACCGGAAGTACTTCNGGTCGCTCGAAAAATTCACTGCTCCAGAGCACA	ETS2_Control_TGTGAT40NGCA_KX_NACCGGANNNNNNTCCGGTN_m1_c4_short	NA	NA	C(N15)	0	NA
oligo_000541	SELEX nucleosome bound/unbound	ACGCTCTTCCGATCTNNAGATAAAATTCGGGACCGGAAGTACTTCNGGTCTTTTGTCTCGAAGTCTGCTCCAGAGCACA	ETS2_Control_TGTGAT40NGCA_KX_NACCGGANNNNNNTCCGGTN_m1_c4_short	NA	NA	C(N15)	0	NA
oligo_000542	SELEX nucleosome bound/unbound	ACGCTCTTCCGATCTNNGGCGCAGAAAATTGACCGGAAGTACTTCNGGTCCTTCCCAAATAAAACTGCTCCAGAGCACA	ETS2_Control_TGTGAT40NGCA_KX_NACCGGANNNNNNTCCGGTN_m1_c4_short	NA	NA	C(N15)	0	NA
oligo_000543	SELEX nucleosome bound/unbound	ACGCTCTTCCGATCTNNGCGAAAGTGAGAAGACCGGAAGTACTTCNGGTCTGACCTCGACCCAACTGCTCCAGAGCACA	ETS2_Control_TGTGAT40NGCA_KX_NACCGGANNNNNNTCCGGTN_m1_c4_short	NA	NA	C(N15)	0	NA
oligo_000544	SELEX nucleosome bound/unbound	ACGCTCTTCCGATCTNNCCCTTAACCAACGGACCGGAAGTACTTCNGGTCGACAAAAATTTGTCCTGCTCCAGAGCACA	ETS2_Control_TGTGAT40NGCA_KX_NACCGGANNNNNNTCCGGTN_m1_c4_short	NA	NA	C(N15)	0	NA
oligo_000545	SELEX nucleosome bound/unbound	ACGCTCTTCCGATCTNNCGTCTAAATCAATGACCGGAAGTACTTCNGGTCGAAAATTTTCCAAACTGCTCCAGAGCACA	ETS2_Control_TGTGAT40NGCA_KX_NACCGGANNNNNNTCCGGTN_m1_c4_short	NA	NA	C(N15)	0	NA
oligo_000546	SELEX nucleosome bound/unbound	ACGCTCTTCCGATCTNNTCATAGGTCATCCGACCGGAAGTACTTCNGGTCACAATTAGGAATTTCTGCTCCAGAGCACA	ETS2_Control_TGTGAT40NGCA_KX_NACCGGANNNNNNTCCGGTN_m1_c4_short	NA	NA	C(N15)	0	NA
oligo_000547	SELEX nucleosome bound/unbound	ACGCTCTTCCGATCTNNTACCAAGTGATGCGACCGGAAGTACTTCNGGTCCAAAAATCCCAAAACTGCTCCAGAGCACA	ETS2_Control_TGTGAT40NGCA_KX_NACCGGANNNNNNTCCGGTN_m1_c4_short	NA	NA	C(N15)	0	NA
oligo_000548	SELEX nucleosome bound/unbound	ACGCTCTTCCGATCTNNTCGGAGGATATATGACCGGAAGTACTTCNGGTCGGAGAAAAATAAATCTGCTCCAGAGCACA	ETS2_Control_TGTGAT40NGCA_KX_NACCGGANNNNNNTCCGGTN_m1_c4_short	NA	NA	C(N15)	0	NA
oligo_000549	SELEX nucleosome bound/unbound	ACGCTCTTCCGATCTNNACAGTAGTTGGATGACCGGAAGTACTTCNGGTCTTATTTTTTTTTTCCTGCTCCAGAGCACA	ETS2_Control_TGTGAT40NGCA_KX_NACCGGANNNNNNTCCGGTN_m1_c4_short	NA	NA	C(N15)	0	NA
oligo_000550	SELEX nucleosome bound/unbound	ACGCTCTTCCGATCTNNATAGCGCCATCAAGACCGGAAGTACTTCNGGTCTTTTTTTCCCATTACTGCTCCAGAGCACA	ETS2_Control_TGTGAT40NGCA_KX_NACCGGANNNNNNTCCGGTN_m1_c4_short	NA	NA	C(N15)	0	NA
oligo_000551	SELEX nucleosome bound/unbound	ACGCTCTTCCGATCTNNCAGTCGCCAAATTGACCGGAAGTACTTCNGGTCCGGAATTAAAATTTCTGCTCCAGAGCACA	ETS2_Control_TGTGAT40NGCA_KX_NACCGGANNNNNNTCCGGTN_m1_c4_short	NA	NA	C(N15)	0	NA
oligo_000552	SELEX nucleosome bound/unbound	ACGCTCTTCCGATCTNNAAGAGCAAAGTTCGACCGGAAGTACTTCNGGTCGTTCGAATTATTTTCTGCTCCAGAGCACA	ETS2_Control_TGTGAT40NGCA_KX_NACCGGANNNNNNTCCGGTN_m1_c4_short	NA	NA	C(N15)	0	NA
oligo_000553	SELEX nucleosome bound/unbound	ACGCTCTTCCGATCTNNGACGACGGAGATCGACCGGAAGTACTTCNGGTCTTGGATTTATTTTCCTGCTCCAGAGCACA	ETS2_Control_TGTGAT40NGCA_KX_NACCGGANNNNNNTCCGGTN_m1_c4_short	NA	NA	C(N15)	0	NA
oligo_000554	SELEX nucleosome bound/unbound	ACGCTCTTCCGATCTNNCGTTAGCCAAACAGACCGGAAGTACTTCNGGTCATTTTTTTTCATCCCTGCTCCAGAGCACA	ETS2_Control_TGTGAT40NGCA_KX_NACCGGANNNNNNTCCGGTN_m1_c4_short	NA	NA	C(N15)	0	NA
oligo_000555	SELEX nucleosome bound/unbound	ACGCTCTTCCGATCTNNTCGTGTTCGGCAAGACCGGAAGTACTTCNGGTCATTCAGATTATCGGCTGCTCCAGAGCACA	ETS2_Control_TGTGAT40NGCA_KX_NACCGGANNNNNNTCCGGTN_m1_c4_short	NA	NA	C(N15)	0	NA
oligo_000556	SELEX nucleosome bound/unbound	ACGCTCTTCCGATCTNNTGACGTGACCAAAGACCGGAAGTACTTCNGGTCTCCTCCCCATCGATCTGCTCCAGAGCACA	ETS2_Control_TGTGAT40NGCA_KX_NACCGGANNNNNNTCCGGTN_m1_c4_short	NA	NA	C(N15)	0	NA
oligo_000557	SELEX nucleosome bound/unbound	ACGCTCTTCCGATCTNNCTAGGAGTGGCGAGACCGGAAGTACTTCNGGTCCCTTCAATTTCGGGCTGCTCCAGAGCACA	ETS2_Control_TGTGAT40NGCA_KX_NACCGGANNNNNNTCCGGTN_m1_c4_short	NA	NA	C(N15)	0	NA
oligo_000558	SELEX nucleosome bound/unbound	ACGCTCTTCCGATCTNNAATAATATTCAACGACCGGAAGTACTTCNGGTCATGGAAAAATTTTTCTGCTCCAGAGCACA	ETS2_Control_TGTGAT40NGCA_KX_NACCGGANNNNNNTCCGGTN_m1_c4_short	NA	NA	C(N15)	0	NA
oligo_000559	SELEX nucleosome bound/unbound	ACGCTCTTCCGATCTNNTGGTAAGTCAAGTGACCGGAAGTACTTCNGGTCAAACTTACAATTTTCTGCTCCAGAGCACA	ETS2_Control_TGTGAT40NGCA_KX_NACCGGANNNNNNTCCGGTN_m1_c4_short	NA	NA	C(N15)	0	NA
oligo_000560	SELEX nucleosome bound/unbound	ACGCTCTTCCGATCTNNCTATCTGAAATTCGACCGGAAGTACTTCNGGTCGAATTGCATTTTTTCTGCTCCAGAGCACA	ETS2_Control_TGTGAT40NGCA_KX_NACCGGANNNNNNTCCGGTN_m1_c4_short	NA	NA	C(N15)	0	NA
oligo_000561	SELEX nucleosome bound/unbound	ACGCTCTTCCGATCTNNGCGTGTGAATCCAGACCGGAAGTACTTCNGGTCAAATTTTTTCACATCTGCTCCAGAGCACA	ETS2_Control_TGTGAT40NGCA_KX_NACCGGANNNNNNTCCGGTN_m1_c4_short	NA	NA	C(N15)	0	NA
oligo_000562	SELEX nucleosome bound/unbound	ACGCTCTTCCGATCTNNAGGGACTTGGAATGACCGGAAGTACTTCNGGTCATTATTACAAAGATCTGCTCCAGAGCACA	ETS2_Control_TGTGAT40NGCA_KX_NACCGGANNNNNNTCCGGTN_m1_c4_short	NA	NA	C(N15)	0	NA
oligo_000563	SELEX nucleosome bound/unbound	ACGCTCTTCCGATCTNNTTGTATATGATATGACCGGAAGTACTTCNGGTCATTTTCAAGTTTCGCTGCTCCAGAGCACA	ETS2_Control_TGTGAT40NGCA_KX_NACCGGANNNNNNTCCGGTN_m1_c4_short	NA	NA	C(N15)	0	NA
oligo_000564	SELEX nucleosome bound/unbound	ACGCTCTTCCGATCTNNACGAAAATGATACGACCGGAAGTACTTCNGGTCGATCGATGAAAATTCTGCTCCAGAGCACA	ETS2_Control_TGTGAT40NGCA_KX_NACCGGANNNNNNTCCGGTN_m1_c4_short	NA	NA	C(N15)	0	NA
oligo_000565	SELEX nucleosome bound/unbound	ACGCTCTTCCGATCTNNTTGTTAATCCGAAGACCGGAAGTACTTCNGGTCATTTTTTTTCAAAACTGCTCCAGAGCACA	ETS2_Control_TGTGAT40NGCA_KX_NACCGGANNNNNNTCCGGTN_m1_c4_short	NA	NA	C(N15)	0	NA
oligo_000566	SELEX nucleosome bound/unbound	ACGCTCTTCCGATCTNNAGGAGCGAGGATGGACCGGAAGTACTTCNGGTCATTAATTTTTTGGTCTGCTCCAGAGCACA	ETS2_Control_TGTGAT40NGCA_KX_NACCGGANNNNNNTCCGGTN_m1_c4_short	NA	NA	C(N15)	0	NA
oligo_000567	SELEX nucleosome bound/unbound	ACGCTCTTCCGATCTNNTTATGGTAAAATTGACCGGAAGTACTTCNGGTCCTGGTGCATAAATTCTGCTCCAGAGCACA	ETS2_Control_TGTGAT40NGCA_KX_NACCGGANNNNNNTCCGGTN_m1_c4_short	NA	NA	C(N15)	0	NA
oligo_000568	SELEX nucleosome bound/unbound	ACGCTCTTCCGATCTNNAATCATGGCCAATGACCGGAAGTACTTCNGGTCTTTAGAAAAATTTTCTGCTCCAGAGCACA	ETS2_Control_TGTGAT40NGCA_KX_NACCGGANNNNNNTCCGGTN_m1_c4_short	NA	NA	C(N15)	0	NA
oligo_000569	SELEX nucleosome bound/unbound	ACGCTCTTCCGATCTNNCATAAGCTTTGAGGACCGGAAGTACTTCNGGTCAAAATTTTTGTCTTCTGCTCCAGAGCACA	ETS2_Control_TGTGAT40NGCA_KX_NACCGGANNNNNNTCCGGTN_m1_c4_short	NA	NA	C(N15)	0	NA
oligo_000570	SELEX nucleosome bound/unbound	ACGCTCTTCCGATCTNNAAACCGGAATCTTGACCGGAAGTACTTCNGGTCTTTTCATCCACGAACTGCTCCAGAGCACA	ETS2_Control_TGTGAT40NGCA_KX_NACCGGANNNNNNTCCGGTN_m1_c4_short	NA	NA	C(N15)	0	NA
oligo_000571	SELEX nucleosome bound/unbound	ACGCTCTTCCGATCTNNACGCGGCCAAGTTGACCGGAAGTACTTCNGGTCTGTTCGAGATTTTCCTGCTCCAGAGCACA	ETS2_Control_TGTGAT40NGCA_KX_NACCGGANNNNNNTCCGGTN_m1_c4_short	NA	NA	C(N15)	0	NA
oligo_000572	SELEX nucleosome bound/unbound	ACGCTCTTCCGATCTNNGTGTTGTGAAAATGACCGGAAGTACTTCNGGTCAATTTTGATTTCGTCTGCTCCAGAGCACA	ETS2_Control_TGTGAT40NGCA_KX_NACCGGANNNNNNTCCGGTN_m1_c4_short	NA	NA	C(N15)	0	NA
oligo_000573	SELEX nucleosome bound/unbound	ACGCTCTTCCGATCTNNTTAACAGATCGGAGACCGGAAGTACTTCNGGTCCAGAGAATTTTCATCTGCTCCAGAGCACA	ETS2_Control_TGTGAT40NGCA_KX_NACCGGANNNNNNTCCGGTN_m1_c4_short	NA	NA	C(N15)	0	NA
oligo_000574	SELEX nucleosome bound/unbound	ACGCTCTTCCGATCTNNGCGAGAGTTGGAAGACCGGAAGTACTTCNGGTCACGTTGAGATTTCACTGCTCCAGAGCACA	ETS2_Control_TGTGAT40NGCA_KX_NACCGGANNNNNNTCCGGTN_m1_c4_short	NA	NA	C(N15)	0	NA
oligo_000575	SELEX nucleosome bound/unbound	ACGCTCTTCCGATCTNNGCCATAGTGAAATGACCGGAAGTACTTCNGGTCTGAAAATTTTTCCCCTGCTCCAGAGCACA	ETS2_Control_TGTGAT40NGCA_KX_NACCGGANNNNNNTCCGGTN_m1_c4_short	NA	NA	C(N15)	0	NA
oligo_000576	SELEX nucleosome bound/unbound	ACGCTCTTCCGATCTNNATTTGCTCGTGTCGACCGGAAGTACTTCNGGTCAAAATTCCAAATTCCTGCTCCAGAGCACA	ETS2_Control_TGTGAT40NGCA_KX_NACCGGANNNNNNTCCGGTN_m1_c4_short	NA	NA	C(N15)	0	NA
oligo_000577	SELEX nucleosome bound/unbound	ACGCTCTTCCGATCTNNGGTCAGGTTCGTGGACCGGAAGTACTTCNGGTCTATTTTGAAAAAATCTGCTCCAGAGCACA	ETS2_Control_TGTGAT40NGCA_KX_NACCGGANNNNNNTCCGGTN_m1_c4_short	NA	NA	C(N15)	0	NA
oligo_000578	SELEX nucleosome bound/unbound	ACGCTCTTCCGATCTNNGGCGACATGGACTGACCGGAAGTACTTCNGGTCGATGCAAAATTTTCCTGCTCCAGAGCACA	ETS2_Control_TGTGAT40NGCA_KX_NACCGGANNNNNNTCCGGTN_m1_c4_short	NA	NA	C(N15)	0	NA
oligo_000579	SELEX nucleosome bound/unbound	ACGCTCTTCCGATCTNNAGCTTAAGGTTGAGACCGGAAGTACTTCNGGTCTTTGAAACATATGACTGCTCCAGAGCACA	ETS2_Control_TGTGAT40NGCA_KX_NACCGGANNNNNNTCCGGTN_m1_c4_short	NA	NA	C(N15)	0	NA
oligo_000580	SELEX nucleosome bound/unbound	ACGCTCTTCCGATCTNNCAATGGGATCTCCGACCGGAAGTACTTCNGGTCTTCCGAAAAATTTTCTGCTCCAGAGCACA	ETS2_Control_TGTGAT40NGCA_KX_NACCGGANNNNNNTCCGGTN_m1_c4_short	NA	NA	C(N15)	0	NA
oligo_000581	SELEX nucleosome bound/unbound	ACGCTCTTCCGATCTNNGGGCGTCAACTGTGACCGGAAGTACTTCNGGTCTGCTCGACAATTTTCTGCTCCAGAGCACA	ETS2_Control_TGTGAT40NGCA_KX_NACCGGANNNNNNTCCGGTN_m1_c4_short	NA	NA	C(N15)	0	NA
oligo_000582	SELEX nucleosome bound/unbound	ACGCTCTTCCGATCTNNGTCCAGATTTCGAGACCGGAAGTACTTCNGGTCTCTCAAGATGGATCCTGCTCCAGAGCACA	ETS2_Control_TGTGAT40NGCA_KX_NACCGGANNNNNNTCCGGTN_m1_c4_short	NA	NA	C(N15)	0	NA
oligo_000583	SELEX nucleosome bound/unbound	ACGCTCTTCCGATCTNNGTATAGGTGGGGGGACCGGAAGTACTTCNGGTCTCCGAGAAAAAAAACTGCTCCAGAGCACA	ETS2_Control_TGTGAT40NGCA_KX_NACCGGANNNNNNTCCGGTN_m1_c4_short	NA	NA	C(N15)	0	NA
oligo_000584	SELEX nucleosome bound/unbound	ACGCTCTTCCGATCTNNTCTGGAAATTTATGACCGGAAGTACTTCNGGTCTGATTATTCAATTTCTGCTCCAGAGCACA	ETS2_Control_TGTGAT40NGCA_KX_NACCGGANNNNNNTCCGGTN_m1_c4_short	NA	NA	C(N15)	0	NA
oligo_000585	SELEX nucleosome bound/unbound	ACGCTCTTCCGATCTNNATTACTGGTCAGAGACCGGAAGTACTTCNGGTCATCGGTCTGGATCACTGCTCCAGAGCACA	ETS2_Control_TGTGAT40NGCA_KX_NACCGGANNNNNNTCCGGTN_m1_c4_short	NA	NA	C(N15)	0	NA
oligo_000586	SELEX nucleosome bound/unbound	ACGCTCTTCCGATCTNNAGAGCATGGACTAGACCGGAAGTACTTCNGGTCTCGAAAATAAAATTCTGCTCCAGAGCACA	ETS2_Control_TGTGAT40NGCA_KX_NACCGGANNNNNNTCCGGTN_m1_c4_short	NA	NA	C(N15)	0	NA
oligo_000587	SELEX nucleosome bound/unbound	ACGCTCTTCCGATCTNNCCATCTATCAGATGACCGGAAGTACTTCNGGTCTCCAAGTATGGTGACTGCTCCAGAGCACA	ETS2_Control_TGTGAT40NGCA_KX_NACCGGANNNNNNTCCGGTN_m1_c4_short	NA	NA	C(N15)	0	NA
oligo_000588	SELEX nucleosome bound/unbound	ACGCTCTTCCGATCTNNCTTAGAAATTTCGGACCGGAAGTACTTCNGGTCAATTGACCCGATCACTGCTCCAGAGCACA	ETS2_Control_TGTGAT40NGCA_KX_NACCGGANNNNNNTCCGGTN_m1_c4_short	NA	NA	C(N15)	0	NA
oligo_000589	SELEX nucleosome bound/unbound	ACGCTCTTCCGATCTNNGAACGCAAAAAAAGACCGGAAGTACTTCNGGTCGTCGCTTCAACTTTCTGCTCCAGAGCACA	ETS2_Control_TGTGAT40NGCA_KX_NACCGGANNNNNNTCCGGTN_m1_c4_short	NA	NA	C(N15)	0	NA
oligo_000590	SELEX nucleosome bound/unbound	ACGCTCTTCCGATCTNNCTATGCGATGAGTGACCGGAAGTACTTCNGGTCCACGCGAAGTACAACTGCTCCAGAGCACA	ETS2_Control_TGTGAT40NGCA_KX_NACCGGANNNNNNTCCGGTN_m1_c4_short	NA	NA	C(N15)	0	NA
oligo_000591	SELEX nucleosome bound/unbound	ACGCTCTTCCGATCTNNCTATGCTCGGCCAGACCGGAAGTACTTCNGGTCTTTCCGCGACATCGCTGCTCCAGAGCACA	ETS2_Control_TGTGAT40NGCA_KX_NACCGGANNNNNNTCCGGTN_m1_c4_short	NA	NA	C(N15)	0	NA
oligo_000592	SELEX nucleosome bound/unbound	ACGCTCTTCCGATCTNNAAAGGAGTTGGCAGACCGGAAGTACTTCNGGTCTTTTTCGCCAGGTGCTGCTCCAGAGCACA	ETS2_Control_TGTGAT40NGCA_KX_NACCGGANNNNNNTCCGGTN_m1_c4_short	NA	NA	C(N15)	0	NA
oligo_000593	SELEX nucleosome bound/unbound	ACGCTCTTCCGATCTNNGCCTTTGGCCAGGGACCGGAAGTACTTCNGGTCTTGGCAGTCGATGACTGCTCCAGAGCACA	ETS2_Control_TGTGAT40NGCA_KX_NACCGGANNNNNNTCCGGTN_m1_c4_short	NA	NA	C(N15)	0	NA
oligo_000594	SELEX nucleosome bound/unbound	ACGCTCTTCCGATCTNNGACCAGGTCGGCCGACCGGAAGTACTTCNGGTCGGTTCGCGAAGTTTCTGCTCCAGAGCACA	ETS2_Control_TGTGAT40NGCA_KX_NACCGGANNNNNNTCCGGTN_m1_c4_short	NA	NA	C(N15)	0	NA
oligo_000595	SELEX nucleosome bound/unbound	ACGCTCTTCCGATCTNNTGACCGCAAAAGTGACCGGAAGTACTTCNGGTCGTTGGCTGGTGGAACTGCTCCAGAGCACA	ETS2_Control_TGTGAT40NGCA_KX_NACCGGANNNNNNTCCGGTN_m1_c4_short	NA	NA	C(N15)	0	NA
oligo_000596	SELEX nucleosome bound/unbound	ACGCTCTTCCGATCTNNAATGGGCAACTTGGACCGGAAGTACTTCNGGTCAGCTGGCAAAAAGTCTGCTCCAGAGCACA	ETS2_Control_TGTGAT40NGCA_KX_NACCGGANNNNNNTCCGGTN_m1_c4_short	NA	NA	C(N15)	0	NA
oligo_000597	SELEX nucleosome bound/unbound	ACGCTCTTCCGATCTNNTGTTGAGGGCTCTAACANGAAGTACTTCCTGTTGAGCGCCCACAGAGCTGCTCCAGAGCACA	ETS2_Methyl_TAACGC40NGTG_KX_NACAGGANNNNNNTCCTGTN_m1_c4_short	NA	NA	C(N04)	0	NA
oligo_000598	SELEX nucleosome bound/unbound	ACGCTCTTCCGATCTNNACGGGTCTAGAGCAACANGAAGTACTTCCTGTTCTATTAAACGACGCCTGCTCCAGAGCACA	ETS2_Methyl_TAACGC40NGTG_KX_NACAGGANNNNNNTCCTGTN_m1_c4_short	NA	NA	C(N04)	0	NA
oligo_000599	SELEX nucleosome bound/unbound	ACGCTCTTCCGATCTNNCATAATACGCTCTAACANGAAGTACTTCCTGTTACAGGCTTCTAAGCCTGCTCCAGAGCACA	ETS2_Methyl_TAACGC40NGTG_KX_NACAGGANNNNNNTCCTGTN_m1_c4_short	NA	NA	C(N04)	0	NA
oligo_000600	SELEX nucleosome bound/unbound	ACGCTCTTCCGATCTNNCGTATACGCCTCTAACANGAAGTACTTCCTGTTTTAGACGCCCTACGCTGCTCCAGAGCACA	ETS2_Methyl_TAACGC40NGTG_KX_NACAGGANNNNNNTCCTGTN_m1_c4_short	NA	NA	C(N04)	0	NA
oligo_000601	SELEX nucleosome bound/unbound	ACGCTCTTCCGATCTNNCGCACCGCCTAAAAACANGAAGTACTTCCTGTTAAGGCCCTACAGGCCTGCTCCAGAGCACA	ETS2_Methyl_TAACGC40NGTG_KX_NACAGGANNNNNNTCCTGTN_m1_c4_short	NA	NA	C(N04)	0	NA
oligo_000602	SELEX nucleosome bound/unbound	ACGCTCTTCCGATCTNNGCGCGGTTTAGAGAACANGAAGTACTTCCTGTTACGCTTGCGCTTTACTGCTCCAGAGCACA	ETS2_Methyl_TAACGC40NGTG_KX_NACAGGANNNNNNTCCTGTN_m1_c4_short	NA	NA	C(N04)	0	NA
oligo_000603	SELEX nucleosome bound/unbound	ACGCTCTTCCGATCTNNCGGCGAAGCCGCTAACANGAAGTACTTCCTGTTTAAACGGCTCTAACCTGCTCCAGAGCACA	ETS2_Methyl_TAACGC40NGTG_KX_NACAGGANNNNNNTCCTGTN_m1_c4_short	NA	NA	C(N04)	0	NA
oligo_000604	SELEX nucleosome bound/unbound	ACGCTCTTCCGATCTNNGCTAAAGCCTTTAAACANGAAGTACTTCCTGTTAACGCACTGTAAGCCTGCTCCAGAGCACA	ETS2_Methyl_TAACGC40NGTG_KX_NACAGGANNNNNNTCCTGTN_m1_c4_short	NA	NA	C(N04)	0	NA
oligo_000605	SELEX nucleosome bound/unbound	ACGCTCTTCCGATCTNNCATGCTCTACGCCAACANGAAGTACTTCCTGTTCTAGCAGGCGGCTACTGCTCCAGAGCACA	ETS2_Methyl_TAACGC40NGTG_KX_NACAGGANNNNNNTCCTGTN_m1_c4_short	NA	NA	C(N04)	0	NA
oligo_000606	SELEX nucleosome bound/unbound	ACGCTCTTCCGATCTNNATTGAGAGCCTTTAACANGAAGTACTTCCTGTTTCTAATGGCTATAGCTGCTCCAGAGCACA	ETS2_Methyl_TAACGC40NGTG_KX_NACAGGANNNNNNTCCTGTN_m1_c4_short	NA	NA	C(N04)	0	NA
oligo_000607	SELEX nucleosome bound/unbound	ACGCTCTTCCGATCTNNCGTGGGGCTCTTAAACANGAAGTACTTCCTGTTGAGGCCTCTGAGGCCTGCTCCAGAGCACA	ETS2_Methyl_TAACGC40NGTG_KX_NACAGGANNNNNNTCCTGTN_m1_c4_short	NA	NA	C(N04)	0	NA
oligo_000608	SELEX nucleosome bound/unbound	ACGCTCTTCCGATCTNNTCTGGGTGCTACAAACANGAAGTACTTCCTGTTGTGCTTATAAGCCACTGCTCCAGAGCACA	ETS2_Methyl_TAACGC40NGTG_KX_NACAGGANNNNNNTCCTGTN_m1_c4_short	NA	NA	C(N04)	0	NA
oligo_000609	SELEX nucleosome bound/unbound	ACGCTCTTCCGATCTNNAGCATTCTACGTTAACANGAAGTACTTCCTGTTTGCGCGTTAACTAGCTGCTCCAGAGCACA	ETS2_Methyl_TAACGC40NGTG_KX_NACAGGANNNNNNTCCTGTN_m1_c4_short	NA	NA	C(N04)	0	NA
oligo_000610	SELEX nucleosome bound/unbound	ACGCTCTTCCGATCTNNAAGCTTCTTAGAAAACANGAAGTACTTCCTGTTGCTGCTAAGGGCTCCTGCTCCAGAGCACA	ETS2_Methyl_TAACGC40NGTG_KX_NACAGGANNNNNNTCCTGTN_m1_c4_short	NA	NA	C(N04)	0	NA
oligo_000611	SELEX nucleosome bound/unbound	ACGCTCTTCCGATCTNNAAGACTCTAATGGAACANGAAGTACTTCCTGTTAGCGCGTAACGCTACTGCTCCAGAGCACA	ETS2_Methyl_TAACGC40NGTG_KX_NACAGGANNNNNNTCCTGTN_m1_c4_short	NA	NA	C(N04)	0	NA
oligo_000612	SELEX nucleosome bound/unbound	ACGCTCTTCCGATCTNNGCGATGTATAGCGAACANGAAGTACTTCCTGTTGTAGAAGGCCGTAGCTGCTCCAGAGCACA	ETS2_Methyl_TAACGC40NGTG_KX_NACAGGANNNNNNTCCTGTN_m1_c4_short	NA	NA	C(N04)	0	NA
oligo_000613	SELEX nucleosome bound/unbound	ACGCTCTTCCGATCTNNTGTTTTTATAGCGAACANGAAGTACTTCCTGTTTTCTACTGCATAGGCTGCTCCAGAGCACA	ETS2_Methyl_TAACGC40NGTG_KX_NACAGGANNNNNNTCCTGTN_m1_c4_short	NA	NA	C(N04)	0	NA
oligo_000614	SELEX nucleosome bound/unbound	ACGCTCTTCCGATCTNNATGGTCGTAGAGAAACANGAAGTACTTCCTGTTAGCCGCTTTAACGTCTGCTCCAGAGCACA	ETS2_Methyl_TAACGC40NGTG_KX_NACAGGANNNNNNTCCTGTN_m1_c4_short	NA	NA	C(N04)	0	NA
oligo_000615	SELEX nucleosome bound/unbound	ACGCTCTTCCGATCTNNCGTCCCTAGGACGAACANGAAGTACTTCCTGTTGCAGGCGCCTGCAGCTGCTCCAGAGCACA	ETS2_Methyl_TAACGC40NGTG_KX_NACAGGANNNNNNTCCTGTN_m1_c4_short	NA	NA	C(N04)	0	NA
oligo_000616	SELEX nucleosome bound/unbound	ACGCTCTTCCGATCTNNGCCACAAGCCCTCAACANGAAGTACTTCCTGTTAGCCCCCTAGGCCCCTGCTCCAGAGCACA	ETS2_Methyl_TAACGC40NGTG_KX_NACAGGANNNNNNTCCTGTN_m1_c4_short	NA	NA	C(N04)	0	NA
oligo_000617	SELEX nucleosome bound/unbound	ACGCTCTTCCGATCTNNCAGGGTCCTAGAGAACANGAAGTACTTCCTGTTCGCTGGAGAGCTCTCTGCTCCAGAGCACA	ETS2_Methyl_TAACGC40NGTG_KX_NACAGGANNNNNNTCCTGTN_m1_c4_short	NA	NA	C(N04)	0	NA
oligo_000618	SELEX nucleosome bound/unbound	ACGCTCTTCCGATCTNNTACTTTCTAGGCCAACANGAAGTACTTCCTGTTCGTTTAGAGGGAGCCTGCTCCAGAGCACA	ETS2_Methyl_TAACGC40NGTG_KX_NACAGGANNNNNNTCCTGTN_m1_c4_short	NA	NA	C(N04)	0	NA
oligo_000619	SELEX nucleosome bound/unbound	ACGCTCTTCCGATCTNNACCCATGGGGCTCAACANGAAGTACTTCCTGTTTAAACCTTCTGAGCCTGCTCCAGAGCACA	ETS2_Methyl_TAACGC40NGTG_KX_NACAGGANNNNNNTCCTGTN_m1_c4_short	NA	NA	C(N04)	0	NA
oligo_000620	SELEX nucleosome bound/unbound	ACGCTCTTCCGATCTNNCAGTCATAGCCATAACANGAAGTACTTCCTGTTACGGCCCTCTAGGGCTGCTCCAGAGCACA	ETS2_Methyl_TAACGC40NGTG_KX_NACAGGANNNNNNTCCTGTN_m1_c4_short	NA	NA	C(N04)	0	NA
oligo_000621	SELEX nucleosome bound/unbound	ACGCTCTTCCGATCTNNTAAGCTCTATAGCAACANGAAGTACTTCCTGTTTGTTTAAGGCGCTTCTGCTCCAGAGCACA	ETS2_Methyl_TAACGC40NGTG_KX_NACAGGANNNNNNTCCTGTN_m1_c4_short	NA	NA	C(N04)	0	NA
oligo_000622	SELEX nucleosome bound/unbound	ACGCTCTTCCGATCTNNGAGGCCATTAGAGAACANGAAGTACTTCCTGTTAGCTTCCTAGGGGCCTGCTCCAGAGCACA	ETS2_Methyl_TAACGC40NGTG_KX_NACAGGANNNNNNTCCTGTN_m1_c4_short	NA	NA	C(N04)	0	NA
oligo_000623	SELEX nucleosome bound/unbound	ACGCTCTTCCGATCTNNGCATTATAAGCGCAACANGAAGTACTTCCTGTTGGGCTCCTGCGTTACTGCTCCAGAGCACA	ETS2_Methyl_TAACGC40NGTG_KX_NACAGGANNNNNNTCCTGTN_m1_c4_short	NA	NA	C(N04)	0	NA
oligo_000624	SELEX nucleosome bound/unbound	ACGCTCTTCCGATCTNNACTTTATAACGCCAACANGAAGTACTTCCTGTTTAGCGTAGTTACACCTGCTCCAGAGCACA	ETS2_Methyl_TAACGC40NGTG_KX_NACAGGANNNNNNTCCTGTN_m1_c4_short	NA	NA	C(N04)	0	NA
oligo_000625	SELEX nucleosome bound/unbound	ACGCTCTTCCGATCTNNCGGGGCGCGCTAAAACANGAAGTACTTCCTGTTTTTAAAACGACGCTCTGCTCCAGAGCACA	ETS2_Methyl_TAACGC40NGTG_KX_NACAGGANNNNNNTCCTGTN_m1_c4_short	NA	NA	C(N04)	0	NA
oligo_000626	SELEX nucleosome bound/unbound	ACGCTCTTCCGATCTNNGTCCAACGGGCTCAACANGAAGTACTTCCTGTTTGTTTAAAGCACGCCTGCTCCAGAGCACA	ETS2_Methyl_TAACGC40NGTG_KX_NACAGGANNNNNNTCCTGTN_m1_c4_short	NA	NA	C(N04)	0	NA
oligo_000627	SELEX nucleosome bound/unbound	ACGCTCTTCCGATCTNNCGACTGGCTAGAGAACANGAAGTACTTCCTGTTGTAGAGGGCCCCTACTGCTCCAGAGCACA	ETS2_Methyl_TAACGC40NGTG_KX_NACAGGANNNNNNTCCTGTN_m1_c4_short	NA	NA	C(N04)	0	NA
oligo_000628	SELEX nucleosome bound/unbound	ACGCTCTTCCGATCTNNTAGGGGTCCTGAGAACANGAAGTACTTCCTGTTAGCGCTAGAACGCGCTGCTCCAGAGCACA	ETS2_Methyl_TAACGC40NGTG_KX_NACAGGANNNNNNTCCTGTN_m1_c4_short	NA	NA	C(N04)	0	NA
oligo_000629	SELEX nucleosome bound/unbound	ACGCTCTTCCGATCTNNGCGCAACGGTTTAAACANGAAGTACTTCCTGTTGTTAGAACGCTTGCCTGCTCCAGAGCACA	ETS2_Methyl_TAACGC40NGTG_KX_NACAGGANNNNNNTCCTGTN_m1_c4_short	NA	NA	C(N04)	0	NA
oligo_000630	SELEX nucleosome bound/unbound	ACGCTCTTCCGATCTNNGCACATAGAGCTCAACANGAAGTACTTCCTGTTTCTCCTTATAACGCCTGCTCCAGAGCACA	ETS2_Methyl_TAACGC40NGTG_KX_NACAGGANNNNNNTCCTGTN_m1_c4_short	NA	NA	C(N04)	0	NA
oligo_000631	SELEX nucleosome bound/unbound	ACGCTCTTCCGATCTNNCCTACGAGGCGCTAACANGAAGTACTTCCTGTTATGGGGCGGTTTAACTGCTCCAGAGCACA	ETS2_Methyl_TAACGC40NGTG_KX_NACAGGANNNNNNTCCTGTN_m1_c4_short	NA	NA	C(N04)	0	NA
oligo_000632	SELEX nucleosome bound/unbound	ACGCTCTTCCGATCTNNGCAAGCTATTGCAAACANGAAGTACTTCCTGTTTAGAAGCCTGTAGCCTGCTCCAGAGCACA	ETS2_Methyl_TAACGC40NGTG_KX_NACAGGANNNNNNTCCTGTN_m1_c4_short	NA	NA	C(N04)	0	NA
oligo_000633	SELEX nucleosome bound/unbound	ACGCTCTTCCGATCTNNGCCATTTAAAGGCAACANGAAGTACTTCCTGTTTTTTAGAACGCGCCCTGCTCCAGAGCACA	ETS2_Methyl_TAACGC40NGTG_KX_NACAGGANNNNNNTCCTGTN_m1_c4_short	NA	NA	C(N04)	0	NA
oligo_000634	SELEX nucleosome bound/unbound	ACGCTCTTCCGATCTNNTGGTTTTAAACCGAACANGAAGTACTTCCTGTTTAGGGCTGCTTGTTCTGCTCCAGAGCACA	ETS2_Methyl_TAACGC40NGTG_KX_NACAGGANNNNNNTCCTGTN_m1_c4_short	NA	NA	C(N04)	0	NA
oligo_000635	SELEX nucleosome bound/unbound	ACGCTCTTCCGATCTNNAGTGTTTAAGCGTAACANGAAGTACTTCCTGTTTTTTAAGAGCGTAGCTGCTCCAGAGCACA	ETS2_Methyl_TAACGC40NGTG_KX_NACAGGANNNNNNTCCTGTN_m1_c4_short	NA	NA	C(N04)	0	NA
oligo_000636	SELEX nucleosome bound/unbound	ACGCTCTTCCGATCTNNTCCAACTAGCGCCAACANGAAGTACTTCCTGTTACAGAGCCCTCCTACTGCTCCAGAGCACA	ETS2_Methyl_TAACGC40NGTG_KX_NACAGGANNNNNNTCCTGTN_m1_c4_short	NA	NA	C(N04)	0	NA
oligo_000637	SELEX nucleosome bound/unbound	ACGCTCTTCCGATCTNNGGTAAAACGCTTCAACANGAAGTACTTCCTGTTTAGAGGCGTGTAGGCTGCTCCAGAGCACA	ETS2_Methyl_TAACGC40NGTG_KX_NACAGGANNNNNNTCCTGTN_m1_c4_short	NA	NA	C(N04)	0	NA
oligo_000638	SELEX nucleosome bound/unbound	ACGCTCTTCCGATCTNNAGCTAAAGGCCTCAACANGAAGTACTTCCTGTTGGGGGCTACAGCTACTGCTCCAGAGCACA	ETS2_Methyl_TAACGC40NGTG_KX_NACAGGANNNNNNTCCTGTN_m1_c4_short	NA	NA	C(N04)	0	NA
oligo_000639	SELEX nucleosome bound/unbound	ACGCTCTTCCGATCTNNAGTATGTAGAGCGAACANGAAGTACTTCCTGTTAGGCGTTAGCGCGCCTGCTCCAGAGCACA	ETS2_Methyl_TAACGC40NGTG_KX_NACAGGANNNNNNTCCTGTN_m1_c4_short	NA	NA	C(N04)	0	NA
oligo_000640	SELEX nucleosome bound/unbound	ACGCTCTTCCGATCTNNGCAGCAATGGCTCAACANGAAGTACTTCCTGTTAATAAGCCGCAGAGCTGCTCCAGAGCACA	ETS2_Methyl_TAACGC40NGTG_KX_NACAGGANNNNNNTCCTGTN_m1_c4_short	NA	NA	C(N04)	0	NA
oligo_000641	SELEX nucleosome bound/unbound	ACGCTCTTCCGATCTNNCTCTTGTACGCAGAACANGAAGTACTTCCTGTTCTAGAAGACGCGCTCTGCTCCAGAGCACA	ETS2_Methyl_TAACGC40NGTG_KX_NACAGGANNNNNNTCCTGTN_m1_c4_short	NA	NA	C(N04)	0	NA
oligo_000642	SELEX nucleosome bound/unbound	ACGCTCTTCCGATCTNNCACTTATAGCGCTAACANGAAGTACTTCCTGTTCTAACGCTCTGCTGCTGCTCCAGAGCACA	ETS2_Methyl_TAACGC40NGTG_KX_NACAGGANNNNNNTCCTGTN_m1_c4_short	NA	NA	C(N04)	0	NA
oligo_000643	SELEX nucleosome bound/unbound	ACGCTCTTCCGATCTNNCACTCCATAGGAGAACANGAAGTACTTCCTGTTGCGCTCTGCGCGCGCTGCTCCAGAGCACA	ETS2_Methyl_TAACGC40NGTG_KX_NACAGGANNNNNNTCCTGTN_m1_c4_short	NA	NA	C(N04)	0	NA
oligo_000644	SELEX nucleosome bound/unbound	ACGCTCTTCCGATCTNNCAAGACAGCCTAGAACANGAAGTACTTCCTGTTACACTATAACGGCTCTGCTCCAGAGCACA	ETS2_Methyl_TAACGC40NGTG_KX_NACAGGANNNNNNTCCTGTN_m1_c4_short	NA	NA	C(N04)	0	NA
oligo_000645	SELEX nucleosome bound/unbound	ACGCTCTTCCGATCTNNCGTAAAAGCAGTAAACANGAAGTACTTCCTGTTGCTCTCTAGCCGCTCTGCTCCAGAGCACA	ETS2_Methyl_TAACGC40NGTG_KX_NACAGGANNNNNNTCCTGTN_m1_c4_short	NA	NA	C(N04)	0	NA
oligo_000646	SELEX nucleosome bound/unbound	ACGCTCTTCCGATCTNNCTATACACGCAGCAACANGAAGTACTTCCTGTTAAGGCTCTCTGCGCCTGCTCCAGAGCACA	ETS2_Methyl_TAACGC40NGTG_KX_NACAGGANNNNNNTCCTGTN_m1_c4_short	NA	NA	C(N04)	0	NA
oligo_000647	SELEX nucleosome bound/unbound	ACGCTCTTCCGATCTNNTGCAAATAGCTTCAACANGAAGTACTTCCTGTTCTGCGTACAGGGAGCTGCTCCAGAGCACA	ETS2_Methyl_TAACGC40NGTG_KX_NACAGGANNNNNNTCCTGTN_m1_c4_short	NA	NA	C(N04)	0	NA
oligo_000648	SELEX nucleosome bound/unbound	ACGCTCTTCCGATCTNNCGTCAAAGGCTGCAACANGAAGTACTTCCTGTTAGAGCCCAGGAAGCCTGCTCCAGAGCACA	ETS2_Methyl_TAACGC40NGTG_KX_NACAGGANNNNNNTCCTGTN_m1_c4_short	NA	NA	C(N04)	0	NA
oligo_000649	SELEX nucleosome bound/unbound	ACGCTCTTCCGATCTNNTAATTGTGCTGTAAACANGAAGTACTTCCTGTTAGGGGCTGTAGCGCCTGCTCCAGAGCACA	ETS2_Methyl_TAACGC40NGTG_KX_NACAGGANNNNNNTCCTGTN_m1_c4_short	NA	NA	C(N04)	0	NA
oligo_000650	SELEX nucleosome bound/unbound	ACGCTCTTCCGATCTNNCTGAGAAGGCCTTAACANGAAGTACTTCCTGTTCTACGTGTATACGTCTGCTCCAGAGCACA	ETS2_Methyl_TAACGC40NGTG_KX_NACAGGANNNNNNTCCTGTN_m1_c4_short	NA	NA	C(N04)	0	NA
oligo_000651	SELEX nucleosome bound/unbound	ACGCTCTTCCGATCTNNACCCCCTGGGGCGAACANGAAGTACTTCCTGTTTAGGGCAATTAGAGCTGCTCCAGAGCACA	ETS2_Methyl_TAACGC40NGTG_KX_NACAGGANNNNNNTCCTGTN_m1_c4_short	NA	NA	C(N04)	0	NA
oligo_000652	SELEX nucleosome bound/unbound	ACGCTCTTCCGATCTNNAGTCAAGCGCGTAAACANGAAGTACTTCCTGTTGACGCTGTAGAGCCCTGCTCCAGAGCACA	ETS2_Methyl_TAACGC40NGTG_KX_NACAGGANNNNNNTCCTGTN_m1_c4_short	NA	NA	C(N04)	0	NA
oligo_000653	SELEX nucleosome bound/unbound	ACGCTCTTCCGATCTNNGTATAATAGACACAACANGAAGTACTTCCTGTTCTCTAAGGCCCTACCTGCTCCAGAGCACA	ETS2_Methyl_TAACGC40NGTG_KX_NACAGGANNNNNNTCCTGTN_m1_c4_short	NA	NA	C(N04)	0	NA
oligo_000654	SELEX nucleosome bound/unbound	ACGCTCTTCCGATCTNNATCCAAGCGTTGTAACANGAAGTACTTCCTGTTCTATAGAGCCTTAGCTGCTCCAGAGCACA	ETS2_Methyl_TAACGC40NGTG_KX_NACAGGANNNNNNTCCTGTN_m1_c4_short	NA	NA	C(N04)	0	NA
oligo_000655	SELEX nucleosome bound/unbound	ACGCTCTTCCGATCTNNCGCTTCAGGGGCTAACANGAAGTACTTCCTGTTGCTTACAGCACGTTCTGCTCCAGAGCACA	ETS2_Methyl_TAACGC40NGTG_KX_NACAGGANNNNNNTCCTGTN_m1_c4_short	NA	NA	C(N04)	0	NA
oligo_000656	SELEX nucleosome bound/unbound	ACGCTCTTCCGATCTNNAAATCGACGCCTTAACANGAAGTACTTCCTGTTAAGCATTTTAACGCCTGCTCCAGAGCACA	ETS2_Methyl_TAACGC40NGTG_KX_NACAGGANNNNNNTCCTGTN_m1_c4_short	NA	NA	C(N04)	0	NA
oligo_000657	SELEX nucleosome bound/unbound	ACGCTCTTCCGATCTNNAGGGGTCTAGGGGAACANGAAGTACTTCCTGTTGGGCGTAAGGCGTACTGCTCCAGAGCACA	ETS2_Methyl_TAACGC40NGTG_KX_NACAGGANNNNNNTCCTGTN_m1_c4_short	NA	NA	C(N04)	0	NA
oligo_000658	SELEX nucleosome bound/unbound	ACGCTCTTCCGATCTNNGCAGAGGCTCCAGAACANGAAGTACTTCCTGTTTGCACTAGCACGCTCTGCTCCAGAGCACA	ETS2_Methyl_TAACGC40NGTG_KX_NACAGGANNNNNNTCCTGTN_m1_c4_short	NA	NA	C(N04)	0	NA
oligo_000659	SELEX nucleosome bound/unbound	ACGCTCTTCCGATCTNNGTATACCGCTGCGAACANGAAGTACTTCCTGTTCCTAATGGCGTTAACTGCTCCAGAGCACA	ETS2_Methyl_TAACGC40NGTG_KX_NACAGGANNNNNNTCCTGTN_m1_c4_short	NA	NA	C(N04)	0	NA
oligo_000660	SELEX nucleosome bound/unbound	ACGCTCTTCCGATCTNNAAGAAATAGCGCTAACANGAAGTACTTCCTGTTCACGCGCAAAGGCGCTGCTCCAGAGCACA	ETS2_Methyl_TAACGC40NGTG_KX_NACAGGANNNNNNTCCTGTN_m1_c4_short	NA	NA	C(N04)	0	NA
oligo_000661	SELEX nucleosome bound/unbound	ACGCTCTTCCGATCTNNCAGGGCGTGCACGAACANGAAGTACTTCCTGTTGGGTCCCTAGGGGCCTGCTCCAGAGCACA	ETS2_Methyl_TAACGC40NGTG_KX_NACAGGANNNNNNTCCTGTN_m1_c4_short	NA	NA	C(N04)	0	NA
oligo_000662	SELEX nucleosome bound/unbound	ACGCTCTTCCGATCTNNGGGAGATGCTTAAAACANGAAGTACTTCCTGTTGGCCTTTAAACAGCCTGCTCCAGAGCACA	ETS2_Methyl_TAACGC40NGTG_KX_NACAGGANNNNNNTCCTGTN_m1_c4_short	NA	NA	C(N04)	0	NA
oligo_000663	SELEX nucleosome bound/unbound	ACGCTCTTCCGATCTNNAGCCGTGTGTAGAAACANGAAGTACTTCCTGTTGGCGCCTTAGAGCGCTGCTCCAGAGCACA	ETS2_Methyl_TAACGC40NGTG_KX_NACAGGANNNNNNTCCTGTN_m1_c4_short	NA	NA	C(N04)	0	NA
oligo_000664	SELEX nucleosome bound/unbound	ACGCTCTTCCGATCTNNCATCCACGTCCCTAACANGAAGTACTTCCTGTTCTAAGCCGTGTAGCCTGCTCCAGAGCACA	ETS2_Methyl_TAACGC40NGTG_KX_NACAGGANNNNNNTCCTGTN_m1_c4_short	NA	NA	C(N04)	0	NA
oligo_000665	SELEX nucleosome bound/unbound	ACGCTCTTCCGATCTNNAAGCTCGTAAGGCAACANGAAGTACTTCCTGTTCGATTACGCGCTATCTGCTCCAGAGCACA	ETS2_Methyl_TAACGC40NGTG_KX_NACAGGANNNNNNTCCTGTN_m1_c4_short	NA	NA	C(N04)	0	NA
oligo_000666	SELEX nucleosome bound/unbound	ACGCTCTTCCGATCTNNTGTGGTCCCTAGGAACANGAAGTACTTCCTGTTTGCCGCGTAGGGCCCTGCTCCAGAGCACA	ETS2_Methyl_TAACGC40NGTG_KX_NACAGGANNNNNNTCCTGTN_m1_c4_short	NA	NA	C(N04)	0	NA
oligo_000667	SELEX nucleosome bound/unbound	ACGCTCTTCCGATCTNNTGGGGTTCCTAGTAACANGAAGTACTTCCTGTTGCATTCAGCGCGTACTGCTCCAGAGCACA	ETS2_Methyl_TAACGC40NGTG_KX_NACAGGANNNNNNTCCTGTN_m1_c4_short	NA	NA	C(N04)	0	NA
oligo_000668	SELEX nucleosome bound/unbound	ACGCTCTTCCGATCTNNGTGAACTAGAGCCAACANGAAGTACTTCCTGTTGGGCTCCCTAGAGCCTGCTCCAGAGCACA	ETS2_Methyl_TAACGC40NGTG_KX_NACAGGANNNNNNTCCTGTN_m1_c4_short	NA	NA	C(N04)	0	NA
oligo_000669	SELEX nucleosome bound/unbound	ACGCTCTTCCGATCTNNGACTTATACGCCGAACANGAAGTACTTCCTGTTGCATTACGCAGAGCCTGCTCCAGAGCACA	ETS2_Methyl_TAACGC40NGTG_KX_NACAGGANNNNNNTCCTGTN_m1_c4_short	NA	NA	C(N04)	0	NA
oligo_000670	SELEX nucleosome bound/unbound	ACGCTCTTCCGATCTNNATTGAGACGGGCGAACANGAAGTACTTCCTGTTGCCGCGTAGGACGCCTGCTCCAGAGCACA	ETS2_Methyl_TAACGC40NGTG_KX_NACAGGANNNNNNTCCTGTN_m1_c4_short	NA	NA	C(N04)	0	NA
oligo_000671	SELEX nucleosome bound/unbound	ACGCTCTTCCGATCTNNTTGATTTAACGTGAACANGAAGTACTTCCTGTTCGCCTGCACGTACGCTGCTCCAGAGCACA	ETS2_Methyl_TAACGC40NGTG_KX_NACAGGANNNNNNTCCTGTN_m1_c4_short	NA	NA	C(N04)	0	NA
oligo_000672	SELEX nucleosome bound/unbound	ACGCTCTTCCGATCTNNCCATTACGCCGTGAACANGAAGTACTTCCTGTTGGCTCTCTAGAAGCCTGCTCCAGAGCACA	ETS2_Methyl_TAACGC40NGTG_KX_NACAGGANNNNNNTCCTGTN_m1_c4_short	NA	NA	C(N04)	0	NA
oligo_000673	SELEX nucleosome bound/unbound	ACGCTCTTCCGATCTNNTACCAACGGGCTGAACANGAAGTACTTCCTGTTTAGGCTAGTAGCGTCTGCTCCAGAGCACA	ETS2_Methyl_TAACGC40NGTG_KX_NACAGGANNNNNNTCCTGTN_m1_c4_short	NA	NA	C(N04)	0	NA
oligo_000674	SELEX nucleosome bound/unbound	ACGCTCTTCCGATCTNNCACGTATAGAGCTAACANGAAGTACTTCCTGTTTAGAGCACGCTGTACTGCTCCAGAGCACA	ETS2_Methyl_TAACGC40NGTG_KX_NACAGGANNNNNNTCCTGTN_m1_c4_short	NA	NA	C(N04)	0	NA
oligo_000675	SELEX nucleosome bound/unbound	ACGCTCTTCCGATCTNNCTTTCAAGCGCGTAACANGAAGTACTTCCTGTTATATATAGCCGCTACTGCTCCAGAGCACA	ETS2_Methyl_TAACGC40NGTG_KX_NACAGGANNNNNNTCCTGTN_m1_c4_short	NA	NA	C(N04)	0	NA
oligo_000676	SELEX nucleosome bound/unbound	ACGCTCTTCCGATCTNNGCAAGGGCGTTTAAACANGAAGTACTTCCTGTTTAAACCGTCTAGCGCTGCTCCAGAGCACA	ETS2_Methyl_TAACGC40NGTG_KX_NACAGGANNNNNNTCCTGTN_m1_c4_short	NA	NA	C(N04)	0	NA
oligo_000677	SELEX nucleosome bound/unbound	ACGCTCTTCCGATCTNNTTTATGACGTTTAAACANGAAGTACTTCCTGTTGAAAGCTTGTAACGCTGCTCCAGAGCACA	ETS2_Methyl_TAACGC40NGTG_KX_NACAGGANNNNNNTCCTGTN_m1_c4_short	NA	NA	C(N04)	0	NA
oligo_000678	SELEX nucleosome bound/unbound	ACGCTCTTCCGATCTNNCGATACCGCTATGAACANGAAGTACTTCCTGTTGCTTAGCTAAGCGCCTGCTCCAGAGCACA	ETS2_Methyl_TAACGC40NGTG_KX_NACAGGANNNNNNTCCTGTN_m1_c4_short	NA	NA	C(N04)	0	NA
oligo_000679	SELEX nucleosome bound/unbound	ACGCTCTTCCGATCTNNTGGCACCGTGCTAAACANGAAGTACTTCCTGTTTGCTTTAAAAGCCTCTGCTCCAGAGCACA	ETS2_Methyl_TAACGC40NGTG_KX_NACAGGANNNNNNTCCTGTN_m1_c4_short	NA	NA	C(N04)	0	NA
oligo_000680	SELEX nucleosome bound/unbound	ACGCTCTTCCGATCTNNAAACCTATTTAAGAACANGAAGTACTTCCTGTTGCGCACTAGAGCACCTGCTCCAGAGCACA	ETS2_Methyl_TAACGC40NGTG_KX_NACAGGANNNNNNTCCTGTN_m1_c4_short	NA	NA	C(N04)	0	NA
oligo_000681	SELEX nucleosome bound/unbound	ACGCTCTTCCGATCTNNGATAGAACGCTATAACANGAAGTACTTCCTGTTACTAGCTACAGGCTCTGCTCCAGAGCACA	ETS2_Methyl_TAACGC40NGTG_KX_NACAGGANNNNNNTCCTGTN_m1_c4_short	NA	NA	C(N04)	0	NA
oligo_000682	SELEX nucleosome bound/unbound	ACGCTCTTCCGATCTNNCCTATGAGCTGTAAACANGAAGTACTTCCTGTTCGCGTAGGTGTCTACTGCTCCAGAGCACA	ETS2_Methyl_TAACGC40NGTG_KX_NACAGGANNNNNNTCCTGTN_m1_c4_short	NA	NA	C(N04)	0	NA
oligo_000683	SELEX nucleosome bound/unbound	ACGCTCTTCCGATCTNNGGGAGGGTTCTACAACANGAAGTACTTCCTGTTCGCTCTATAGCACGCTGCTCCAGAGCACA	ETS2_Methyl_TAACGC40NGTG_KX_NACAGGANNNNNNTCCTGTN_m1_c4_short	NA	NA	C(N04)	0	NA
oligo_000684	SELEX nucleosome bound/unbound	ACGCTCTTCCGATCTNNAAAACCAGGGCGTAACANGAAGTACTTCCTGTTCTACGTCCAGAGCGCTGCTCCAGAGCACA	ETS2_Methyl_TAACGC40NGTG_KX_NACAGGANNNNNNTCCTGTN_m1_c4_short	NA	NA	C(N04)	0	NA
oligo_000685	SELEX nucleosome bound/unbound	ACGCTCTTCCGATCTNNCCGGTAGCCCTACAACANGAAGTACTTCCTGTTAACCGTTTAAACGCCTGCTCCAGAGCACA	ETS2_Methyl_TAACGC40NGTG_KX_NACAGGANNNNNNTCCTGTN_m1_c4_short	NA	NA	C(N04)	0	NA
oligo_000686	SELEX nucleosome bound/unbound	ACGCTCTTCCGATCTNNAAGAGGAGCGTAAAACANGAAGTACTTCCTGTTAAAGCTCTACGCGCCTGCTCCAGAGCACA	ETS2_Methyl_TAACGC40NGTG_KX_NACAGGANNNNNNTCCTGTN_m1_c4_short	NA	NA	C(N04)	0	NA
oligo_000687	SELEX nucleosome bound/unbound	ACGCTCTTCCGATCTNNAATGGTTTTAAACAACANGAAGTACTTCCTGTTGCGCGTGTACGCTACTGCTCCAGAGCACA	ETS2_Methyl_TAACGC40NGTG_KX_NACAGGANNNNNNTCCTGTN_m1_c4_short	NA	NA	C(N04)	0	NA
oligo_000688	SELEX nucleosome bound/unbound	ACGCTCTTCCGATCTNNCGGACCGTGCTACAACANGAAGTACTTCCTGTTAAAACCCTCCTAGCCTGCTCCAGAGCACA	ETS2_Methyl_TAACGC40NGTG_KX_NACAGGANNNNNNTCCTGTN_m1_c4_short	NA	NA	C(N04)	0	NA
oligo_000689	SELEX nucleosome bound/unbound	ACGCTCTTCCGATCTNNGTGCCTGTAGAGCAACANGAAGTACTTCCTGTTTGCAATGCTCGTAGCTGCTCCAGAGCACA	ETS2_Methyl_TAACGC40NGTG_KX_NACAGGANNNNNNTCCTGTN_m1_c4_short	NA	NA	C(N04)	0	NA
oligo_000690	SELEX nucleosome bound/unbound	ACGCTCTTCCGATCTNNCGTCGATTAAGGGAACANGAAGTACTTCCTGTTGTTAGACGCTCCGCCTGCTCCAGAGCACA	ETS2_Methyl_TAACGC40NGTG_KX_NACAGGANNNNNNTCCTGTN_m1_c4_short	NA	NA	C(N04)	0	NA
oligo_000691	SELEX nucleosome bound/unbound	ACGCTCTTCCGATCTNNGCGAATAGGGCCCAACANGAAGTACTTCCTGTTTGCAGTACTCTTTACTGCTCCAGAGCACA	ETS2_Methyl_TAACGC40NGTG_KX_NACAGGANNNNNNTCCTGTN_m1_c4_short	NA	NA	C(N04)	0	NA
oligo_000692	SELEX nucleosome bound/unbound	ACGCTCTTCCGATCTNNTTGTACTGTAGGGAACANGAAGTACTTCCTGTTTTTAAAGGCTCTTACTGCTCCAGAGCACA	ETS2_Methyl_TAACGC40NGTG_KX_NACAGGANNNNNNTCCTGTN_m1_c4_short	NA	NA	C(N04)	0	NA
oligo_000693	SELEX nucleosome bound/unbound	ACGCTCTTCCGATCTNNATAAAAACAACGTAACANGAAGTACTTCCTGTTAGAAGGTGCTTAAACTGCTCCAGAGCACA	ETS2_Methyl_TAACGC40NGTG_KX_NACAGGANNNNNNTCCTGTN_m1_c4_short	NA	NA	C(N04)	0	NA
oligo_000694	SELEX nucleosome bound/unbound	ACGCTCTTCCGATCTNNAATGAGGCTCTTAAACANGAAGTACTTCCTGTTCTAACGTGTAATAGCTGCTCCAGAGCACA	ETS2_Methyl_TAACGC40NGTG_KX_NACAGGANNNNNNTCCTGTN_m1_c4_short	NA	NA	C(N04)	0	NA
oligo_000695	SELEX nucleosome bound/unbound	ACGCTCTTCCGATCTNNTTAAAAGCACCCGAACANGAAGTACTTCCTGTTAAACGCCTCTAGAGCTGCTCCAGAGCACA	ETS2_Methyl_TAACGC40NGTG_KX_NACAGGANNNNNNTCCTGTN_m1_c4_short	NA	NA	C(N04)	0	NA
oligo_000696	SELEX nucleosome bound/unbound	ACGCTCTTCCGATCTNNCTCTCCAGAGAGCAACANGAAGTACTTCCTGTTGAGAGCGTTATACGCTGCTCCAGAGCACA	ETS2_Methyl_TAACGC40NGTG_KX_NACAGGANNNNNNTCCTGTN_m1_c4_short	NA	NA	C(N04)	0	NA
oligo_000697	SELEX nucleosome bound/unbound	ACGCTCTTCCGATCTNNCGCAACTAGCTCTAACANGAAGTACTTCCTGTTACGCCCCGCGCGCCCTGCTCCAGAGCACA	ETS2_Methyl_TAACGC40NGTG_KX_NACAGGANNNNNNTCCTGTN_m1_c4_short	NA	NA	C(N04)	0	NA
oligo_000698	SELEX nucleosome bound/unbound	ACGCTCTTCCGATCTNNTTTGATGCGTAGCAACANGAAGTACTTCCTGTTGCACGGGCGTGCAGCTGCTCCAGAGCACA	ETS2_Methyl_TAACGC40NGTG_KX_NACAGGANNNNNNTCCTGTN_m1_c4_short	NA	NA	C(N04)	0	NA
oligo_000699	SELEX nucleosome bound/unbound	ACGCTCTTCCGATCTNNAGCTCAAAGGCACAACANGAAGTACTTCCTGTTGCGCTATAAAGCCTCTGCTCCAGAGCACA	ETS2_Methyl_TAACGC40NGTG_KX_NACAGGANNNNNNTCCTGTN_m1_c4_short	NA	NA	C(N04)	0	NA
oligo_000700	SELEX nucleosome bound/unbound	ACGCTCTTCCGATCTNNGTTACCAGCAGCGAACANGAAGTACTTCCTGTTGTGCTTTAGCCCTGCTGCTCCAGAGCACA	ETS2_Methyl_TAACGC40NGTG_KX_NACAGGANNNNNNTCCTGTN_m1_c4_short	NA	NA	C(N04)	0	NA
oligo_000701	SELEX nucleosome bound/unbound	ACGCTCTTCCGATCTNNTGCTGGAGCCTCTAACANGAAGTACTTCCTGTTCGTGCTTTGCAGTGCTGCTCCAGAGCACA	ETS2_Methyl_TAACGC40NGTG_KX_NACAGGANNNNNNTCCTGTN_m1_c4_short	NA	NA	C(N04)	0	NA
oligo_000702	SELEX nucleosome bound/unbound	ACGCTCTTCCGATCTNNCAGCATGCTCTACAACANGAAGTACTTCCTGTTCGCCTGACTAGCGTCTGCTCCAGAGCACA	ETS2_Methyl_TAACGC40NGTG_KX_NACAGGANNNNNNTCCTGTN_m1_c4_short	NA	NA	C(N04)	0	NA
oligo_000703	SELEX nucleosome bound/unbound	ACGCTCTTCCGATCTNNTTCAGGAGCACGCAACANGAAGTACTTCCTGTTAGCACGCTATACGCCTGCTCCAGAGCACA	ETS2_Methyl_TAACGC40NGTG_KX_NACAGGANNNNNNTCCTGTN_m1_c4_short	NA	NA	C(N04)	0	NA
oligo_000704	SELEX nucleosome bound/unbound	ACGCTCTTCCGATCTNNGCGTTTGCGGCATAACANGAAGTACTTCCTGTTTGCGCAGTGCTCTGCTGCTCCAGAGCACA	ETS2_Methyl_TAACGC40NGTG_KX_NACAGGANNNNNNTCCTGTN_m1_c4_short	NA	NA	C(N04)	0	NA
oligo_000705	SELEX nucleosome bound/unbound	ACGCTCTTCCGATCTNNGGAGACTGCCTACAACANGAAGTACTTCCTGTTCTCTGCTGCATAGACTGCTCCAGAGCACA	ETS2_Methyl_TAACGC40NGTG_KX_NACAGGANNNNNNTCCTGTN_m1_c4_short	NA	NA	C(N04)	0	NA
oligo_000706	SELEX nucleosome bound/unbound	ACGCTCTTCCGATCTNNATGCAAAGGCGCGAACANGAAGTACTTCCTGTTGCCTATGAGCCTATCTGCTCCAGAGCACA	ETS2_Methyl_TAACGC40NGTG_KX_NACAGGANNNNNNTCCTGTN_m1_c4_short	NA	NA	C(N04)	0	NA
oligo_000707	SELEX nucleosome bound/unbound	ACGCTCTTCCGATCTNNGAGGCTGCTCTACAACANGAAGTACTTCCTGTTTTTATACGCACAGCCTGCTCCAGAGCACA	ETS2_Methyl_TAACGC40NGTG_KX_NACAGGANNNNNNTCCTGTN_m1_c4_short	NA	NA	C(N04)	0	NA
oligo_000708	SELEX nucleosome bound/unbound	ACGCTCTTCCGATCTNNCCCAATTAGCTGTAACANGAAGTACTTCCTGTTCGTGCTTGTGAGCACTGCTCCAGAGCACA	ETS2_Methyl_TAACGC40NGTG_KX_NACAGGANNNNNNTCCTGTN_m1_c4_short	NA	NA	C(N04)	0	NA
oligo_000709	SELEX nucleosome bound/unbound	ACGCTCTTCCGATCTNNCTGATACGCACTGAACANGAAGTACTTCCTGTTAGAAGGCTCTCGCGCTGCTCCAGAGCACA	ETS2_Methyl_TAACGC40NGTG_KX_NACAGGANNNNNNTCCTGTN_m1_c4_short	NA	NA	C(N04)	0	NA
oligo_000710	SELEX nucleosome bound/unbound	ACGCTCTTCCGATCTNNAGACGCGCGTGTAAACANGAAGTACTTCCTGTTTGCGCCGCAGCGCTCTGCTCCAGAGCACA	ETS2_Methyl_TAACGC40NGTG_KX_NACAGGANNNNNNTCCTGTN_m1_c4_short	NA	NA	C(N04)	0	NA
oligo_000711	SELEX nucleosome bound/unbound	ACGCTCTTCCGATCTNNCCATGCTAGGAGGAACANGAAGTACTTCCTGTTGGCGCGCGCAGGGCCTGCTCCAGAGCACA	ETS2_Methyl_TAACGC40NGTG_KX_NACAGGANNNNNNTCCTGTN_m1_c4_short	NA	NA	C(N04)	0	NA
oligo_000712	SELEX nucleosome bound/unbound	ACGCTCTTCCGATCTNNATCGTACGCTTTAAACANGAAGTACTTCCTGTTTAGCGCCATAGAGCCTGCTCCAGAGCACA	ETS2_Methyl_TAACGC40NGTG_KX_NACAGGANNNNNNTCCTGTN_m1_c4_short	NA	NA	C(N04)	0	NA
oligo_000713	SELEX nucleosome bound/unbound	ACGCTCTTCCGATCTNNGCGATTTACGCCCAACANGAAGTACTTCCTGTTGCAGTAAGGCCTAGCTGCTCCAGAGCACA	ETS2_Methyl_TAACGC40NGTG_KX_NACAGGANNNNNNTCCTGTN_m1_c4_short	NA	NA	C(N04)	0	NA
oligo_000714	SELEX nucleosome bound/unbound	ACGCTCTTCCGATCTNNACCGCAACGCATAAACANGAAGTACTTCCTGTTCGCTCGTAGCGCTTCTGCTCCAGAGCACA	ETS2_Methyl_TAACGC40NGTG_KX_NACAGGANNNNNNTCCTGTN_m1_c4_short	NA	NA	C(N04)	0	NA
oligo_000715	SELEX nucleosome bound/unbound	ACGCTCTTCCGATCTNNTCGTGATAGCAGCAACANGAAGTACTTCCTGTTCGTAGGGCCGTACGCTGCTCCAGAGCACA	ETS2_Methyl_TAACGC40NGTG_KX_NACAGGANNNNNNTCCTGTN_m1_c4_short	NA	NA	C(N04)	0	NA
oligo_000716	SELEX nucleosome bound/unbound	ACGCTCTTCCGATCTNNCACAAAAGGCCTAAACANGAAGTACTTCCTGTTTGCTGTACAGCCACCTGCTCCAGAGCACA	ETS2_Methyl_TAACGC40NGTG_KX_NACAGGANNNNNNTCCTGTN_m1_c4_short	NA	NA	C(N04)	0	NA
oligo_000717	SELEX nucleosome bound/unbound	ACGCTCTTCCGATCTNNGGGGATGGCTCTAAACANGAAGTACTTCCTGTTTACGAGCGCTACTGCTGCTCCAGAGCACA	ETS2_Methyl_TAACGC40NGTG_KX_NACAGGANNNNNNTCCTGTN_m1_c4_short	NA	NA	C(N04)	0	NA
oligo_000718	SELEX nucleosome bound/unbound	ACGCTCTTCCGATCTNNACCGGTGCCTATAAACANGAAGTACTTCCTGTTCTACGCAGCGCCGCCTGCTCCAGAGCACA	ETS2_Methyl_TAACGC40NGTG_KX_NACAGGANNNNNNTCCTGTN_m1_c4_short	NA	NA	C(N04)	0	NA
oligo_000719	SELEX nucleosome bound/unbound	ACGCTCTTCCGATCTNNCTTAGCCGTAGAGAACANGAAGTACTTCCTGTTTGCACAGGCCTGTGCTGCTCCAGAGCACA	ETS2_Methyl_TAACGC40NGTG_KX_NACAGGANNNNNNTCCTGTN_m1_c4_short	NA	NA	C(N04)	0	NA
oligo_000720	SELEX nucleosome bound/unbound	ACGCTCTTCCGATCTNNCCTTAATAGCCCGAACANGAAGTACTTCCTGTTACGAGGCCCTAGAACTGCTCCAGAGCACA	ETS2_Methyl_TAACGC40NGTG_KX_NACAGGANNNNNNTCCTGTN_m1_c4_short	NA	NA	C(N04)	0	NA
oligo_000721	SELEX nucleosome bound/unbound	ACGCTCTTCCGATCTNNGGTTGGGTGCCTAAACANGAAGTACTTCCTGTTTAAAGCCTTTAAAGCTGCTCCAGAGCACA	ETS2_Methyl_TAACGC40NGTG_KX_NACAGGANNNNNNTCCTGTN_m1_c4_short	NA	NA	C(N04)	0	NA
oligo_000722	SELEX nucleosome bound/unbound	ACGCTCTTCCGATCTNNGCCTCCAGGCGCGAACANGAAGTACTTCCTGTTTCTAGCGTATTAGGCTGCTCCAGAGCACA	ETS2_Methyl_TAACGC40NGTG_KX_NACAGGANNNNNNTCCTGTN_m1_c4_short	NA	NA	C(N04)	0	NA
oligo_000723	SELEX nucleosome bound/unbound	ACGCTCTTCCGATCTNNACAAACTAGCGTGAACANGAAGTACTTCCTGTTGCTTACGGTGCTACCTGCTCCAGAGCACA	ETS2_Methyl_TAACGC40NGTG_KX_NACAGGANNNNNNTCCTGTN_m1_c4_short	NA	NA	C(N04)	0	NA
oligo_000724	SELEX nucleosome bound/unbound	ACGCTCTTCCGATCTNNGTGTGGGCTCCTAAACANGAAGTACTTCCTGTTTACGCCGTACAAGCCTGCTCCAGAGCACA	ETS2_Methyl_TAACGC40NGTG_KX_NACAGGANNNNNNTCCTGTN_m1_c4_short	NA	NA	C(N04)	0	NA
oligo_000725	SELEX nucleosome bound/unbound	ACGCTCTTCCGATCTNNGGAAAAAGCATCTAACANGAAGTACTTCCTGTTACAGCGCGCTTCTACTGCTCCAGAGCACA	ETS2_Methyl_TAACGC40NGTG_KX_NACAGGANNNNNNTCCTGTN_m1_c4_short	NA	NA	C(N04)	0	NA
oligo_000726	SELEX nucleosome bound/unbound	ACGCTCTTCCGATCTNNACTGGCAGGGGGCAACANGAAGTACTTCCTGTTCCTATAAGGCGGCCCTGCTCCAGAGCACA	ETS2_Methyl_TAACGC40NGTG_KX_NACAGGANNNNNNTCCTGTN_m1_c4_short	NA	NA	C(N04)	0	NA
oligo_000727	SELEX nucleosome bound/unbound	ACGCTCTTCCGATCTNNGCGATTCCGCGCAAACANGAAGTACTTCCTGTTGGCTCCTAGCAACGCTGCTCCAGAGCACA	ETS2_Methyl_TAACGC40NGTG_KX_NACAGGANNNNNNTCCTGTN_m1_c4_short	NA	NA	C(N04)	0	NA
oligo_000728	SELEX nucleosome bound/unbound	ACGCTCTTCCGATCTNNTGAACGGCCTTAGAACANGAAGTACTTCCTGTTCAGCGCTGCTTAGCCTGCTCCAGAGCACA	ETS2_Methyl_TAACGC40NGTG_KX_NACAGGANNNNNNTCCTGTN_m1_c4_short	NA	NA	C(N04)	0	NA
oligo_000729	SELEX nucleosome bound/unbound	ACGCTCTTCCGATCTNNTGCCCAAAAGCGTAACANGAAGTACTTCCTGTTTCAGAGCGCCGTAGCTGCTCCAGAGCACA	ETS2_Methyl_TAACGC40NGTG_KX_NACAGGANNNNNNTCCTGTN_m1_c4_short	NA	NA	C(N04)	0	NA
oligo_000730	SELEX nucleosome bound/unbound	ACGCTCTTCCGATCTNNCATGAGTAGCTGCAACANGAAGTACTTCCTGTTCTCTGAGCGTTCTACTGCTCCAGAGCACA	ETS2_Methyl_TAACGC40NGTG_KX_NACAGGANNNNNNTCCTGTN_m1_c4_short	NA	NA	C(N04)	0	NA
oligo_000731	SELEX nucleosome bound/unbound	ACGCTCTTCCGATCTNNCTCGCACGCAGAGAACANGAAGTACTTCCTGTTGCGTCCGCTAGAGCCTGCTCCAGAGCACA	ETS2_Methyl_TAACGC40NGTG_KX_NACAGGANNNNNNTCCTGTN_m1_c4_short	NA	NA	C(N04)	0	NA
oligo_000732	SELEX nucleosome bound/unbound	ACGCTCTTCCGATCTNNCCCCAACGCTACTAACANGAAGTACTTCCTGTTTACGCCTAGAACGCCTGCTCCAGAGCACA	ETS2_Methyl_TAACGC40NGTG_KX_NACAGGANNNNNNTCCTGTN_m1_c4_short	NA	NA	C(N04)	0	NA
oligo_000733	SELEX nucleosome bound/unbound	ACGCTCTTCCGATCTNNTCCTACAGCCCTAAACANGAAGTACTTCCTGTTTCAGGCTCTACAGCCTGCTCCAGAGCACA	ETS2_Methyl_TAACGC40NGTG_KX_NACAGGANNNNNNTCCTGTN_m1_c4_short	NA	NA	C(N04)	0	NA
oligo_000734	SELEX nucleosome bound/unbound	ACGCTCTTCCGATCTNNATGCGACGCCTCTAACANGAAGTACTTCCTGTTGCAGGGCCTCCTAGCTGCTCCAGAGCACA	ETS2_Methyl_TAACGC40NGTG_KX_NACAGGANNNNNNTCCTGTN_m1_c4_short	NA	NA	C(N04)	0	NA
oligo_000735	SELEX nucleosome bound/unbound	ACGCTCTTCCGATCTNNGCTGAGAGCACGCAACANGAAGTACTTCCTGTTCACGGCTTCTAAGCCTGCTCCAGAGCACA	ETS2_Methyl_TAACGC40NGTG_KX_NACAGGANNNNNNTCCTGTN_m1_c4_short	NA	NA	C(N04)	0	NA
oligo_000736	SELEX nucleosome bound/unbound	ACGCTCTTCCGATCTNNGTAGGGAGCTTGTAACANGAAGTACTTCCTGTTCTACGGTGCCTGCGCTGCTCCAGAGCACA	ETS2_Methyl_TAACGC40NGTG_KX_NACAGGANNNNNNTCCTGTN_m1_c4_short	NA	NA	C(N04)	0	NA
oligo_000737	SELEX nucleosome bound/unbound	ACGCTCTTCCGATCTNNATGGAGAGGCTCTAACANGAAGTACTTCCTGTTAGCGTGTAGCTAGCCTGCTCCAGAGCACA	ETS2_Methyl_TAACGC40NGTG_KX_NACAGGANNNNNNTCCTGTN_m1_c4_short	NA	NA	C(N04)	0	NA
oligo_000738	SELEX nucleosome bound/unbound	ACGCTCTTCCGATCTNNCACAACCGGCTCTAACANGAAGTACTTCCTGTTGCAGAGCTTTACGCCTGCTCCAGAGCACA	ETS2_Methyl_TAACGC40NGTG_KX_NACAGGANNNNNNTCCTGTN_m1_c4_short	NA	NA	C(N04)	0	NA
oligo_000739	SELEX nucleosome bound/unbound	ACGCTCTTCCGATCTNNGCGTCATACGCCAAACANGAAGTACTTCCTGTTTTGTAGCACTGCGTCTGCTCCAGAGCACA	ETS2_Methyl_TAACGC40NGTG_KX_NACAGGANNNNNNTCCTGTN_m1_c4_short	NA	NA	C(N04)	0	NA
oligo_000740	SELEX nucleosome bound/unbound	ACGCTCTTCCGATCTNNTTGGGCACAGCATAACANGAAGTACTTCCTGTTTAGCAGGCTTAGAGCTGCTCCAGAGCACA	ETS2_Methyl_TAACGC40NGTG_KX_NACAGGANNNNNNTCCTGTN_m1_c4_short	NA	NA	C(N04)	0	NA
oligo_000741	SELEX nucleosome bound/unbound	ACGCTCTTCCGATCTNNTCTATTGCAGCAGAACANGAAGTACTTCCTGTTCGCTAGAGGAGCGTCTGCTCCAGAGCACA	ETS2_Methyl_TAACGC40NGTG_KX_NACAGGANNNNNNTCCTGTN_m1_c4_short	NA	NA	C(N04)	0	NA
oligo_000742	SELEX nucleosome bound/unbound	ACGCTCTTCCGATCTNNTGCTTGAGGGGCTAACANGAAGTACTTCCTGTTAGCTAGAGGGCCCTCTGCTCCAGAGCACA	ETS2_Methyl_TAACGC40NGTG_KX_NACAGGANNNNNNTCCTGTN_m1_c4_short	NA	NA	C(N04)	0	NA
oligo_000743	SELEX nucleosome bound/unbound	ACGCTCTTCCGATCTNNCCCTTGCGGGCGCAACANGAAGTACTTCCTGTTGCCTACGCGTAGGCCTGCTCCAGAGCACA	ETS2_Methyl_TAACGC40NGTG_KX_NACAGGANNNNNNTCCTGTN_m1_c4_short	NA	NA	C(N04)	0	NA
oligo_000744	SELEX nucleosome bound/unbound	ACGCTCTTCCGATCTNNATTGGAAGCGCTTAACANGAAGTACTTCCTGTTCGCACTGCAGAGCGCTGCTCCAGAGCACA	ETS2_Methyl_TAACGC40NGTG_KX_NACAGGANNNNNNTCCTGTN_m1_c4_short	NA	NA	C(N04)	0	NA
oligo_000745	SELEX nucleosome bound/unbound	ACGCTCTTCCGATCTNNTTTCCCTAGCGTTAACANGAAGTACTTCCTGTTACAGCTGCGCACGCCTGCTCCAGAGCACA	ETS2_Methyl_TAACGC40NGTG_KX_NACAGGANNNNNNTCCTGTN_m1_c4_short	NA	NA	C(N04)	0	NA
oligo_000746	SELEX nucleosome bound/unbound	ACGCTCTTCCGATCTNNTTTACATGGCTATAACANGAAGTACTTCCTGTTCTACGCAAGCGCGTCTGCTCCAGAGCACA	ETS2_Methyl_TAACGC40NGTG_KX_NACAGGANNNNNNTCCTGTN_m1_c4_short	NA	NA	C(N04)	0	NA
oligo_000747	SELEX nucleosome bound/unbound	ACGCTCTTCCGATCTNNAATGCAGCAGTGCAACANGAAGTACTTCCTGTTGCACAATGCGCTGCCTGCTCCAGAGCACA	ETS2_Methyl_TAACGC40NGTG_KX_NACAGGANNNNNNTCCTGTN_m1_c4_short	NA	NA	C(N04)	0	NA
oligo_000748	SELEX nucleosome bound/unbound	ACGCTCTTCCGATCTNNCATTCGGCCTATAAACANGAAGTACTTCCTGTTAACGCGCCCATAGGCTGCTCCAGAGCACA	ETS2_Methyl_TAACGC40NGTG_KX_NACAGGANNNNNNTCCTGTN_m1_c4_short	NA	NA	C(N04)	0	NA
oligo_000749	SELEX nucleosome bound/unbound	ACGCTCTTCCGATCTNNCGCTTTTAGCGCGAACANGAAGTACTTCCTGTTGCAGTAGCTGTACGCTGCTCCAGAGCACA	ETS2_Methyl_TAACGC40NGTG_KX_NACAGGANNNNNNTCCTGTN_m1_c4_short	NA	NA	C(N04)	0	NA
oligo_000750	SELEX nucleosome bound/unbound	ACGCTCTTCCGATCTNNCCCCAACGCTTAGAACANGAAGTACTTCCTGTTAAGCGCTCTCAGGCCTGCTCCAGAGCACA	ETS2_Methyl_TAACGC40NGTG_KX_NACAGGANNNNNNTCCTGTN_m1_c4_short	NA	NA	C(N04)	0	NA
oligo_000751	SELEX nucleosome bound/unbound	ACGCTCTTCCGATCTNNTGTTAACGCCGTTAACANGAAGTACTTCCTGTTGTGCATGGCCTCTACTGCTCCAGAGCACA	ETS2_Methyl_TAACGC40NGTG_KX_NACAGGANNNNNNTCCTGTN_m1_c4_short	NA	NA	C(N04)	0	NA
oligo_000752	SELEX nucleosome bound/unbound	ACGCTCTTCCGATCTNNTGGCCATTACAGCAACANGAAGTACTTCCTGTTGCGTAGAGAGCTCTCTGCTCCAGAGCACA	ETS2_Methyl_TAACGC40NGTG_KX_NACAGGANNNNNNTCCTGTN_m1_c4_short	NA	NA	C(N04)	0	NA
oligo_000753	SELEX nucleosome bound/unbound	ACGCTCTTCCGATCTNNGACCTGGAGCACAAACANGAAGTACTTCCTGTTATAGGCCTTAGACGCTGCTCCAGAGCACA	ETS2_Methyl_TAACGC40NGTG_KX_NACAGGANNNNNNTCCTGTN_m1_c4_short	NA	NA	C(N04)	0	NA
oligo_000754	SELEX nucleosome bound/unbound	ACGCTCTTCCGATCTNNTCCCAAAGGCGGTAACANGAAGTACTTCCTGTTGTACGCGCTACGGCCTGCTCCAGAGCACA	ETS2_Methyl_TAACGC40NGTG_KX_NACAGGANNNNNNTCCTGTN_m1_c4_short	NA	NA	C(N04)	0	NA
oligo_000755	SELEX nucleosome bound/unbound	ACGCTCTTCCGATCTNNTGGCTTTAAGTGCAACANGAAGTACTTCCTGTTGCCTGCGCGTAGAGCTGCTCCAGAGCACA	ETS2_Methyl_TAACGC40NGTG_KX_NACAGGANNNNNNTCCTGTN_m1_c4_short	NA	NA	C(N04)	0	NA
oligo_000756	SELEX nucleosome bound/unbound	ACGCTCTTCCGATCTNNCTACGACCGCGCAAACANGAAGTACTTCCTGTTCGCAGGCGCTGTGCCTGCTCCAGAGCACA	ETS2_Methyl_TAACGC40NGTG_KX_NACAGGANNNNNNTCCTGTN_m1_c4_short	NA	NA	C(N04)	0	NA
oligo_000757	SELEX nucleosome bound/unbound	ACGCTCTTCCGATCTNNTTATCGCTAGCGTAACANGAAGTACTTCCTGTTACGCTCAGGAGCGTCTGCTCCAGAGCACA	ETS2_Methyl_TAACGC40NGTG_KX_NACAGGANNNNNNTCCTGTN_m1_c4_short	NA	NA	C(N04)	0	NA
oligo_000758	SELEX nucleosome bound/unbound	ACGCTCTTCCGATCTNNTTAAACTGCGCTAAACANGAAGTACTTCCTGTTAGCCTCGCAGAGACCTGCTCCAGAGCACA	ETS2_Methyl_TAACGC40NGTG_KX_NACAGGANNNNNNTCCTGTN_m1_c4_short	NA	NA	C(N04)	0	NA
oligo_000759	SELEX nucleosome bound/unbound	ACGCTCTTCCGATCTNNGTTCCCGTGCACGAACANGAAGTACTTCCTGTTCTCTACAGGCGTGCCTGCTCCAGAGCACA	ETS2_Methyl_TAACGC40NGTG_KX_NACAGGANNNNNNTCCTGTN_m1_c4_short	NA	NA	C(N04)	0	NA
oligo_000760	SELEX nucleosome bound/unbound	ACGCTCTTCCGATCTNNATGAGGTGCTAGCAACANGAAGTACTTCCTGTTAGCGGCTACAGAGCCTGCTCCAGAGCACA	ETS2_Methyl_TAACGC40NGTG_KX_NACAGGANNNNNNTCCTGTN_m1_c4_short	NA	NA	C(N04)	0	NA
oligo_000761	SELEX nucleosome bound/unbound	ACGCTCTTCCGATCTNNATCGAGAGCGCGTAACANGAAGTACTTCCTGTTGGCTTGTGCTCTGCCTGCTCCAGAGCACA	ETS2_Methyl_TAACGC40NGTG_KX_NACAGGANNNNNNTCCTGTN_m1_c4_short	NA	NA	C(N04)	0	NA
oligo_000762	SELEX nucleosome bound/unbound	ACGCTCTTCCGATCTNNTACAGTCCGCTTAAACANGAAGTACTTCCTGTTCGCGTAGGGGCTCTCTGCTCCAGAGCACA	ETS2_Methyl_TAACGC40NGTG_KX_NACAGGANNNNNNTCCTGTN_m1_c4_short	NA	NA	C(N04)	0	NA
oligo_000763	SELEX nucleosome bound/unbound	ACGCTCTTCCGATCTNNAGCCCCGCTAGAAAACANGAAGTACTTCCTGTTCAGCCCTACAGCGTCTGCTCCAGAGCACA	ETS2_Methyl_TAACGC40NGTG_KX_NACAGGANNNNNNTCCTGTN_m1_c4_short	NA	NA	C(N04)	0	NA
oligo_000764	SELEX nucleosome bound/unbound	ACGCTCTTCCGATCTNNGTGCTTTTAAGGCAACANGAAGTACTTCCTGTTATAGAGCGTTTAAACTGCTCCAGAGCACA	ETS2_Methyl_TAACGC40NGTG_KX_NACAGGANNNNNNTCCTGTN_m1_c4_short	NA	NA	C(N04)	0	NA
oligo_000765	SELEX nucleosome bound/unbound	ACGCTCTTCCGATCTNNATTAAGTGCGTAGAACANGAAGTACTTCCTGTTGTGCGTGTGCTTACCTGCTCCAGAGCACA	ETS2_Methyl_TAACGC40NGTG_KX_NACAGGANNNNNNTCCTGTN_m1_c4_short	NA	NA	C(N04)	0	NA
oligo_000766	SELEX nucleosome bound/unbound	ACGCTCTTCCGATCTNNTGGTGCGCAGCAGAACANGAAGTACTTCCTGTTCTTACAGGCTTTAACTGCTCCAGAGCACA	ETS2_Methyl_TAACGC40NGTG_KX_NACAGGANNNNNNTCCTGTN_m1_c4_short	NA	NA	C(N04)	0	NA
oligo_000767	SELEX nucleosome bound/unbound	ACGCTCTTCCGATCTNNACTTGCGGCGCGCAACANGAAGTACTTCCTGTTGCTGTTTAAGCAGCCTGCTCCAGAGCACA	ETS2_Methyl_TAACGC40NGTG_KX_NACAGGANNNNNNTCCTGTN_m1_c4_short	NA	NA	C(N04)	0	NA
oligo_000768	SELEX nucleosome bound/unbound	ACGCTCTTCCGATCTNNGTTAAGAGGCTTTAACANGAAGTACTTCCTGTTTCCGCACGCTACGTCTGCTCCAGAGCACA	ETS2_Methyl_TAACGC40NGTG_KX_NACAGGANNNNNNTCCTGTN_m1_c4_short	NA	NA	C(N04)	0	NA
oligo_000769	SELEX nucleosome bound/unbound	ACGCTCTTCCGATCTNNACCGATGCAGCGCAACANGAAGTACTTCCTGTTCGTGCGCAAGGCTCCTGCTCCAGAGCACA	ETS2_Methyl_TAACGC40NGTG_KX_NACAGGANNNNNNTCCTGTN_m1_c4_short	NA	NA	C(N04)	0	NA
oligo_000770	SELEX nucleosome bound/unbound	ACGCTCTTCCGATCTNNTATCTATGCTCTAAACANGAAGTACTTCCTGTTAGAGCCGCTAAGGCCTGCTCCAGAGCACA	ETS2_Methyl_TAACGC40NGTG_KX_NACAGGANNNNNNTCCTGTN_m1_c4_short	NA	NA	C(N04)	0	NA
oligo_000771	SELEX nucleosome bound/unbound	ACGCTCTTCCGATCTNNGCATAACGCTATAAACANGAAGTACTTCCTGTTCGCATTAGCGCAGCCTGCTCCAGAGCACA	ETS2_Methyl_TAACGC40NGTG_KX_NACAGGANNNNNNTCCTGTN_m1_c4_short	NA	NA	C(N04)	0	NA
oligo_000772	SELEX nucleosome bound/unbound	ACGCTCTTCCGATCTNNGAGGAAGCTTTTAAACANGAAGTACTTCCTGTTGCCCAGTGGCCTGCCTGCTCCAGAGCACA	ETS2_Methyl_TAACGC40NGTG_KX_NACAGGANNNNNNTCCTGTN_m1_c4_short	NA	NA	C(N04)	0	NA
oligo_000773	SELEX nucleosome bound/unbound	ACGCTCTTCCGATCTNNTAATGGGCTATTAAACANGAAGTACTTCCTGTTAGAGCTCTAAAGCGCTGCTCCAGAGCACA	ETS2_Methyl_TAACGC40NGTG_KX_NACAGGANNNNNNTCCTGTN_m1_c4_short	NA	NA	C(N04)	0	NA
oligo_000774	SELEX nucleosome bound/unbound	ACGCTCTTCCGATCTNNCAAGAGTGCCTTAAACANGAAGTACTTCCTGTTTAGCACGCCCGTTACTGCTCCAGAGCACA	ETS2_Methyl_TAACGC40NGTG_KX_NACAGGANNNNNNTCCTGTN_m1_c4_short	NA	NA	C(N04)	0	NA
oligo_000775	SELEX nucleosome bound/unbound	ACGCTCTTCCGATCTNNAGCTTTTAAAGCGAACANGAAGTACTTCCTGTTTGGGGCGAGCCCTACTGCTCCAGAGCACA	ETS2_Methyl_TAACGC40NGTG_KX_NACAGGANNNNNNTCCTGTN_m1_c4_short	NA	NA	C(N04)	0	NA
oligo_000776	SELEX nucleosome bound/unbound	ACGCTCTTCCGATCTNNCCATCCGCTTCTAAACANGAAGTACTTCCTGTTCTGTGGCCTCTAGCCTGCTCCAGAGCACA	ETS2_Methyl_TAACGC40NGTG_KX_NACAGGANNNNNNTCCTGTN_m1_c4_short	NA	NA	C(N04)	0	NA
oligo_000777	SELEX nucleosome bound/unbound	ACGCTCTTCCGATCTNNTTATGAAGCTTTAAACANGAAGTACTTCCTGTTAAACGGCTTTAAAGCTGCTCCAGAGCACA	ETS2_Methyl_TAACGC40NGTG_KX_NACAGGANNNNNNTCCTGTN_m1_c4_short	NA	NA	C(N04)	0	NA
oligo_000778	SELEX nucleosome bound/unbound	ACGCTCTTCCGATCTNNTATAGTGCTCCTAAACANGAAGTACTTCCTGTTCCCTACGGGCTGCTCTGCTCCAGAGCACA	ETS2_Methyl_TAACGC40NGTG_KX_NACAGGANNNNNNTCCTGTN_m1_c4_short	NA	NA	C(N04)	0	NA
oligo_000779	SELEX nucleosome bound/unbound	ACGCTCTTCCGATCTNNCCCTAAACGCCGCAACANGAAGTACTTCCTGTTCAGCTATAAGCCCTCTGCTCCAGAGCACA	ETS2_Methyl_TAACGC40NGTG_KX_NACAGGANNNNNNTCCTGTN_m1_c4_short	NA	NA	C(N04)	0	NA
oligo_000780	SELEX nucleosome bound/unbound	ACGCTCTTCCGATCTNNCCGACACGCTCAGAACANGAAGTACTTCCTGTTAGTGGCTTAAAGGCCTGCTCCAGAGCACA	ETS2_Methyl_TAACGC40NGTG_KX_NACAGGANNNNNNTCCTGTN_m1_c4_short	NA	NA	C(N04)	0	NA
oligo_000781	SELEX nucleosome bound/unbound	ACGCTCTTCCGATCTNNCCAGAAACGCTCTAACANGAAGTACTTCCTGTTTAAGGCCCTAGACACTGCTCCAGAGCACA	ETS2_Methyl_TAACGC40NGTG_KX_NACAGGANNNNNNTCCTGTN_m1_c4_short	NA	NA	C(N04)	0	NA
oligo_000782	SELEX nucleosome bound/unbound	ACGCTCTTCCGATCTNNGGTAGTTAGCAGAAACANGAAGTACTTCCTGTTGCAGCTGCTTAGCTCTGCTCCAGAGCACA	ETS2_Methyl_TAACGC40NGTG_KX_NACAGGANNNNNNTCCTGTN_m1_c4_short	NA	NA	C(N04)	0	NA
oligo_000783	SELEX nucleosome bound/unbound	ACGCTCTTCCGATCTNNCGTTCCCGCTAGCAACANGAAGTACTTCCTGTTGGGCCAGCTGCGGCCTGCTCCAGAGCACA	ETS2_Methyl_TAACGC40NGTG_KX_NACAGGANNNNNNTCCTGTN_m1_c4_short	NA	NA	C(N04)	0	NA
oligo_000784	SELEX nucleosome bound/unbound	ACGCTCTTCCGATCTNNCTTGACAGGCCCGAACANGAAGTACTTCCTGTTAGCATACAGCGCAGCTGCTCCAGAGCACA	ETS2_Methyl_TAACGC40NGTG_KX_NACAGGANNNNNNTCCTGTN_m1_c4_short	NA	NA	C(N04)	0	NA
oligo_000785	SELEX nucleosome bound/unbound	ACGCTCTTCCGATCTNNAGCAAATGCTTCTAACANGAAGTACTTCCTGTTTAGGGCGCCTGGTTCTGCTCCAGAGCACA	ETS2_Methyl_TAACGC40NGTG_KX_NACAGGANNNNNNTCCTGTN_m1_c4_short	NA	NA	C(N04)	0	NA
oligo_000786	SELEX nucleosome bound/unbound	ACGCTCTTCCGATCTNNTACTGATAGCGGTAACANGAAGTACTTCCTGTTCTTAGAGTGCTCTCCTGCTCCAGAGCACA	ETS2_Methyl_TAACGC40NGTG_KX_NACAGGANNNNNNTCCTGTN_m1_c4_short	NA	NA	C(N04)	0	NA
oligo_000787	SELEX nucleosome bound/unbound	ACGCTCTTCCGATCTNNGATAACGAAATTTAACANGAAGTACTTCCTGTTAAAAATTTTCAGGTCTGCTCCAGAGCACA	ETS2_Methyl_TAACGC40NGTG_KX_NACAGGANNNNNNTCCTGTN_m1_c4_short	NA	NA	C(N04)	0	NA
oligo_000788	SELEX nucleosome bound/unbound	ACGCTCTTCCGATCTNNCTTAAAAATCCGAAACANGAAGTACTTCCTGTTTATATTCCAAATTTCTGCTCCAGAGCACA	ETS2_Methyl_TAACGC40NGTG_KX_NACAGGANNNNNNTCCTGTN_m1_c4_short	NA	NA	C(N04)	0	NA
oligo_000789	SELEX nucleosome bound/unbound	ACGCTCTTCCGATCTNNGTATGAAATTTCGAACANGAAGTACTTCCTGTTTCCCTCAAAAATTTCTGCTCCAGAGCACA	ETS2_Methyl_TAACGC40NGTG_KX_NACAGGANNNNNNTCCTGTN_m1_c4_short	NA	NA	C(N04)	0	NA
oligo_000790	SELEX nucleosome bound/unbound	ACGCTCTTCCGATCTNNATAGAAAAATTTAAACANGAAGTACTTCCTGTTTTTTGCCGAAATTTCTGCTCCAGAGCACA	ETS2_Methyl_TAACGC40NGTG_KX_NACAGGANNNNNNTCCTGTN_m1_c4_short	NA	NA	C(N04)	0	NA
oligo_000791	SELEX nucleosome bound/unbound	ACGCTCTTCCGATCTNNGAGTTCGATTTTTAACANGAAGTACTTCCTGTTCAAAATTTTTTTTTCTGCTCCAGAGCACA	ETS2_Methyl_TAACGC40NGTG_KX_NACAGGANNNNNNTCCTGTN_m1_c4_short	NA	NA	C(N04)	0	NA
oligo_000792	SELEX nucleosome bound/unbound	ACGCTCTTCCGATCTNNACTAACTTTTGAAAACANGAAGTACTTCCTGTTAAAAAAAAAAAAAACTGCTCCAGAGCACA	ETS2_Methyl_TAACGC40NGTG_KX_NACAGGANNNNNNTCCTGTN_m1_c4_short	NA	NA	C(N04)	0	NA
oligo_000793	SELEX nucleosome bound/unbound	ACGCTCTTCCGATCTNNGAATCCGAAAAATAACANGAAGTACTTCCTGTTAAAATTCGAGAAAACTGCTCCAGAGCACA	ETS2_Methyl_TAACGC40NGTG_KX_NACAGGANNNNNNTCCTGTN_m1_c4_short	NA	NA	C(N04)	0	NA
oligo_000794	SELEX nucleosome bound/unbound	ACGCTCTTCCGATCTNNTTTATAGAAAAAAAACANGAAGTACTTCCTGTTGGTAATGAAAATTTCTGCTCCAGAGCACA	ETS2_Methyl_TAACGC40NGTG_KX_NACAGGANNNNNNTCCTGTN_m1_c4_short	NA	NA	C(N04)	0	NA
oligo_000795	SELEX nucleosome bound/unbound	ACGCTCTTCCGATCTNNCAGTACAAAAAAAAACANGAAGTACTTCCTGTTCCGACCGACGAGTCCTGCTCCAGAGCACA	ETS2_Methyl_TAACGC40NGTG_KX_NACAGGANNNNNNTCCTGTN_m1_c4_short	NA	NA	C(N04)	0	NA
oligo_000796	SELEX nucleosome bound/unbound	ACGCTCTTCCGATCTNNTTTATAAAATCTTAACANGAAGTACTTCCTGTTATGATTTTCATCGGCTGCTCCAGAGCACA	ETS2_Methyl_TAACGC40NGTG_KX_NACAGGANNNNNNTCCTGTN_m1_c4_short	NA	NA	C(N04)	0	NA
oligo_000797	SELEX nucleosome bound/unbound	ACGCTCTTCCGATCTNNAATGGCCAAGTCAAACANGAAGTACTTCCTGTTTCTTGGCAAAATATCTGCTCCAGAGCACA	ETS2_Methyl_TAACGC40NGTG_KX_NACAGGANNNNNNTCCTGTN_m1_c4_short	NA	NA	C(N04)	0	NA
oligo_000798	SELEX nucleosome bound/unbound	ACGCTCTTCCGATCTNNCACGTAGTCGAGTAACANGAAGTACTTCCTGTTAATCGGTAATTTTTCTGCTCCAGAGCACA	ETS2_Methyl_TAACGC40NGTG_KX_NACAGGANNNNNNTCCTGTN_m1_c4_short	NA	NA	C(N04)	0	NA
oligo_000799	SELEX nucleosome bound/unbound	ACGCTCTTCCGATCTNNCTCCCAAAAGTCAAACANGAAGTACTTCCTGTTTTTTTTCTCATTTTCTGCTCCAGAGCACA	ETS2_Methyl_TAACGC40NGTG_KX_NACAGGANNNNNNTCCTGTN_m1_c4_short	NA	NA	C(N04)	0	NA
oligo_000800	SELEX nucleosome bound/unbound	ACGCTCTTCCGATCTNNTTTAAGAATTTCTAACANGAAGTACTTCCTGTTAAAATGAGAATTTCCTGCTCCAGAGCACA	ETS2_Methyl_TAACGC40NGTG_KX_NACAGGANNNNNNTCCTGTN_m1_c4_short	NA	NA	C(N04)	0	NA
oligo_000801	SELEX nucleosome bound/unbound	ACGCTCTTCCGATCTNNACGGAGTGAAGATAACANGAAGTACTTCCTGTTATAAAAATTTTTTTCTGCTCCAGAGCACA	ETS2_Methyl_TAACGC40NGTG_KX_NACAGGANNNNNNTCCTGTN_m1_c4_short	NA	NA	C(N04)	0	NA
oligo_000802	SELEX nucleosome bound/unbound	ACGCTCTTCCGATCTNNACGTACGGAAATTAACANGAAGTACTTCCTGTTTTTCGGAAATATGTCTGCTCCAGAGCACA	ETS2_Methyl_TAACGC40NGTG_KX_NACAGGANNNNNNTCCTGTN_m1_c4_short	NA	NA	C(N04)	0	NA
oligo_000803	SELEX nucleosome bound/unbound	ACGCTCTTCCGATCTNNCTTTCTAAAAATAAACANGAAGTACTTCCTGTTGAGAAAAATTTTTCCTGCTCCAGAGCACA	ETS2_Methyl_TAACGC40NGTG_KX_NACAGGANNNNNNTCCTGTN_m1_c4_short	NA	NA	C(N04)	0	NA
oligo_000804	SELEX nucleosome bound/unbound	ACGCTCTTCCGATCTNNTCTGACTTTATAAAACANGAAGTACTTCCTGTTTGGTTCGATATTTTCTGCTCCAGAGCACA	ETS2_Methyl_TAACGC40NGTG_KX_NACAGGANNNNNNTCCTGTN_m1_c4_short	NA	NA	C(N04)	0	NA
oligo_000805	SELEX nucleosome bound/unbound	ACGCTCTTCCGATCTNNAGGTCCCGGACTCAACANGAAGTACTTCCTGTTTTCAGATTTTTTGACTGCTCCAGAGCACA	ETS2_Methyl_TAACGC40NGTG_KX_NACAGGANNNNNNTCCTGTN_m1_c4_short	NA	NA	C(N04)	0	NA
oligo_000806	SELEX nucleosome bound/unbound	ACGCTCTTCCGATCTNNCAAATAAAAAATCAACANGAAGTACTTCCTGTTCCCGAGAAATTTTTCTGCTCCAGAGCACA	ETS2_Methyl_TAACGC40NGTG_KX_NACAGGANNNNNNTCCTGTN_m1_c4_short	NA	NA	C(N04)	0	NA
oligo_000807	SELEX nucleosome bound/unbound	ACGCTCTTCCGATCTNNTACACCGAGTGATAACANGAAGTACTTCCTGTTCCGATCTTGAACTTCTGCTCCAGAGCACA	ETS2_Methyl_TAACGC40NGTG_KX_NACAGGANNNNNNTCCTGTN_m1_c4_short	NA	NA	C(N04)	0	NA
oligo_000808	SELEX nucleosome bound/unbound	ACGCTCTTCCGATCTNNCGCTAGCCAAAAAAACANGAAGTACTTCCTGTTCATCCGAGAATTTCCTGCTCCAGAGCACA	ETS2_Methyl_TAACGC40NGTG_KX_NACAGGANNNNNNTCCTGTN_m1_c4_short	NA	NA	C(N04)	0	NA
oligo_000809	SELEX nucleosome bound/unbound	ACGCTCTTCCGATCTNNTAACGTATCTCACAACANGAAGTACTTCCTGTTATATTTTCAAATTTCTGCTCCAGAGCACA	ETS2_Methyl_TAACGC40NGTG_KX_NACAGGANNNNNNTCCTGTN_m1_c4_short	NA	NA	C(N04)	0	NA
oligo_000810	SELEX nucleosome bound/unbound	ACGCTCTTCCGATCTNNCCAAACGAAAATTAACANGAAGTACTTCCTGTTACCCCAACTGATCTCTGCTCCAGAGCACA	ETS2_Methyl_TAACGC40NGTG_KX_NACAGGANNNNNNTCCTGTN_m1_c4_short	NA	NA	C(N04)	0	NA
oligo_000811	SELEX nucleosome bound/unbound	ACGCTCTTCCGATCTNNTTTAGAAAAATTTAACANGAAGTACTTCCTGTTTCTGATCCAACCGACTGCTCCAGAGCACA	ETS2_Methyl_TAACGC40NGTG_KX_NACAGGANNNNNNTCCTGTN_m1_c4_short	NA	NA	C(N04)	0	NA
oligo_000812	SELEX nucleosome bound/unbound	ACGCTCTTCCGATCTNNCCTAGAGAATTCGAACANGAAGTACTTCCTGTTATCGGGTGGGTCGACTGCTCCAGAGCACA	ETS2_Methyl_TAACGC40NGTG_KX_NACAGGANNNNNNTCCTGTN_m1_c4_short	NA	NA	C(N04)	0	NA
oligo_000813	SELEX nucleosome bound/unbound	ACGCTCTTCCGATCTNNCCTGGGCAGATATAACANGAAGTACTTCCTGTTTCAAGAATTTCATACTGCTCCAGAGCACA	ETS2_Methyl_TAACGC40NGTG_KX_NACAGGANNNNNNTCCTGTN_m1_c4_short	NA	NA	C(N04)	0	NA
oligo_000814	SELEX nucleosome bound/unbound	ACGCTCTTCCGATCTNNTTGCGTGGTGATAAACANGAAGTACTTCCTGTTAAAAATTATTTGAACTGCTCCAGAGCACA	ETS2_Methyl_TAACGC40NGTG_KX_NACAGGANNNNNNTCCTGTN_m1_c4_short	NA	NA	C(N04)	0	NA
oligo_000815	SELEX nucleosome bound/unbound	ACGCTCTTCCGATCTNNTCTCTGGATAGGAAACANGAAGTACTTCCTGTTGTATGAGAAAATTTCTGCTCCAGAGCACA	ETS2_Methyl_TAACGC40NGTG_KX_NACAGGANNNNNNTCCTGTN_m1_c4_short	NA	NA	C(N04)	0	NA
oligo_000816	SELEX nucleosome bound/unbound	ACGCTCTTCCGATCTNNGAGGCTTGAAGTTAACANGAAGTACTTCCTGTTACTTTCAAAATTTTCTGCTCCAGAGCACA	ETS2_Methyl_TAACGC40NGTG_KX_NACAGGANNNNNNTCCTGTN_m1_c4_short	NA	NA	C(N04)	0	NA
oligo_000817	SELEX nucleosome bound/unbound	ACGCTCTTCCGATCTNNACACACGAAATCTAACANGAAGTACTTCCTGTTAATCCACCACATATCTGCTCCAGAGCACA	ETS2_Methyl_TAACGC40NGTG_KX_NACAGGANNNNNNTCCTGTN_m1_c4_short	NA	NA	C(N04)	0	NA
oligo_000818	SELEX nucleosome bound/unbound	ACGCTCTTCCGATCTNNTTAATAATTTTGGAACANGAAGTACTTCCTGTTATTTTCGTCAAGTCCTGCTCCAGAGCACA	ETS2_Methyl_TAACGC40NGTG_KX_NACAGGANNNNNNTCCTGTN_m1_c4_short	NA	NA	C(N04)	0	NA
oligo_000819	SELEX nucleosome bound/unbound	ACGCTCTTCCGATCTNNGAGTACGAAAAAAAACANGAAGTACTTCCTGTTCACGGACTTCACCTCTGCTCCAGAGCACA	ETS2_Methyl_TAACGC40NGTG_KX_NACAGGANNNNNNTCCTGTN_m1_c4_short	NA	NA	C(N04)	0	NA
oligo_000820	SELEX nucleosome bound/unbound	ACGCTCTTCCGATCTNNCCGCTGCCACTTCAACANGAAGTACTTCCTGTTATCACGAATTCGCGCTGCTCCAGAGCACA	ETS2_Methyl_TAACGC40NGTG_KX_NACAGGANNNNNNTCCTGTN_m1_c4_short	NA	NA	C(N04)	0	NA
oligo_000821	SELEX nucleosome bound/unbound	ACGCTCTTCCGATCTNNCACTAGGTAAAGAAACANGAAGTACTTCCTGTTTTTTCGATTTTTGTCTGCTCCAGAGCACA	ETS2_Methyl_TAACGC40NGTG_KX_NACAGGANNNNNNTCCTGTN_m1_c4_short	NA	NA	C(N04)	0	NA
oligo_000822	SELEX nucleosome bound/unbound	ACGCTCTTCCGATCTNNAACCGTAATGTGTAACANGAAGTACTTCCTGTTAATTTCCATCCGAGCTGCTCCAGAGCACA	ETS2_Methyl_TAACGC40NGTG_KX_NACAGGANNNNNNTCCTGTN_m1_c4_short	NA	NA	C(N04)	0	NA
oligo_000823	SELEX nucleosome bound/unbound	ACGCTCTTCCGATCTNNATAATAGAAATTCAACANGAAGTACTTCCTGTTATAAACCAAATTTTCTGCTCCAGAGCACA	ETS2_Methyl_TAACGC40NGTG_KX_NACAGGANNNNNNTCCTGTN_m1_c4_short	NA	NA	C(N04)	0	NA
oligo_000824	SELEX nucleosome bound/unbound	ACGCTCTTCCGATCTNNGTAGTACCCAAGAAACANGAAGTACTTCCTGTTTGGTAAAATTTATCCTGCTCCAGAGCACA	ETS2_Methyl_TAACGC40NGTG_KX_NACAGGANNNNNNTCCTGTN_m1_c4_short	NA	NA	C(N04)	0	NA
oligo_000825	SELEX nucleosome bound/unbound	ACGCTCTTCCGATCTNNACTGGCTACTCGAAACANGAAGTACTTCCTGTTCAAAAAATTCGACCCTGCTCCAGAGCACA	ETS2_Methyl_TAACGC40NGTG_KX_NACAGGANNNNNNTCCTGTN_m1_c4_short	NA	NA	C(N04)	0	NA
oligo_000826	SELEX nucleosome bound/unbound	ACGCTCTTCCGATCTNNGACCACATTTTGAAACANGAAGTACTTCCTGTTTTTTGGTTTTGTCACTGCTCCAGAGCACA	ETS2_Methyl_TAACGC40NGTG_KX_NACAGGANNNNNNTCCTGTN_m1_c4_short	NA	NA	C(N04)	0	NA
oligo_000827	SELEX nucleosome bound/unbound	ACGCTCTTCCGATCTNNGCTAAAATATAAAAACANGAAGTACTTCCTGTTTTCCGAAATATCAACTGCTCCAGAGCACA	ETS2_Methyl_TAACGC40NGTG_KX_NACAGGANNNNNNTCCTGTN_m1_c4_short	NA	NA	C(N04)	0	NA
oligo_000828	SELEX nucleosome bound/unbound	ACGCTCTTCCGATCTNNCCTGTGGTGGAATAACANGAAGTACTTCCTGTTGGATTAAGATTTTTCTGCTCCAGAGCACA	ETS2_Methyl_TAACGC40NGTG_KX_NACAGGANNNNNNTCCTGTN_m1_c4_short	NA	NA	C(N04)	0	NA
oligo_000829	SELEX nucleosome bound/unbound	ACGCTCTTCCGATCTNNAATTTAATTTTCCAACANGAAGTACTTCCTGTTAATTCCGAGATCCACTGCTCCAGAGCACA	ETS2_Methyl_TAACGC40NGTG_KX_NACAGGANNNNNNTCCTGTN_m1_c4_short	NA	NA	C(N04)	0	NA
oligo_000830	SELEX nucleosome bound/unbound	ACGCTCTTCCGATCTNNCGTAAACTTTTTTAACANGAAGTACTTCCTGTTAAATCCAAATTTGACTGCTCCAGAGCACA	ETS2_Methyl_TAACGC40NGTG_KX_NACAGGANNNNNNTCCTGTN_m1_c4_short	NA	NA	C(N04)	0	NA
oligo_000831	SELEX nucleosome bound/unbound	ACGCTCTTCCGATCTNNAGACGTGAACTTGAACANGAAGTACTTCCTGTTCCGATTTTGAAATTCTGCTCCAGAGCACA	ETS2_Methyl_TAACGC40NGTG_KX_NACAGGANNNNNNTCCTGTN_m1_c4_short	NA	NA	C(N04)	0	NA
oligo_000832	SELEX nucleosome bound/unbound	ACGCTCTTCCGATCTNNGTACAGGATGGAAAACANGAAGTACTTCCTGTTTGAGGTCAGGTCAGCTGCTCCAGAGCACA	ETS2_Methyl_TAACGC40NGTG_KX_NACAGGANNNNNNTCCTGTN_m1_c4_short	NA	NA	C(N04)	0	NA
oligo_000833	SELEX nucleosome bound/unbound	ACGCTCTTCCGATCTNNTAGAGACCAGAAAAACANGAAGTACTTCCTGTTGTATTGGGGAAAATCTGCTCCAGAGCACA	ETS2_Methyl_TAACGC40NGTG_KX_NACAGGANNNNNNTCCTGTN_m1_c4_short	NA	NA	C(N04)	0	NA
oligo_000834	SELEX nucleosome bound/unbound	ACGCTCTTCCGATCTNNGTGTCCCCGGATCAACANGAAGTACTTCCTGTTTTTTCAAACATCATCTGCTCCAGAGCACA	ETS2_Methyl_TAACGC40NGTG_KX_NACAGGANNNNNNTCCTGTN_m1_c4_short	NA	NA	C(N04)	0	NA
oligo_000835	SELEX nucleosome bound/unbound	ACGCTCTTCCGATCTNNAGAATAATTTCAGAACANGAAGTACTTCCTGTTTCACTCGGTCCATGCTGCTCCAGAGCACA	ETS2_Methyl_TAACGC40NGTG_KX_NACAGGANNNNNNTCCTGTN_m1_c4_short	NA	NA	C(N04)	0	NA
oligo_000836	SELEX nucleosome bound/unbound	ACGCTCTTCCGATCTNNTGACATATTTCATAACANGAAGTACTTCCTGTTATCTTAGAAATTTTCTGCTCCAGAGCACA	ETS2_Methyl_TAACGC40NGTG_KX_NACAGGANNNNNNTCCTGTN_m1_c4_short	NA	NA	C(N04)	0	NA
oligo_000837	SELEX nucleosome bound/unbound	ACGCTCTTCCGATCTNNGCGACCAAAATATAACANGAAGTACTTCCTGTTGATTTGCAAAAATTCTGCTCCAGAGCACA	ETS2_Methyl_TAACGC40NGTG_KX_NACAGGANNNNNNTCCTGTN_m1_c4_short	NA	NA	C(N04)	0	NA
oligo_000838	SELEX nucleosome bound/unbound	ACGCTCTTCCGATCTNNGACAATAATTCAAAACANGAAGTACTTCCTGTTGCTCGAAAAATTCACTGCTCCAGAGCACA	ETS2_Methyl_TAACGC40NGTG_KX_NACAGGANNNNNNTCCTGTN_m1_c4_short	NA	NA	C(N04)	0	NA
oligo_000839	SELEX nucleosome bound/unbound	ACGCTCTTCCGATCTNNAGATAAAATTCGGAACANGAAGTACTTCCTGTTTTTTGTCTCGAAGTCTGCTCCAGAGCACA	ETS2_Methyl_TAACGC40NGTG_KX_NACAGGANNNNNNTCCTGTN_m1_c4_short	NA	NA	C(N04)	0	NA
oligo_000840	SELEX nucleosome bound/unbound	ACGCTCTTCCGATCTNNGGCGCAGAAAATTAACANGAAGTACTTCCTGTTCTTCCCAAATAAAACTGCTCCAGAGCACA	ETS2_Methyl_TAACGC40NGTG_KX_NACAGGANNNNNNTCCTGTN_m1_c4_short	NA	NA	C(N04)	0	NA
oligo_000841	SELEX nucleosome bound/unbound	ACGCTCTTCCGATCTNNGCGAAAGTGAGAAAACANGAAGTACTTCCTGTTTGACCTCGACCCAACTGCTCCAGAGCACA	ETS2_Methyl_TAACGC40NGTG_KX_NACAGGANNNNNNTCCTGTN_m1_c4_short	NA	NA	C(N04)	0	NA
oligo_000842	SELEX nucleosome bound/unbound	ACGCTCTTCCGATCTNNCCCTTAACCAACGAACANGAAGTACTTCCTGTTGACAAAAATTTGTCCTGCTCCAGAGCACA	ETS2_Methyl_TAACGC40NGTG_KX_NACAGGANNNNNNTCCTGTN_m1_c4_short	NA	NA	C(N04)	0	NA
oligo_000843	SELEX nucleosome bound/unbound	ACGCTCTTCCGATCTNNCGTCTAAATCAATAACANGAAGTACTTCCTGTTGAAAATTTTCCAAACTGCTCCAGAGCACA	ETS2_Methyl_TAACGC40NGTG_KX_NACAGGANNNNNNTCCTGTN_m1_c4_short	NA	NA	C(N04)	0	NA
oligo_000844	SELEX nucleosome bound/unbound	ACGCTCTTCCGATCTNNTCATAGGTCATCCAACANGAAGTACTTCCTGTTACAATTAGGAATTTCTGCTCCAGAGCACA	ETS2_Methyl_TAACGC40NGTG_KX_NACAGGANNNNNNTCCTGTN_m1_c4_short	NA	NA	C(N04)	0	NA
oligo_000845	SELEX nucleosome bound/unbound	ACGCTCTTCCGATCTNNTACCAAGTGATGCAACANGAAGTACTTCCTGTTCAAAAATCCCAAAACTGCTCCAGAGCACA	ETS2_Methyl_TAACGC40NGTG_KX_NACAGGANNNNNNTCCTGTN_m1_c4_short	NA	NA	C(N04)	0	NA
oligo_000846	SELEX nucleosome bound/unbound	ACGCTCTTCCGATCTNNTCGGAGGATATATAACANGAAGTACTTCCTGTTGGAGAAAAATAAATCTGCTCCAGAGCACA	ETS2_Methyl_TAACGC40NGTG_KX_NACAGGANNNNNNTCCTGTN_m1_c4_short	NA	NA	C(N04)	0	NA
oligo_000847	SELEX nucleosome bound/unbound	ACGCTCTTCCGATCTNNACAGTAGTTGGATAACANGAAGTACTTCCTGTTTTATTTTTTTTTTCCTGCTCCAGAGCACA	ETS2_Methyl_TAACGC40NGTG_KX_NACAGGANNNNNNTCCTGTN_m1_c4_short	NA	NA	C(N04)	0	NA
oligo_000848	SELEX nucleosome bound/unbound	ACGCTCTTCCGATCTNNATAGCGCCATCAAAACANGAAGTACTTCCTGTTTTTTTTTCCCATTACTGCTCCAGAGCACA	ETS2_Methyl_TAACGC40NGTG_KX_NACAGGANNNNNNTCCTGTN_m1_c4_short	NA	NA	C(N04)	0	NA
oligo_000849	SELEX nucleosome bound/unbound	ACGCTCTTCCGATCTNNCAGTCGCCAAATTAACANGAAGTACTTCCTGTTCGGAATTAAAATTTCTGCTCCAGAGCACA	ETS2_Methyl_TAACGC40NGTG_KX_NACAGGANNNNNNTCCTGTN_m1_c4_short	NA	NA	C(N04)	0	NA
oligo_000850	SELEX nucleosome bound/unbound	ACGCTCTTCCGATCTNNAAGAGCAAAGTTCAACANGAAGTACTTCCTGTTGTTCGAATTATTTTCTGCTCCAGAGCACA	ETS2_Methyl_TAACGC40NGTG_KX_NACAGGANNNNNNTCCTGTN_m1_c4_short	NA	NA	C(N04)	0	NA
oligo_000851	SELEX nucleosome bound/unbound	ACGCTCTTCCGATCTNNGACGACGGAGATCAACANGAAGTACTTCCTGTTTTGGATTTATTTTCCTGCTCCAGAGCACA	ETS2_Methyl_TAACGC40NGTG_KX_NACAGGANNNNNNTCCTGTN_m1_c4_short	NA	NA	C(N04)	0	NA
oligo_000852	SELEX nucleosome bound/unbound	ACGCTCTTCCGATCTNNCGTTAGCCAAACAAACANGAAGTACTTCCTGTTATTTTTTTTCATCCCTGCTCCAGAGCACA	ETS2_Methyl_TAACGC40NGTG_KX_NACAGGANNNNNNTCCTGTN_m1_c4_short	NA	NA	C(N04)	0	NA
oligo_000853	SELEX nucleosome bound/unbound	ACGCTCTTCCGATCTNNTCGTGTTCGGCAAAACANGAAGTACTTCCTGTTATTCAGATTATCGGCTGCTCCAGAGCACA	ETS2_Methyl_TAACGC40NGTG_KX_NACAGGANNNNNNTCCTGTN_m1_c4_short	NA	NA	C(N04)	0	NA
oligo_000854	SELEX nucleosome bound/unbound	ACGCTCTTCCGATCTNNTGACGTGACCAAAAACANGAAGTACTTCCTGTTTCCTCCCCATCGATCTGCTCCAGAGCACA	ETS2_Methyl_TAACGC40NGTG_KX_NACAGGANNNNNNTCCTGTN_m1_c4_short	NA	NA	C(N04)	0	NA
oligo_000855	SELEX nucleosome bound/unbound	ACGCTCTTCCGATCTNNCTAGGAGTGGCGAAACANGAAGTACTTCCTGTTCCTTCAATTTCGGGCTGCTCCAGAGCACA	ETS2_Methyl_TAACGC40NGTG_KX_NACAGGANNNNNNTCCTGTN_m1_c4_short	NA	NA	C(N04)	0	NA
oligo_000856	SELEX nucleosome bound/unbound	ACGCTCTTCCGATCTNNAATAATATTCAACAACANGAAGTACTTCCTGTTATGGAAAAATTTTTCTGCTCCAGAGCACA	ETS2_Methyl_TAACGC40NGTG_KX_NACAGGANNNNNNTCCTGTN_m1_c4_short	NA	NA	C(N04)	0	NA
oligo_000857	SELEX nucleosome bound/unbound	ACGCTCTTCCGATCTNNTGGTAAGTCAAGTAACANGAAGTACTTCCTGTTAAACTTACAATTTTCTGCTCCAGAGCACA	ETS2_Methyl_TAACGC40NGTG_KX_NACAGGANNNNNNTCCTGTN_m1_c4_short	NA	NA	C(N04)	0	NA
oligo_000858	SELEX nucleosome bound/unbound	ACGCTCTTCCGATCTNNCTATCTGAAATTCAACANGAAGTACTTCCTGTTGAATTGCATTTTTTCTGCTCCAGAGCACA	ETS2_Methyl_TAACGC40NGTG_KX_NACAGGANNNNNNTCCTGTN_m1_c4_short	NA	NA	C(N04)	0	NA
oligo_000859	SELEX nucleosome bound/unbound	ACGCTCTTCCGATCTNNGCGTGTGAATCCAAACANGAAGTACTTCCTGTTAAATTTTTTCACATCTGCTCCAGAGCACA	ETS2_Methyl_TAACGC40NGTG_KX_NACAGGANNNNNNTCCTGTN_m1_c4_short	NA	NA	C(N04)	0	NA
oligo_000860	SELEX nucleosome bound/unbound	ACGCTCTTCCGATCTNNAGGGACTTGGAATAACANGAAGTACTTCCTGTTATTATTACAAAGATCTGCTCCAGAGCACA	ETS2_Methyl_TAACGC40NGTG_KX_NACAGGANNNNNNTCCTGTN_m1_c4_short	NA	NA	C(N04)	0	NA
oligo_000861	SELEX nucleosome bound/unbound	ACGCTCTTCCGATCTNNTTGTATATGATATAACANGAAGTACTTCCTGTTATTTTCAAGTTTCGCTGCTCCAGAGCACA	ETS2_Methyl_TAACGC40NGTG_KX_NACAGGANNNNNNTCCTGTN_m1_c4_short	NA	NA	C(N04)	0	NA
oligo_000862	SELEX nucleosome bound/unbound	ACGCTCTTCCGATCTNNACGAAAATGATACAACANGAAGTACTTCCTGTTGATCGATGAAAATTCTGCTCCAGAGCACA	ETS2_Methyl_TAACGC40NGTG_KX_NACAGGANNNNNNTCCTGTN_m1_c4_short	NA	NA	C(N04)	0	NA
oligo_000863	SELEX nucleosome bound/unbound	ACGCTCTTCCGATCTNNTTGTTAATCCGAAAACANGAAGTACTTCCTGTTATTTTTTTTCAAAACTGCTCCAGAGCACA	ETS2_Methyl_TAACGC40NGTG_KX_NACAGGANNNNNNTCCTGTN_m1_c4_short	NA	NA	C(N04)	0	NA
oligo_000864	SELEX nucleosome bound/unbound	ACGCTCTTCCGATCTNNAGGAGCGAGGATGAACANGAAGTACTTCCTGTTATTAATTTTTTGGTCTGCTCCAGAGCACA	ETS2_Methyl_TAACGC40NGTG_KX_NACAGGANNNNNNTCCTGTN_m1_c4_short	NA	NA	C(N04)	0	NA
oligo_000865	SELEX nucleosome bound/unbound	ACGCTCTTCCGATCTNNTTATGGTAAAATTAACANGAAGTACTTCCTGTTCTGGTGCATAAATTCTGCTCCAGAGCACA	ETS2_Methyl_TAACGC40NGTG_KX_NACAGGANNNNNNTCCTGTN_m1_c4_short	NA	NA	C(N04)	0	NA
oligo_000866	SELEX nucleosome bound/unbound	ACGCTCTTCCGATCTNNAATCATGGCCAATAACANGAAGTACTTCCTGTTTTTAGAAAAATTTTCTGCTCCAGAGCACA	ETS2_Methyl_TAACGC40NGTG_KX_NACAGGANNNNNNTCCTGTN_m1_c4_short	NA	NA	C(N04)	0	NA
oligo_000867	SELEX nucleosome bound/unbound	ACGCTCTTCCGATCTNNCATAAGCTTTGAGAACANGAAGTACTTCCTGTTAAAATTTTTGTCTTCTGCTCCAGAGCACA	ETS2_Methyl_TAACGC40NGTG_KX_NACAGGANNNNNNTCCTGTN_m1_c4_short	NA	NA	C(N04)	0	NA
oligo_000868	SELEX nucleosome bound/unbound	ACGCTCTTCCGATCTNNAAACCGGAATCTTAACANGAAGTACTTCCTGTTTTTTCATCCACGAACTGCTCCAGAGCACA	ETS2_Methyl_TAACGC40NGTG_KX_NACAGGANNNNNNTCCTGTN_m1_c4_short	NA	NA	C(N04)	0	NA
oligo_000869	SELEX nucleosome bound/unbound	ACGCTCTTCCGATCTNNACGCGGCCAAGTTAACANGAAGTACTTCCTGTTTGTTCGAGATTTTCCTGCTCCAGAGCACA	ETS2_Methyl_TAACGC40NGTG_KX_NACAGGANNNNNNTCCTGTN_m1_c4_short	NA	NA	C(N04)	0	NA
oligo_000870	SELEX nucleosome bound/unbound	ACGCTCTTCCGATCTNNGTGTTGTGAAAATAACANGAAGTACTTCCTGTTAATTTTGATTTCGTCTGCTCCAGAGCACA	ETS2_Methyl_TAACGC40NGTG_KX_NACAGGANNNNNNTCCTGTN_m1_c4_short	NA	NA	C(N04)	0	NA
oligo_000871	SELEX nucleosome bound/unbound	ACGCTCTTCCGATCTNNTTAACAGATCGGAAACANGAAGTACTTCCTGTTCAGAGAATTTTCATCTGCTCCAGAGCACA	ETS2_Methyl_TAACGC40NGTG_KX_NACAGGANNNNNNTCCTGTN_m1_c4_short	NA	NA	C(N04)	0	NA
oligo_000872	SELEX nucleosome bound/unbound	ACGCTCTTCCGATCTNNGCGAGAGTTGGAAAACANGAAGTACTTCCTGTTACGTTGAGATTTCACTGCTCCAGAGCACA	ETS2_Methyl_TAACGC40NGTG_KX_NACAGGANNNNNNTCCTGTN_m1_c4_short	NA	NA	C(N04)	0	NA
oligo_000873	SELEX nucleosome bound/unbound	ACGCTCTTCCGATCTNNGCCATAGTGAAATAACANGAAGTACTTCCTGTTTGAAAATTTTTCCCCTGCTCCAGAGCACA	ETS2_Methyl_TAACGC40NGTG_KX_NACAGGANNNNNNTCCTGTN_m1_c4_short	NA	NA	C(N04)	0	NA
oligo_000874	SELEX nucleosome bound/unbound	ACGCTCTTCCGATCTNNATTTGCTCGTGTCAACANGAAGTACTTCCTGTTAAAATTCCAAATTCCTGCTCCAGAGCACA	ETS2_Methyl_TAACGC40NGTG_KX_NACAGGANNNNNNTCCTGTN_m1_c4_short	NA	NA	C(N04)	0	NA
oligo_000875	SELEX nucleosome bound/unbound	ACGCTCTTCCGATCTNNGGTCAGGTTCGTGAACANGAAGTACTTCCTGTTTATTTTGAAAAAATCTGCTCCAGAGCACA	ETS2_Methyl_TAACGC40NGTG_KX_NACAGGANNNNNNTCCTGTN_m1_c4_short	NA	NA	C(N04)	0	NA
oligo_000876	SELEX nucleosome bound/unbound	ACGCTCTTCCGATCTNNGGCGACATGGACTAACANGAAGTACTTCCTGTTGATGCAAAATTTTCCTGCTCCAGAGCACA	ETS2_Methyl_TAACGC40NGTG_KX_NACAGGANNNNNNTCCTGTN_m1_c4_short	NA	NA	C(N04)	0	NA
oligo_000877	SELEX nucleosome bound/unbound	ACGCTCTTCCGATCTNNAGCTTAAGGTTGAAACANGAAGTACTTCCTGTTTTTGAAACATATGACTGCTCCAGAGCACA	ETS2_Methyl_TAACGC40NGTG_KX_NACAGGANNNNNNTCCTGTN_m1_c4_short	NA	NA	C(N04)	0	NA
oligo_000878	SELEX nucleosome bound/unbound	ACGCTCTTCCGATCTNNCAATGGGATCTCCAACANGAAGTACTTCCTGTTTTCCGAAAAATTTTCTGCTCCAGAGCACA	ETS2_Methyl_TAACGC40NGTG_KX_NACAGGANNNNNNTCCTGTN_m1_c4_short	NA	NA	C(N04)	0	NA
oligo_000879	SELEX nucleosome bound/unbound	ACGCTCTTCCGATCTNNGGGCGTCAACTGTAACANGAAGTACTTCCTGTTTGCTCGACAATTTTCTGCTCCAGAGCACA	ETS2_Methyl_TAACGC40NGTG_KX_NACAGGANNNNNNTCCTGTN_m1_c4_short	NA	NA	C(N04)	0	NA
oligo_000880	SELEX nucleosome bound/unbound	ACGCTCTTCCGATCTNNGTCCAGATTTCGAAACANGAAGTACTTCCTGTTTCTCAAGATGGATCCTGCTCCAGAGCACA	ETS2_Methyl_TAACGC40NGTG_KX_NACAGGANNNNNNTCCTGTN_m1_c4_short	NA	NA	C(N04)	0	NA
oligo_000881	SELEX nucleosome bound/unbound	ACGCTCTTCCGATCTNNGTATAGGTGGGGGAACANGAAGTACTTCCTGTTTCCGAGAAAAAAAACTGCTCCAGAGCACA	ETS2_Methyl_TAACGC40NGTG_KX_NACAGGANNNNNNTCCTGTN_m1_c4_short	NA	NA	C(N04)	0	NA
oligo_000882	SELEX nucleosome bound/unbound	ACGCTCTTCCGATCTNNTCTGGAAATTTATAACANGAAGTACTTCCTGTTTGATTATTCAATTTCTGCTCCAGAGCACA	ETS2_Methyl_TAACGC40NGTG_KX_NACAGGANNNNNNTCCTGTN_m1_c4_short	NA	NA	C(N04)	0	NA
oligo_000883	SELEX nucleosome bound/unbound	ACGCTCTTCCGATCTNNATTACTGGTCAGAAACANGAAGTACTTCCTGTTATCGGTCTGGATCACTGCTCCAGAGCACA	ETS2_Methyl_TAACGC40NGTG_KX_NACAGGANNNNNNTCCTGTN_m1_c4_short	NA	NA	C(N04)	0	NA
oligo_000884	SELEX nucleosome bound/unbound	ACGCTCTTCCGATCTNNAGAGCATGGACTAAACANGAAGTACTTCCTGTTTCGAAAATAAAATTCTGCTCCAGAGCACA	ETS2_Methyl_TAACGC40NGTG_KX_NACAGGANNNNNNTCCTGTN_m1_c4_short	NA	NA	C(N04)	0	NA
oligo_000885	SELEX nucleosome bound/unbound	ACGCTCTTCCGATCTNNCCATCTATCAGATAACANGAAGTACTTCCTGTTTCCAAGTATGGTGACTGCTCCAGAGCACA	ETS2_Methyl_TAACGC40NGTG_KX_NACAGGANNNNNNTCCTGTN_m1_c4_short	NA	NA	C(N04)	0	NA
oligo_000886	SELEX nucleosome bound/unbound	ACGCTCTTCCGATCTNNCTTAGAAATTTCGAACANGAAGTACTTCCTGTTAATTGACCCGATCACTGCTCCAGAGCACA	ETS2_Methyl_TAACGC40NGTG_KX_NACAGGANNNNNNTCCTGTN_m1_c4_short	NA	NA	C(N04)	0	NA
oligo_000887	SELEX nucleosome bound/unbound	ACGCTCTTCCGATCTNNGAACGCAAAAAAAAACANGAAGTACTTCCTGTTGTCGCTTCAACTTTCTGCTCCAGAGCACA	ETS2_Methyl_TAACGC40NGTG_KX_NACAGGANNNNNNTCCTGTN_m1_c4_short	NA	NA	C(N04)	0	NA
oligo_000888	SELEX nucleosome bound/unbound	ACGCTCTTCCGATCTNNCTATGCGATGAGTAACANGAAGTACTTCCTGTTCACGCGAAGTACAACTGCTCCAGAGCACA	ETS2_Methyl_TAACGC40NGTG_KX_NACAGGANNNNNNTCCTGTN_m1_c4_short	NA	NA	C(N04)	0	NA
oligo_000889	SELEX nucleosome bound/unbound	ACGCTCTTCCGATCTNNCTATGCTCGGCCAAACANGAAGTACTTCCTGTTTTTCCGCGACATCGCTGCTCCAGAGCACA	ETS2_Methyl_TAACGC40NGTG_KX_NACAGGANNNNNNTCCTGTN_m1_c4_short	NA	NA	C(N04)	0	NA
oligo_000890	SELEX nucleosome bound/unbound	ACGCTCTTCCGATCTNNAAAGGAGTTGGCAAACANGAAGTACTTCCTGTTTTTTTCGCCAGGTGCTGCTCCAGAGCACA	ETS2_Methyl_TAACGC40NGTG_KX_NACAGGANNNNNNTCCTGTN_m1_c4_short	NA	NA	C(N04)	0	NA
oligo_000891	SELEX nucleosome bound/unbound	ACGCTCTTCCGATCTNNGCCTTTGGCCAGGAACANGAAGTACTTCCTGTTTTGGCAGTCGATGACTGCTCCAGAGCACA	ETS2_Methyl_TAACGC40NGTG_KX_NACAGGANNNNNNTCCTGTN_m1_c4_short	NA	NA	C(N04)	0	NA
oligo_000892	SELEX nucleosome bound/unbound	ACGCTCTTCCGATCTNNGACCAGGTCGGCCAACANGAAGTACTTCCTGTTGGTTCGCGAAGTTTCTGCTCCAGAGCACA	ETS2_Methyl_TAACGC40NGTG_KX_NACAGGANNNNNNTCCTGTN_m1_c4_short	NA	NA	C(N04)	0	NA
oligo_000893	SELEX nucleosome bound/unbound	ACGCTCTTCCGATCTNNTGACCGCAAAAGTAACANGAAGTACTTCCTGTTGTTGGCTGGTGGAACTGCTCCAGAGCACA	ETS2_Methyl_TAACGC40NGTG_KX_NACAGGANNNNNNTCCTGTN_m1_c4_short	NA	NA	C(N04)	0	NA
oligo_000894	SELEX nucleosome bound/unbound	ACGCTCTTCCGATCTNNAATGGGCAACTTGAACANGAAGTACTTCCTGTTAGCTGGCAAAAAGTCTGCTCCAGAGCACA	ETS2_Methyl_TAACGC40NGTG_KX_NACAGGANNNNNNTCCTGTN_m1_c4_short	NA	NA	C(N04)	0	NA
oligo_000895	SELEX nucleosome bound/unbound	ACGCTCTTCCGATCTNNTGTTGAGGGCTCTAGCCTTAAGTAAACNAACCAGAGCGCCCACAGAGCTGCTCCAGAGCACA	FOXA1_Control_TAGCGT40NTCA_KX_NNYTAWGTAAACAAAN_m1_c4_short	NA	NA	C(N12)	0	NA
oligo_000896	SELEX nucleosome bound/unbound	ACGCTCTTCCGATCTNNACGGGTCTAGAGCGTCCTTAAGTAAACNAACGGCTATTAAACGACGCCTGCTCCAGAGCACA	FOXA1_Control_TAGCGT40NTCA_KX_NNYTAWGTAAACAAAN_m1_c4_short	NA	NA	C(N12)	0	NA
oligo_000897	SELEX nucleosome bound/unbound	ACGCTCTTCCGATCTNNCATAATACGCTCTATCCTTAAGTAAACNAACTAACAGGCTTCTAAGCCTGCTCCAGAGCACA	FOXA1_Control_TAGCGT40NTCA_KX_NNYTAWGTAAACAAAN_m1_c4_short	NA	NA	C(N12)	0	NA
oligo_000898	SELEX nucleosome bound/unbound	ACGCTCTTCCGATCTNNCGTATACGCCTCTCGCCTTAAGTAAACNAACCTTTAGACGCCCTACGCTGCTCCAGAGCACA	FOXA1_Control_TAGCGT40NTCA_KX_NNYTAWGTAAACAAAN_m1_c4_short	NA	NA	C(N12)	0	NA
oligo_000899	SELEX nucleosome bound/unbound	ACGCTCTTCCGATCTNNCGCACCGCCTAAACGCCTTAAGTAAACNAACCTAAGGCCCTACAGGCCTGCTCCAGAGCACA	FOXA1_Control_TAGCGT40NTCA_KX_NNYTAWGTAAACAAAN_m1_c4_short	NA	NA	C(N12)	0	NA
oligo_000900	SELEX nucleosome bound/unbound	ACGCTCTTCCGATCTNNGCGCGGTTTAGAGCCCCTTAAGTAAACNAACAAACGCTTGCGCTTTACTGCTCCAGAGCACA	FOXA1_Control_TAGCGT40NTCA_KX_NNYTAWGTAAACAAAN_m1_c4_short	NA	NA	C(N12)	0	NA
oligo_000901	SELEX nucleosome bound/unbound	ACGCTCTTCCGATCTNNCGGCGAAGCCGCTTACCTTAAGTAAACNAACTTTAAACGGCTCTAACCTGCTCCAGAGCACA	FOXA1_Control_TAGCGT40NTCA_KX_NNYTAWGTAAACAAAN_m1_c4_short	NA	NA	C(N12)	0	NA
oligo_000902	SELEX nucleosome bound/unbound	ACGCTCTTCCGATCTNNGCTAAAGCCTTTAGACCTTAAGTAAACNAACTAAACGCACTGTAAGCCTGCTCCAGAGCACA	FOXA1_Control_TAGCGT40NTCA_KX_NNYTAWGTAAACAAAN_m1_c4_short	NA	NA	C(N12)	0	NA
oligo_000903	SELEX nucleosome bound/unbound	ACGCTCTTCCGATCTNNCATGCTCTACGCCCTCCTTAAGTAAACNAACTCCTAGCAGGCGGCTACTGCTCCAGAGCACA	FOXA1_Control_TAGCGT40NTCA_KX_NNYTAWGTAAACAAAN_m1_c4_short	NA	NA	C(N12)	0	NA
oligo_000904	SELEX nucleosome bound/unbound	ACGCTCTTCCGATCTNNATTGAGAGCCTTTAGCCTTAAGTAAACNAACTCTCTAATGGCTATAGCTGCTCCAGAGCACA	FOXA1_Control_TAGCGT40NTCA_KX_NNYTAWGTAAACAAAN_m1_c4_short	NA	NA	C(N12)	0	NA
oligo_000905	SELEX nucleosome bound/unbound	ACGCTCTTCCGATCTNNCGTGGGGCTCTTAAGCCTTAAGTAAACNAACTAGAGGCCTCTGAGGCCTGCTCCAGAGCACA	FOXA1_Control_TAGCGT40NTCA_KX_NNYTAWGTAAACAAAN_m1_c4_short	NA	NA	C(N12)	0	NA
oligo_000906	SELEX nucleosome bound/unbound	ACGCTCTTCCGATCTNNTCTGGGTGCTACAGGCCTTAAGTAAACNAACGCGTGCTTATAAGCCACTGCTCCAGAGCACA	FOXA1_Control_TAGCGT40NTCA_KX_NNYTAWGTAAACAAAN_m1_c4_short	NA	NA	C(N12)	0	NA
oligo_000907	SELEX nucleosome bound/unbound	ACGCTCTTCCGATCTNNAGCATTCTACGTTGTCCTTAAGTAAACNAACAATGCGCGTTAACTAGCTGCTCCAGAGCACA	FOXA1_Control_TAGCGT40NTCA_KX_NNYTAWGTAAACAAAN_m1_c4_short	NA	NA	C(N12)	0	NA
oligo_000908	SELEX nucleosome bound/unbound	ACGCTCTTCCGATCTNNAAGCTTCTTAGAAGGCCTTAAGTAAACNAACTAGCTGCTAAGGGCTCCTGCTCCAGAGCACA	FOXA1_Control_TAGCGT40NTCA_KX_NNYTAWGTAAACAAAN_m1_c4_short	NA	NA	C(N12)	0	NA
oligo_000909	SELEX nucleosome bound/unbound	ACGCTCTTCCGATCTNNAAGACTCTAATGGGCCCTTAAGTAAACNAACAAAGCGCGTAACGCTACTGCTCCAGAGCACA	FOXA1_Control_TAGCGT40NTCA_KX_NNYTAWGTAAACAAAN_m1_c4_short	NA	NA	C(N12)	0	NA
oligo_000910	SELEX nucleosome bound/unbound	ACGCTCTTCCGATCTNNGCGATGTATAGCGGCCCTTAAGTAAACNAACGCGTAGAAGGCCGTAGCTGCTCCAGAGCACA	FOXA1_Control_TAGCGT40NTCA_KX_NNYTAWGTAAACAAAN_m1_c4_short	NA	NA	C(N12)	0	NA
oligo_000911	SELEX nucleosome bound/unbound	ACGCTCTTCCGATCTNNTGTTTTTATAGCGCTCCTTAAGTAAACNAACGCTTCTACTGCATAGGCTGCTCCAGAGCACA	FOXA1_Control_TAGCGT40NTCA_KX_NNYTAWGTAAACAAAN_m1_c4_short	NA	NA	C(N12)	0	NA
oligo_000912	SELEX nucleosome bound/unbound	ACGCTCTTCCGATCTNNATGGTCGTAGAGAGCCCTTAAGTAAACNAACGTAGCCGCTTTAACGTCTGCTCCAGAGCACA	FOXA1_Control_TAGCGT40NTCA_KX_NNYTAWGTAAACAAAN_m1_c4_short	NA	NA	C(N12)	0	NA
oligo_000913	SELEX nucleosome bound/unbound	ACGCTCTTCCGATCTNNCGTCCCTAGGACGCTCCTTAAGTAAACNAACGAGCAGGCGCCTGCAGCTGCTCCAGAGCACA	FOXA1_Control_TAGCGT40NTCA_KX_NNYTAWGTAAACAAAN_m1_c4_short	NA	NA	C(N12)	0	NA
oligo_000914	SELEX nucleosome bound/unbound	ACGCTCTTCCGATCTNNGCCACAAGCCCTCTACCTTAAGTAAACNAACAGAGCCCCCTAGGCCCCTGCTCCAGAGCACA	FOXA1_Control_TAGCGT40NTCA_KX_NNYTAWGTAAACAAAN_m1_c4_short	NA	NA	C(N12)	0	NA
oligo_000915	SELEX nucleosome bound/unbound	ACGCTCTTCCGATCTNNCAGGGTCCTAGAGCTCCTTAAGTAAACNAACTGCGCTGGAGAGCTCTCTGCTCCAGAGCACA	FOXA1_Control_TAGCGT40NTCA_KX_NNYTAWGTAAACAAAN_m1_c4_short	NA	NA	C(N12)	0	NA
oligo_000916	SELEX nucleosome bound/unbound	ACGCTCTTCCGATCTNNTACTTTCTAGGCCGCCCTTAAGTAAACNAACTGCGTTTAGAGGGAGCCTGCTCCAGAGCACA	FOXA1_Control_TAGCGT40NTCA_KX_NNYTAWGTAAACAAAN_m1_c4_short	NA	NA	C(N12)	0	NA
oligo_000917	SELEX nucleosome bound/unbound	ACGCTCTTCCGATCTNNACCCATGGGGCTCTACCTTAAGTAAACNAACTTTAAACCTTCTGAGCCTGCTCCAGAGCACA	FOXA1_Control_TAGCGT40NTCA_KX_NNYTAWGTAAACAAAN_m1_c4_short	NA	NA	C(N12)	0	NA
oligo_000918	SELEX nucleosome bound/unbound	ACGCTCTTCCGATCTNNCAGTCATAGCCATAGCCTTAAGTAAACNAACGTACGGCCCTCTAGGGCTGCTCCAGAGCACA	FOXA1_Control_TAGCGT40NTCA_KX_NNYTAWGTAAACAAAN_m1_c4_short	NA	NA	C(N12)	0	NA
oligo_000919	SELEX nucleosome bound/unbound	ACGCTCTTCCGATCTNNTAAGCTCTATAGCAGCCTTAAGTAAACNAACGCTGTTTAAGGCGCTTCTGCTCCAGAGCACA	FOXA1_Control_TAGCGT40NTCA_KX_NNYTAWGTAAACAAAN_m1_c4_short	NA	NA	C(N12)	0	NA
oligo_000920	SELEX nucleosome bound/unbound	ACGCTCTTCCGATCTNNGAGGCCATTAGAGCGCCTTAAGTAAACNAACTAAGCTTCCTAGGGGCCTGCTCCAGAGCACA	FOXA1_Control_TAGCGT40NTCA_KX_NNYTAWGTAAACAAAN_m1_c4_short	NA	NA	C(N12)	0	NA
oligo_000921	SELEX nucleosome bound/unbound	ACGCTCTTCCGATCTNNGCATTATAAGCGCGCCCTTAAGTAAACNAACTAGGGCTCCTGCGTTACTGCTCCAGAGCACA	FOXA1_Control_TAGCGT40NTCA_KX_NNYTAWGTAAACAAAN_m1_c4_short	NA	NA	C(N12)	0	NA
oligo_000922	SELEX nucleosome bound/unbound	ACGCTCTTCCGATCTNNACTTTATAACGCCTTCCTTAAGTAAACNAACCCTAGCGTAGTTACACCTGCTCCAGAGCACA	FOXA1_Control_TAGCGT40NTCA_KX_NNYTAWGTAAACAAAN_m1_c4_short	NA	NA	C(N12)	0	NA
oligo_000923	SELEX nucleosome bound/unbound	ACGCTCTTCCGATCTNNCGGGGCGCGCTAAGCCCTTAAGTAAACNAACGTTTTAAAACGACGCTCTGCTCCAGAGCACA	FOXA1_Control_TAGCGT40NTCA_KX_NNYTAWGTAAACAAAN_m1_c4_short	NA	NA	C(N12)	0	NA
oligo_000924	SELEX nucleosome bound/unbound	ACGCTCTTCCGATCTNNGTCCAACGGGCTCGCCCTTAAGTAAACNAACCCTGTTTAAAGCACGCCTGCTCCAGAGCACA	FOXA1_Control_TAGCGT40NTCA_KX_NNYTAWGTAAACAAAN_m1_c4_short	NA	NA	C(N12)	0	NA
oligo_000925	SELEX nucleosome bound/unbound	ACGCTCTTCCGATCTNNCGACTGGCTAGAGGGCCTTAAGTAAACNAACCCGTAGAGGGCCCCTACTGCTCCAGAGCACA	FOXA1_Control_TAGCGT40NTCA_KX_NNYTAWGTAAACAAAN_m1_c4_short	NA	NA	C(N12)	0	NA
oligo_000926	SELEX nucleosome bound/unbound	ACGCTCTTCCGATCTNNTAGGGGTCCTGAGCGCCTTAAGTAAACNAACAGAGCGCTAGAACGCGCTGCTCCAGAGCACA	FOXA1_Control_TAGCGT40NTCA_KX_NNYTAWGTAAACAAAN_m1_c4_short	NA	NA	C(N12)	0	NA
oligo_000927	SELEX nucleosome bound/unbound	ACGCTCTTCCGATCTNNGCGCAACGGTTTATTCCTTAAGTAAACNAACCCGTTAGAACGCTTGCCTGCTCCAGAGCACA	FOXA1_Control_TAGCGT40NTCA_KX_NNYTAWGTAAACAAAN_m1_c4_short	NA	NA	C(N12)	0	NA
oligo_000928	SELEX nucleosome bound/unbound	ACGCTCTTCCGATCTNNGCACATAGAGCTCTACCTTAAGTAAACNAACTATCTCCTTATAACGCCTGCTCCAGAGCACA	FOXA1_Control_TAGCGT40NTCA_KX_NNYTAWGTAAACAAAN_m1_c4_short	NA	NA	C(N12)	0	NA
oligo_000929	SELEX nucleosome bound/unbound	ACGCTCTTCCGATCTNNCCTACGAGGCGCTCTCCTTAAGTAAACNAACCTATGGGGCGGTTTAACTGCTCCAGAGCACA	FOXA1_Control_TAGCGT40NTCA_KX_NNYTAWGTAAACAAAN_m1_c4_short	NA	NA	C(N12)	0	NA
oligo_000930	SELEX nucleosome bound/unbound	ACGCTCTTCCGATCTNNGCAAGCTATTGCATTCCTTAAGTAAACNAACCCTAGAAGCCTGTAGCCTGCTCCAGAGCACA	FOXA1_Control_TAGCGT40NTCA_KX_NNYTAWGTAAACAAAN_m1_c4_short	NA	NA	C(N12)	0	NA
oligo_000931	SELEX nucleosome bound/unbound	ACGCTCTTCCGATCTNNGCCATTTAAAGGCGCCCTTAAGTAAACNAACGCTTTTAGAACGCGCCCTGCTCCAGAGCACA	FOXA1_Control_TAGCGT40NTCA_KX_NNYTAWGTAAACAAAN_m1_c4_short	NA	NA	C(N12)	0	NA
oligo_000932	SELEX nucleosome bound/unbound	ACGCTCTTCCGATCTNNTGGTTTTAAACCGCACCTTAAGTAAACNAACTCTAGGGCTGCTTGTTCTGCTCCAGAGCACA	FOXA1_Control_TAGCGT40NTCA_KX_NNYTAWGTAAACAAAN_m1_c4_short	NA	NA	C(N12)	0	NA
oligo_000933	SELEX nucleosome bound/unbound	ACGCTCTTCCGATCTNNAGTGTTTAAGCGTACCCTTAAGTAAACNAACGCTTTTAAGAGCGTAGCTGCTCCAGAGCACA	FOXA1_Control_TAGCGT40NTCA_KX_NNYTAWGTAAACAAAN_m1_c4_short	NA	NA	C(N12)	0	NA
oligo_000934	SELEX nucleosome bound/unbound	ACGCTCTTCCGATCTNNTCCAACTAGCGCCCTCCTTAAGTAAACNAACCTACAGAGCCCTCCTACTGCTCCAGAGCACA	FOXA1_Control_TAGCGT40NTCA_KX_NNYTAWGTAAACAAAN_m1_c4_short	NA	NA	C(N12)	0	NA
oligo_000935	SELEX nucleosome bound/unbound	ACGCTCTTCCGATCTNNGGTAAAACGCTTCTACCTTAAGTAAACNAACCTTAGAGGCGTGTAGGCTGCTCCAGAGCACA	FOXA1_Control_TAGCGT40NTCA_KX_NNYTAWGTAAACAAAN_m1_c4_short	NA	NA	C(N12)	0	NA
oligo_000936	SELEX nucleosome bound/unbound	ACGCTCTTCCGATCTNNAGCTAAAGGCCTCCTCCTTAAGTAAACNAACCTGGGGGCTACAGCTACTGCTCCAGAGCACA	FOXA1_Control_TAGCGT40NTCA_KX_NNYTAWGTAAACAAAN_m1_c4_short	NA	NA	C(N12)	0	NA
oligo_000937	SELEX nucleosome bound/unbound	ACGCTCTTCCGATCTNNAGTATGTAGAGCGTTCCTTAAGTAAACNAACTAAGGCGTTAGCGCGCCTGCTCCAGAGCACA	FOXA1_Control_TAGCGT40NTCA_KX_NNYTAWGTAAACAAAN_m1_c4_short	NA	NA	C(N12)	0	NA
oligo_000938	SELEX nucleosome bound/unbound	ACGCTCTTCCGATCTNNGCAGCAATGGCTCTACCTTAAGTAAACNAACCTAATAAGCCGCAGAGCTGCTCCAGAGCACA	FOXA1_Control_TAGCGT40NTCA_KX_NNYTAWGTAAACAAAN_m1_c4_short	NA	NA	C(N12)	0	NA
oligo_000939	SELEX nucleosome bound/unbound	ACGCTCTTCCGATCTNNCTCTTGTACGCAGAGCCTTAAGTAAACNAACGTCTAGAAGACGCGCTCTGCTCCAGAGCACA	FOXA1_Control_TAGCGT40NTCA_KX_NNYTAWGTAAACAAAN_m1_c4_short	NA	NA	C(N12)	0	NA
oligo_000940	SELEX nucleosome bound/unbound	ACGCTCTTCCGATCTNNCACTTATAGCGCTATCCTTAAGTAAACNAACTTCTAACGCTCTGCTGCTGCTCCAGAGCACA	FOXA1_Control_TAGCGT40NTCA_KX_NNYTAWGTAAACAAAN_m1_c4_short	NA	NA	C(N12)	0	NA
oligo_000941	SELEX nucleosome bound/unbound	ACGCTCTTCCGATCTNNCACTCCATAGGAGAACCTTAAGTAAACNAACAAGCGCTCTGCGCGCGCTGCTCCAGAGCACA	FOXA1_Control_TAGCGT40NTCA_KX_NNYTAWGTAAACAAAN_m1_c4_short	NA	NA	C(N12)	0	NA
oligo_000942	SELEX nucleosome bound/unbound	ACGCTCTTCCGATCTNNCAAGACAGCCTAGCGCCTTAAGTAAACNAACGCACACTATAACGGCTCTGCTCCAGAGCACA	FOXA1_Control_TAGCGT40NTCA_KX_NNYTAWGTAAACAAAN_m1_c4_short	NA	NA	C(N12)	0	NA
oligo_000943	SELEX nucleosome bound/unbound	ACGCTCTTCCGATCTNNCGTAAAAGCAGTACACCTTAAGTAAACNAACACGCTCTCTAGCCGCTCTGCTCCAGAGCACA	FOXA1_Control_TAGCGT40NTCA_KX_NNYTAWGTAAACAAAN_m1_c4_short	NA	NA	C(N12)	0	NA
oligo_000944	SELEX nucleosome bound/unbound	ACGCTCTTCCGATCTNNCTATACACGCAGCGCCCTTAAGTAAACNAACACAAGGCTCTCTGCGCCTGCTCCAGAGCACA	FOXA1_Control_TAGCGT40NTCA_KX_NNYTAWGTAAACAAAN_m1_c4_short	NA	NA	C(N12)	0	NA
oligo_000945	SELEX nucleosome bound/unbound	ACGCTCTTCCGATCTNNTGCAAATAGCTTCTACCTTAAGTAAACNAACCCCTGCGTACAGGGAGCTGCTCCAGAGCACA	FOXA1_Control_TAGCGT40NTCA_KX_NNYTAWGTAAACAAAN_m1_c4_short	NA	NA	C(N12)	0	NA
oligo_000946	SELEX nucleosome bound/unbound	ACGCTCTTCCGATCTNNCGTCAAAGGCTGCTACCTTAAGTAAACNAACTTAGAGCCCAGGAAGCCTGCTCCAGAGCACA	FOXA1_Control_TAGCGT40NTCA_KX_NNYTAWGTAAACAAAN_m1_c4_short	NA	NA	C(N12)	0	NA
oligo_000947	SELEX nucleosome bound/unbound	ACGCTCTTCCGATCTNNTAATTGTGCTGTAGACCTTAAGTAAACNAACTAAGGGGCTGTAGCGCCTGCTCCAGAGCACA	FOXA1_Control_TAGCGT40NTCA_KX_NNYTAWGTAAACAAAN_m1_c4_short	NA	NA	C(N12)	0	NA
oligo_000948	SELEX nucleosome bound/unbound	ACGCTCTTCCGATCTNNCTGAGAAGGCCTTGGCCTTAAGTAAACNAACTTCTACGTGTATACGTCTGCTCCAGAGCACA	FOXA1_Control_TAGCGT40NTCA_KX_NNYTAWGTAAACAAAN_m1_c4_short	NA	NA	C(N12)	0	NA
oligo_000949	SELEX nucleosome bound/unbound	ACGCTCTTCCGATCTNNACCCCCTGGGGCGTACCTTAAGTAAACNAACGCTAGGGCAATTAGAGCTGCTCCAGAGCACA	FOXA1_Control_TAGCGT40NTCA_KX_NNYTAWGTAAACAAAN_m1_c4_short	NA	NA	C(N12)	0	NA
oligo_000950	SELEX nucleosome bound/unbound	ACGCTCTTCCGATCTNNAGTCAAGCGCGTACGCCTTAAGTAAACNAACACGACGCTGTAGAGCCCTGCTCCAGAGCACA	FOXA1_Control_TAGCGT40NTCA_KX_NNYTAWGTAAACAAAN_m1_c4_short	NA	NA	C(N12)	0	NA
oligo_000951	SELEX nucleosome bound/unbound	ACGCTCTTCCGATCTNNGTATAATAGACACGTCCTTAAGTAAACNAACCGCTCTAAGGCCCTACCTGCTCCAGAGCACA	FOXA1_Control_TAGCGT40NTCA_KX_NNYTAWGTAAACAAAN_m1_c4_short	NA	NA	C(N12)	0	NA
oligo_000952	SELEX nucleosome bound/unbound	ACGCTCTTCCGATCTNNATCCAAGCGTTGTATCCTTAAGTAAACNAACCTCTATAGAGCCTTAGCTGCTCCAGAGCACA	FOXA1_Control_TAGCGT40NTCA_KX_NNYTAWGTAAACAAAN_m1_c4_short	NA	NA	C(N12)	0	NA
oligo_000953	SELEX nucleosome bound/unbound	ACGCTCTTCCGATCTNNCGCTTCAGGGGCTCTCCTTAAGTAAACNAACACGCTTACAGCACGTTCTGCTCCAGAGCACA	FOXA1_Control_TAGCGT40NTCA_KX_NNYTAWGTAAACAAAN_m1_c4_short	NA	NA	C(N12)	0	NA
oligo_000954	SELEX nucleosome bound/unbound	ACGCTCTTCCGATCTNNAAATCGACGCCTTTACCTTAAGTAAACNAACTAAAGCATTTTAACGCCTGCTCCAGAGCACA	FOXA1_Control_TAGCGT40NTCA_KX_NNYTAWGTAAACAAAN_m1_c4_short	NA	NA	C(N12)	0	NA
oligo_000955	SELEX nucleosome bound/unbound	ACGCTCTTCCGATCTNNAGGGGTCTAGGGGGCCCTTAAGTAAACNAACGAGGGCGTAAGGCGTACTGCTCCAGAGCACA	FOXA1_Control_TAGCGT40NTCA_KX_NNYTAWGTAAACAAAN_m1_c4_short	NA	NA	C(N12)	0	NA
oligo_000956	SELEX nucleosome bound/unbound	ACGCTCTTCCGATCTNNGCAGAGGCTCCAGGACCTTAAGTAAACNAACAATGCACTAGCACGCTCTGCTCCAGAGCACA	FOXA1_Control_TAGCGT40NTCA_KX_NNYTAWGTAAACAAAN_m1_c4_short	NA	NA	C(N12)	0	NA
oligo_000957	SELEX nucleosome bound/unbound	ACGCTCTTCCGATCTNNGTATACCGCTGCGGCCCTTAAGTAAACNAACAGCCTAATGGCGTTAACTGCTCCAGAGCACA	FOXA1_Control_TAGCGT40NTCA_KX_NNYTAWGTAAACAAAN_m1_c4_short	NA	NA	C(N12)	0	NA
oligo_000958	SELEX nucleosome bound/unbound	ACGCTCTTCCGATCTNNAAGAAATAGCGCTCTCCTTAAGTAAACNAACTACACGCGCAAAGGCGCTGCTCCAGAGCACA	FOXA1_Control_TAGCGT40NTCA_KX_NNYTAWGTAAACAAAN_m1_c4_short	NA	NA	C(N12)	0	NA
oligo_000959	SELEX nucleosome bound/unbound	ACGCTCTTCCGATCTNNCAGGGCGTGCACGTACCTTAAGTAAACNAACAGGGGTCCCTAGGGGCCTGCTCCAGAGCACA	FOXA1_Control_TAGCGT40NTCA_KX_NNYTAWGTAAACAAAN_m1_c4_short	NA	NA	C(N12)	0	NA
oligo_000960	SELEX nucleosome bound/unbound	ACGCTCTTCCGATCTNNGGGAGATGCTTAAAACCTTAAGTAAACNAACTAGGCCTTTAAACAGCCTGCTCCAGAGCACA	FOXA1_Control_TAGCGT40NTCA_KX_NNYTAWGTAAACAAAN_m1_c4_short	NA	NA	C(N12)	0	NA
oligo_000961	SELEX nucleosome bound/unbound	ACGCTCTTCCGATCTNNAGCCGTGTGTAGAGCCCTTAAGTAAACNAACTAGGCGCCTTAGAGCGCTGCTCCAGAGCACA	FOXA1_Control_TAGCGT40NTCA_KX_NNYTAWGTAAACAAAN_m1_c4_short	NA	NA	C(N12)	0	NA
oligo_000962	SELEX nucleosome bound/unbound	ACGCTCTTCCGATCTNNCATCCACGTCCCTAGCCTTAAGTAAACNAACCGCTAAGCCGTGTAGCCTGCTCCAGAGCACA	FOXA1_Control_TAGCGT40NTCA_KX_NNYTAWGTAAACAAAN_m1_c4_short	NA	NA	C(N12)	0	NA
oligo_000963	SELEX nucleosome bound/unbound	ACGCTCTTCCGATCTNNAAGCTCGTAAGGCCCCCTTAAGTAAACNAACTGCGATTACGCGCTATCTGCTCCAGAGCACA	FOXA1_Control_TAGCGT40NTCA_KX_NNYTAWGTAAACAAAN_m1_c4_short	NA	NA	C(N12)	0	NA
oligo_000964	SELEX nucleosome bound/unbound	ACGCTCTTCCGATCTNNTGTGGTCCCTAGGAGCCTTAAGTAAACNAACGCTGCCGCGTAGGGCCCTGCTCCAGAGCACA	FOXA1_Control_TAGCGT40NTCA_KX_NNYTAWGTAAACAAAN_m1_c4_short	NA	NA	C(N12)	0	NA
oligo_000965	SELEX nucleosome bound/unbound	ACGCTCTTCCGATCTNNTGGGGTTCCTAGTGGCCTTAAGTAAACNAACGGGCATTCAGCGCGTACTGCTCCAGAGCACA	FOXA1_Control_TAGCGT40NTCA_KX_NNYTAWGTAAACAAAN_m1_c4_short	NA	NA	C(N12)	0	NA
oligo_000966	SELEX nucleosome bound/unbound	ACGCTCTTCCGATCTNNGTGAACTAGAGCCTGCCTTAAGTAAACNAACAGGGGCTCCCTAGAGCCTGCTCCAGAGCACA	FOXA1_Control_TAGCGT40NTCA_KX_NNYTAWGTAAACAAAN_m1_c4_short	NA	NA	C(N12)	0	NA
oligo_000967	SELEX nucleosome bound/unbound	ACGCTCTTCCGATCTNNGACTTATACGCCGCTCCTTAAGTAAACNAACGCGCATTACGCAGAGCCTGCTCCAGAGCACA	FOXA1_Control_TAGCGT40NTCA_KX_NNYTAWGTAAACAAAN_m1_c4_short	NA	NA	C(N12)	0	NA
oligo_000968	SELEX nucleosome bound/unbound	ACGCTCTTCCGATCTNNATTGAGACGGGCGTACCTTAAGTAAACNAACGAGCCGCGTAGGACGCCTGCTCCAGAGCACA	FOXA1_Control_TAGCGT40NTCA_KX_NNYTAWGTAAACAAAN_m1_c4_short	NA	NA	C(N12)	0	NA
oligo_000969	SELEX nucleosome bound/unbound	ACGCTCTTCCGATCTNNTTGATTTAACGTGCTCCTTAAGTAAACNAACAGCGCCTGCACGTACGCTGCTCCAGAGCACA	FOXA1_Control_TAGCGT40NTCA_KX_NNYTAWGTAAACAAAN_m1_c4_short	NA	NA	C(N12)	0	NA
oligo_000970	SELEX nucleosome bound/unbound	ACGCTCTTCCGATCTNNCCATTACGCCGTGCGCCTTAAGTAAACNAACCGGGCTCTCTAGAAGCCTGCTCCAGAGCACA	FOXA1_Control_TAGCGT40NTCA_KX_NNYTAWGTAAACAAAN_m1_c4_short	NA	NA	C(N12)	0	NA
oligo_000971	SELEX nucleosome bound/unbound	ACGCTCTTCCGATCTNNTACCAACGGGCTGCTCCTTAAGTAAACNAACCGTAGGCTAGTAGCGTCTGCTCCAGAGCACA	FOXA1_Control_TAGCGT40NTCA_KX_NNYTAWGTAAACAAAN_m1_c4_short	NA	NA	C(N12)	0	NA
oligo_000972	SELEX nucleosome bound/unbound	ACGCTCTTCCGATCTNNCACGTATAGAGCTCTCCTTAAGTAAACNAACCGTAGAGCACGCTGTACTGCTCCAGAGCACA	FOXA1_Control_TAGCGT40NTCA_KX_NNYTAWGTAAACAAAN_m1_c4_short	NA	NA	C(N12)	0	NA
oligo_000973	SELEX nucleosome bound/unbound	ACGCTCTTCCGATCTNNCTTTCAAGCGCGTTTCCTTAAGTAAACNAACCTATATATAGCCGCTACTGCTCCAGAGCACA	FOXA1_Control_TAGCGT40NTCA_KX_NNYTAWGTAAACAAAN_m1_c4_short	NA	NA	C(N12)	0	NA
oligo_000974	SELEX nucleosome bound/unbound	ACGCTCTTCCGATCTNNGCAAGGGCGTTTAAACCTTAAGTAAACNAACGGTAAACCGTCTAGCGCTGCTCCAGAGCACA	FOXA1_Control_TAGCGT40NTCA_KX_NNYTAWGTAAACAAAN_m1_c4_short	NA	NA	C(N12)	0	NA
oligo_000975	SELEX nucleosome bound/unbound	ACGCTCTTCCGATCTNNTTTATGACGTTTAATCCTTAAGTAAACNAACTAGAAAGCTTGTAACGCTGCTCCAGAGCACA	FOXA1_Control_TAGCGT40NTCA_KX_NNYTAWGTAAACAAAN_m1_c4_short	NA	NA	C(N12)	0	NA
oligo_000976	SELEX nucleosome bound/unbound	ACGCTCTTCCGATCTNNCGATACCGCTATGCACCTTAAGTAAACNAACCAGCTTAGCTAAGCGCCTGCTCCAGAGCACA	FOXA1_Control_TAGCGT40NTCA_KX_NNYTAWGTAAACAAAN_m1_c4_short	NA	NA	C(N12)	0	NA
oligo_000977	SELEX nucleosome bound/unbound	ACGCTCTTCCGATCTNNTGGCACCGTGCTACGCCTTAAGTAAACNAACAGTGCTTTAAAAGCCTCTGCTCCAGAGCACA	FOXA1_Control_TAGCGT40NTCA_KX_NNYTAWGTAAACAAAN_m1_c4_short	NA	NA	C(N12)	0	NA
oligo_000978	SELEX nucleosome bound/unbound	ACGCTCTTCCGATCTNNAAACCTATTTAAGGCCCTTAAGTAAACNAACGAGCGCACTAGAGCACCTGCTCCAGAGCACA	FOXA1_Control_TAGCGT40NTCA_KX_NNYTAWGTAAACAAAN_m1_c4_short	NA	NA	C(N12)	0	NA
oligo_000979	SELEX nucleosome bound/unbound	ACGCTCTTCCGATCTNNGATAGAACGCTATAACCTTAAGTAAACNAACCAACTAGCTACAGGCTCTGCTCCAGAGCACA	FOXA1_Control_TAGCGT40NTCA_KX_NNYTAWGTAAACAAAN_m1_c4_short	NA	NA	C(N12)	0	NA
oligo_000980	SELEX nucleosome bound/unbound	ACGCTCTTCCGATCTNNCCTATGAGCTGTAGACCTTAAGTAAACNAACAACGCGTAGGTGTCTACTGCTCCAGAGCACA	FOXA1_Control_TAGCGT40NTCA_KX_NNYTAWGTAAACAAAN_m1_c4_short	NA	NA	C(N12)	0	NA
oligo_000981	SELEX nucleosome bound/unbound	ACGCTCTTCCGATCTNNGGGAGGGTTCTACGGCCTTAAGTAAACNAACAGCGCTCTATAGCACGCTGCTCCAGAGCACA	FOXA1_Control_TAGCGT40NTCA_KX_NNYTAWGTAAACAAAN_m1_c4_short	NA	NA	C(N12)	0	NA
oligo_000982	SELEX nucleosome bound/unbound	ACGCTCTTCCGATCTNNAAAACCAGGGCGTATCCTTAAGTAAACNAACCTCTACGTCCAGAGCGCTGCTCCAGAGCACA	FOXA1_Control_TAGCGT40NTCA_KX_NNYTAWGTAAACAAAN_m1_c4_short	NA	NA	C(N12)	0	NA
oligo_000983	SELEX nucleosome bound/unbound	ACGCTCTTCCGATCTNNCCGGTAGCCCTACAACCTTAAGTAAACNAACAGAACCGTTTAAACGCCTGCTCCAGAGCACA	FOXA1_Control_TAGCGT40NTCA_KX_NNYTAWGTAAACAAAN_m1_c4_short	NA	NA	C(N12)	0	NA
oligo_000984	SELEX nucleosome bound/unbound	ACGCTCTTCCGATCTNNAAGAGGAGCGTAACGCCTTAAGTAAACNAACTAAAAGCTCTACGCGCCTGCTCCAGAGCACA	FOXA1_Control_TAGCGT40NTCA_KX_NNYTAWGTAAACAAAN_m1_c4_short	NA	NA	C(N12)	0	NA
oligo_000985	SELEX nucleosome bound/unbound	ACGCTCTTCCGATCTNNAATGGTTTTAAACGCCCTTAAGTAAACNAACCTGCGCGTGTACGCTACTGCTCCAGAGCACA	FOXA1_Control_TAGCGT40NTCA_KX_NNYTAWGTAAACAAAN_m1_c4_short	NA	NA	C(N12)	0	NA
oligo_000986	SELEX nucleosome bound/unbound	ACGCTCTTCCGATCTNNCGGACCGTGCTACAGCCTTAAGTAAACNAACCTAAAACCCTCCTAGCCTGCTCCAGAGCACA	FOXA1_Control_TAGCGT40NTCA_KX_NNYTAWGTAAACAAAN_m1_c4_short	NA	NA	C(N12)	0	NA
oligo_000987	SELEX nucleosome bound/unbound	ACGCTCTTCCGATCTNNGTGCCTGTAGAGCTCCCTTAAGTAAACNAACCTTGCAATGCTCGTAGCTGCTCCAGAGCACA	FOXA1_Control_TAGCGT40NTCA_KX_NNYTAWGTAAACAAAN_m1_c4_short	NA	NA	C(N12)	0	NA
oligo_000988	SELEX nucleosome bound/unbound	ACGCTCTTCCGATCTNNCGTCGATTAAGGGGCCCTTAAGTAAACNAACCCGTTAGACGCTCCGCCTGCTCCAGAGCACA	FOXA1_Control_TAGCGT40NTCA_KX_NNYTAWGTAAACAAAN_m1_c4_short	NA	NA	C(N12)	0	NA
oligo_000989	SELEX nucleosome bound/unbound	ACGCTCTTCCGATCTNNGCGAATAGGGCCCTGCCTTAAGTAAACNAACCGTGCAGTACTCTTTACTGCTCCAGAGCACA	FOXA1_Control_TAGCGT40NTCA_KX_NNYTAWGTAAACAAAN_m1_c4_short	NA	NA	C(N12)	0	NA
oligo_000990	SELEX nucleosome bound/unbound	ACGCTCTTCCGATCTNNTTGTACTGTAGGGCTCCTTAAGTAAACNAACGCTTTAAAGGCTCTTACTGCTCCAGAGCACA	FOXA1_Control_TAGCGT40NTCA_KX_NNYTAWGTAAACAAAN_m1_c4_short	NA	NA	C(N12)	0	NA
oligo_000991	SELEX nucleosome bound/unbound	ACGCTCTTCCGATCTNNATAAAAACAACGTAACCTTAAGTAAACNAACAAAGAAGGTGCTTAAACTGCTCCAGAGCACA	FOXA1_Control_TAGCGT40NTCA_KX_NNYTAWGTAAACAAAN_m1_c4_short	NA	NA	C(N12)	0	NA
oligo_000992	SELEX nucleosome bound/unbound	ACGCTCTTCCGATCTNNAATGAGGCTCTTAAACCTTAAGTAAACNAACCGCTAACGTGTAATAGCTGCTCCAGAGCACA	FOXA1_Control_TAGCGT40NTCA_KX_NNYTAWGTAAACAAAN_m1_c4_short	NA	NA	C(N12)	0	NA
oligo_000993	SELEX nucleosome bound/unbound	ACGCTCTTCCGATCTNNTTAAAAGCACCCGTACCTTAAGTAAACNAACTAAAACGCCTCTAGAGCTGCTCCAGAGCACA	FOXA1_Control_TAGCGT40NTCA_KX_NNYTAWGTAAACAAAN_m1_c4_short	NA	NA	C(N12)	0	NA
oligo_000994	SELEX nucleosome bound/unbound	ACGCTCTTCCGATCTNNCTCTCCAGAGAGCTACCTTAAGTAAACNAACCAGAGAGCGTTATACGCTGCTCCAGAGCACA	FOXA1_Control_TAGCGT40NTCA_KX_NNYTAWGTAAACAAAN_m1_c4_short	NA	NA	C(N12)	0	NA
oligo_000995	SELEX nucleosome bound/unbound	ACGCTCTTCCGATCTNNCGCAACTAGCTCTAGCCTTAAGTAAACNAACGCACGCCCCGCGCGCCCTGCTCCAGAGCACA	FOXA1_Control_TAGCGT40NTCA_KX_NNYTAWGTAAACAAAN_m1_c4_short	NA	NA	C(N12)	0	NA
oligo_000996	SELEX nucleosome bound/unbound	ACGCTCTTCCGATCTNNTTTGATGCGTAGCGTCCTTAAGTAAACNAACCAGCACGGGCGTGCAGCTGCTCCAGAGCACA	FOXA1_Control_TAGCGT40NTCA_KX_NNYTAWGTAAACAAAN_m1_c4_short	NA	NA	C(N12)	0	NA
oligo_000997	SELEX nucleosome bound/unbound	ACGCTCTTCCGATCTNNAGCTCAAAGGCACGTCCTTAAGTAAACNAACGCGCGCTATAAAGCCTCTGCTCCAGAGCACA	FOXA1_Control_TAGCGT40NTCA_KX_NNYTAWGTAAACAAAN_m1_c4_short	NA	NA	C(N12)	0	NA
oligo_000998	SELEX nucleosome bound/unbound	ACGCTCTTCCGATCTNNGTTACCAGCAGCGTGCCTTAAGTAAACNAACGAGTGCTTTAGCCCTGCTGCTCCAGAGCACA	FOXA1_Control_TAGCGT40NTCA_KX_NNYTAWGTAAACAAAN_m1_c4_short	NA	NA	C(N12)	0	NA
oligo_000999	SELEX nucleosome bound/unbound	ACGCTCTTCCGATCTNNTGCTGGAGCCTCTACCCTTAAGTAAACNAACAGCGTGCTTTGCAGTGCTGCTCCAGAGCACA	FOXA1_Control_TAGCGT40NTCA_KX_NNYTAWGTAAACAAAN_m1_c4_short	NA	NA	C(N12)	0	NA
oligo_001000	SELEX nucleosome bound/unbound	ACGCTCTTCCGATCTNNCAGCATGCTCTACGTCCTTAAGTAAACNAACTACGCCTGACTAGCGTCTGCTCCAGAGCACA	FOXA1_Control_TAGCGT40NTCA_KX_NNYTAWGTAAACAAAN_m1_c4_short	NA	NA	C(N12)	0	NA
oligo_001001	SELEX nucleosome bound/unbound	ACGCTCTTCCGATCTNNTTCAGGAGCACGCTCCCTTAAGTAAACNAACGCAGCACGCTATACGCCTGCTCCAGAGCACA	FOXA1_Control_TAGCGT40NTCA_KX_NNYTAWGTAAACAAAN_m1_c4_short	NA	NA	C(N12)	0	NA
oligo_001002	SELEX nucleosome bound/unbound	ACGCTCTTCCGATCTNNGCGTTTGCGGCATTGCCTTAAGTAAACNAACTCTGCGCAGTGCTCTGCTGCTCCAGAGCACA	FOXA1_Control_TAGCGT40NTCA_KX_NNYTAWGTAAACAAAN_m1_c4_short	NA	NA	C(N12)	0	NA
oligo_001003	SELEX nucleosome bound/unbound	ACGCTCTTCCGATCTNNGGAGACTGCCTACAGCCTTAAGTAAACNAACGGCTCTGCTGCATAGACTGCTCCAGAGCACA	FOXA1_Control_TAGCGT40NTCA_KX_NNYTAWGTAAACAAAN_m1_c4_short	NA	NA	C(N12)	0	NA
oligo_001004	SELEX nucleosome bound/unbound	ACGCTCTTCCGATCTNNATGCAAAGGCGCGCTCCTTAAGTAAACNAACAAGCCTATGAGCCTATCTGCTCCAGAGCACA	FOXA1_Control_TAGCGT40NTCA_KX_NNYTAWGTAAACAAAN_m1_c4_short	NA	NA	C(N12)	0	NA
oligo_001005	SELEX nucleosome bound/unbound	ACGCTCTTCCGATCTNNGAGGCTGCTCTACGCCCTTAAGTAAACNAACGCTTTATACGCACAGCCTGCTCCAGAGCACA	FOXA1_Control_TAGCGT40NTCA_KX_NNYTAWGTAAACAAAN_m1_c4_short	NA	NA	C(N12)	0	NA
oligo_001006	SELEX nucleosome bound/unbound	ACGCTCTTCCGATCTNNCCCAATTAGCTGTAGCCTTAAGTAAACNAACCACGTGCTTGTGAGCACTGCTCCAGAGCACA	FOXA1_Control_TAGCGT40NTCA_KX_NNYTAWGTAAACAAAN_m1_c4_short	NA	NA	C(N12)	0	NA
oligo_001007	SELEX nucleosome bound/unbound	ACGCTCTTCCGATCTNNCTGATACGCACTGCTCCTTAAGTAAACNAACGCAGAAGGCTCTCGCGCTGCTCCAGAGCACA	FOXA1_Control_TAGCGT40NTCA_KX_NNYTAWGTAAACAAAN_m1_c4_short	NA	NA	C(N12)	0	NA
oligo_001008	SELEX nucleosome bound/unbound	ACGCTCTTCCGATCTNNAGACGCGCGTGTAGGCCTTAAGTAAACNAACCCTGCGCCGCAGCGCTCTGCTCCAGAGCACA	FOXA1_Control_TAGCGT40NTCA_KX_NNYTAWGTAAACAAAN_m1_c4_short	NA	NA	C(N12)	0	NA
oligo_001009	SELEX nucleosome bound/unbound	ACGCTCTTCCGATCTNNCCATGCTAGGAGGCACCTTAAGTAAACNAACGCGGCGCGCGCAGGGCCTGCTCCAGAGCACA	FOXA1_Control_TAGCGT40NTCA_KX_NNYTAWGTAAACAAAN_m1_c4_short	NA	NA	C(N12)	0	NA
oligo_001010	SELEX nucleosome bound/unbound	ACGCTCTTCCGATCTNNATCGTACGCTTTACTCCTTAAGTAAACNAACTGTAGCGCCATAGAGCCTGCTCCAGAGCACA	FOXA1_Control_TAGCGT40NTCA_KX_NNYTAWGTAAACAAAN_m1_c4_short	NA	NA	C(N12)	0	NA
oligo_001011	SELEX nucleosome bound/unbound	ACGCTCTTCCGATCTNNGCGATTTACGCCCTCCCTTAAGTAAACNAACCAGCAGTAAGGCCTAGCTGCTCCAGAGCACA	FOXA1_Control_TAGCGT40NTCA_KX_NNYTAWGTAAACAAAN_m1_c4_short	NA	NA	C(N12)	0	NA
oligo_001012	SELEX nucleosome bound/unbound	ACGCTCTTCCGATCTNNACCGCAACGCATACGCCTTAAGTAAACNAACCGCGCTCGTAGCGCTTCTGCTCCAGAGCACA	FOXA1_Control_TAGCGT40NTCA_KX_NNYTAWGTAAACAAAN_m1_c4_short	NA	NA	C(N12)	0	NA
oligo_001013	SELEX nucleosome bound/unbound	ACGCTCTTCCGATCTNNTCGTGATAGCAGCGTCCTTAAGTAAACNAACTGCGTAGGGCCGTACGCTGCTCCAGAGCACA	FOXA1_Control_TAGCGT40NTCA_KX_NNYTAWGTAAACAAAN_m1_c4_short	NA	NA	C(N12)	0	NA
oligo_001014	SELEX nucleosome bound/unbound	ACGCTCTTCCGATCTNNCACAAAAGGCCTACGCCTTAAGTAAACNAACCGTGCTGTACAGCCACCTGCTCCAGAGCACA	FOXA1_Control_TAGCGT40NTCA_KX_NNYTAWGTAAACAAAN_m1_c4_short	NA	NA	C(N12)	0	NA
oligo_001015	SELEX nucleosome bound/unbound	ACGCTCTTCCGATCTNNGGGGATGGCTCTACGCCTTAAGTAAACNAACCGTACGAGCGCTACTGCTGCTCCAGAGCACA	FOXA1_Control_TAGCGT40NTCA_KX_NNYTAWGTAAACAAAN_m1_c4_short	NA	NA	C(N12)	0	NA
oligo_001016	SELEX nucleosome bound/unbound	ACGCTCTTCCGATCTNNACCGGTGCCTATAGACCTTAAGTAAACNAACCGCTACGCAGCGCCGCCTGCTCCAGAGCACA	FOXA1_Control_TAGCGT40NTCA_KX_NNYTAWGTAAACAAAN_m1_c4_short	NA	NA	C(N12)	0	NA
oligo_001017	SELEX nucleosome bound/unbound	ACGCTCTTCCGATCTNNCTTAGCCGTAGAGCGCCTTAAGTAAACNAACCGTGCACAGGCCTGTGCTGCTCCAGAGCACA	FOXA1_Control_TAGCGT40NTCA_KX_NNYTAWGTAAACAAAN_m1_c4_short	NA	NA	C(N12)	0	NA
oligo_001018	SELEX nucleosome bound/unbound	ACGCTCTTCCGATCTNNCCTTAATAGCCCGTCCCTTAAGTAAACNAACTTACGAGGCCCTAGAACTGCTCCAGAGCACA	FOXA1_Control_TAGCGT40NTCA_KX_NNYTAWGTAAACAAAN_m1_c4_short	NA	NA	C(N12)	0	NA
oligo_001019	SELEX nucleosome bound/unbound	ACGCTCTTCCGATCTNNGGTTGGGTGCCTACGCCTTAAGTAAACNAACTTTAAAGCCTTTAAAGCTGCTCCAGAGCACA	FOXA1_Control_TAGCGT40NTCA_KX_NNYTAWGTAAACAAAN_m1_c4_short	NA	NA	C(N12)	0	NA
oligo_001020	SELEX nucleosome bound/unbound	ACGCTCTTCCGATCTNNGCCTCCAGGCGCGTACCTTAAGTAAACNAACCTTCTAGCGTATTAGGCTGCTCCAGAGCACA	FOXA1_Control_TAGCGT40NTCA_KX_NNYTAWGTAAACAAAN_m1_c4_short	NA	NA	C(N12)	0	NA
oligo_001021	SELEX nucleosome bound/unbound	ACGCTCTTCCGATCTNNACAAACTAGCGTGCGCCTTAAGTAAACNAACCCGCTTACGGTGCTACCTGCTCCAGAGCACA	FOXA1_Control_TAGCGT40NTCA_KX_NNYTAWGTAAACAAAN_m1_c4_short	NA	NA	C(N12)	0	NA
oligo_001022	SELEX nucleosome bound/unbound	ACGCTCTTCCGATCTNNGTGTGGGCTCCTACGCCTTAAGTAAACNAACTATACGCCGTACAAGCCTGCTCCAGAGCACA	FOXA1_Control_TAGCGT40NTCA_KX_NNYTAWGTAAACAAAN_m1_c4_short	NA	NA	C(N12)	0	NA
oligo_001023	SELEX nucleosome bound/unbound	ACGCTCTTCCGATCTNNGGAAAAAGCATCTACCCTTAAGTAAACNAACGCACAGCGCGCTTCTACTGCTCCAGAGCACA	FOXA1_Control_TAGCGT40NTCA_KX_NNYTAWGTAAACAAAN_m1_c4_short	NA	NA	C(N12)	0	NA
oligo_001024	SELEX nucleosome bound/unbound	ACGCTCTTCCGATCTNNACTGGCAGGGGGCTCCCTTAAGTAAACNAACGGCCTATAAGGCGGCCCTGCTCCAGAGCACA	FOXA1_Control_TAGCGT40NTCA_KX_NNYTAWGTAAACAAAN_m1_c4_short	NA	NA	C(N12)	0	NA
oligo_001025	SELEX nucleosome bound/unbound	ACGCTCTTCCGATCTNNGCGATTCCGCGCACGCCTTAAGTAAACNAACAGGGCTCCTAGCAACGCTGCTCCAGAGCACA	FOXA1_Control_TAGCGT40NTCA_KX_NNYTAWGTAAACAAAN_m1_c4_short	NA	NA	C(N12)	0	NA
oligo_001026	SELEX nucleosome bound/unbound	ACGCTCTTCCGATCTNNTGAACGGCCTTAGAGCCTTAAGTAAACNAACGTCAGCGCTGCTTAGCCTGCTCCAGAGCACA	FOXA1_Control_TAGCGT40NTCA_KX_NNYTAWGTAAACAAAN_m1_c4_short	NA	NA	C(N12)	0	NA
oligo_001027	SELEX nucleosome bound/unbound	ACGCTCTTCCGATCTNNTGCCCAAAAGCGTGCCCTTAAGTAAACNAACGTTCAGAGCGCCGTAGCTGCTCCAGAGCACA	FOXA1_Control_TAGCGT40NTCA_KX_NNYTAWGTAAACAAAN_m1_c4_short	NA	NA	C(N12)	0	NA
oligo_001028	SELEX nucleosome bound/unbound	ACGCTCTTCCGATCTNNCATGAGTAGCTGCATCCTTAAGTAAACNAACAGCTCTGAGCGTTCTACTGCTCCAGAGCACA	FOXA1_Control_TAGCGT40NTCA_KX_NNYTAWGTAAACAAAN_m1_c4_short	NA	NA	C(N12)	0	NA
oligo_001029	SELEX nucleosome bound/unbound	ACGCTCTTCCGATCTNNCTCGCACGCAGAGCTCCTTAAGTAAACNAACGCGCGTCCGCTAGAGCCTGCTCCAGAGCACA	FOXA1_Control_TAGCGT40NTCA_KX_NNYTAWGTAAACAAAN_m1_c4_short	NA	NA	C(N12)	0	NA
oligo_001030	SELEX nucleosome bound/unbound	ACGCTCTTCCGATCTNNCCCCAACGCTACTGCCCTTAAGTAAACNAACAATACGCCTAGAACGCCTGCTCCAGAGCACA	FOXA1_Control_TAGCGT40NTCA_KX_NNYTAWGTAAACAAAN_m1_c4_short	NA	NA	C(N12)	0	NA
oligo_001031	SELEX nucleosome bound/unbound	ACGCTCTTCCGATCTNNTCCTACAGCCCTAGGCCTTAAGTAAACNAACGCTCAGGCTCTACAGCCTGCTCCAGAGCACA	FOXA1_Control_TAGCGT40NTCA_KX_NNYTAWGTAAACAAAN_m1_c4_short	NA	NA	C(N12)	0	NA
oligo_001032	SELEX nucleosome bound/unbound	ACGCTCTTCCGATCTNNATGCGACGCCTCTACCCTTAAGTAAACNAACTGGCAGGGCCTCCTAGCTGCTCCAGAGCACA	FOXA1_Control_TAGCGT40NTCA_KX_NNYTAWGTAAACAAAN_m1_c4_short	NA	NA	C(N12)	0	NA
oligo_001033	SELEX nucleosome bound/unbound	ACGCTCTTCCGATCTNNGCTGAGAGCACGCACCCTTAAGTAAACNAACCACACGGCTTCTAAGCCTGCTCCAGAGCACA	FOXA1_Control_TAGCGT40NTCA_KX_NNYTAWGTAAACAAAN_m1_c4_short	NA	NA	C(N12)	0	NA
oligo_001034	SELEX nucleosome bound/unbound	ACGCTCTTCCGATCTNNGTAGGGAGCTTGTTACCTTAAGTAAACNAACGCCTACGGTGCCTGCGCTGCTCCAGAGCACA	FOXA1_Control_TAGCGT40NTCA_KX_NNYTAWGTAAACAAAN_m1_c4_short	NA	NA	C(N12)	0	NA
oligo_001035	SELEX nucleosome bound/unbound	ACGCTCTTCCGATCTNNATGGAGAGGCTCTAGCCTTAAGTAAACNAACTTAGCGTGTAGCTAGCCTGCTCCAGAGCACA	FOXA1_Control_TAGCGT40NTCA_KX_NNYTAWGTAAACAAAN_m1_c4_short	NA	NA	C(N12)	0	NA
oligo_001036	SELEX nucleosome bound/unbound	ACGCTCTTCCGATCTNNCACAACCGGCTCTAGCCTTAAGTAAACNAACAAGCAGAGCTTTACGCCTGCTCCAGAGCACA	FOXA1_Control_TAGCGT40NTCA_KX_NNYTAWGTAAACAAAN_m1_c4_short	NA	NA	C(N12)	0	NA
oligo_001037	SELEX nucleosome bound/unbound	ACGCTCTTCCGATCTNNGCGTCATACGCCATTCCTTAAGTAAACNAACGCTTGTAGCACTGCGTCTGCTCCAGAGCACA	FOXA1_Control_TAGCGT40NTCA_KX_NNYTAWGTAAACAAAN_m1_c4_short	NA	NA	C(N12)	0	NA
oligo_001038	SELEX nucleosome bound/unbound	ACGCTCTTCCGATCTNNTTGGGCACAGCATACCCTTAAGTAAACNAACGTTAGCAGGCTTAGAGCTGCTCCAGAGCACA	FOXA1_Control_TAGCGT40NTCA_KX_NNYTAWGTAAACAAAN_m1_c4_short	NA	NA	C(N12)	0	NA
oligo_001039	SELEX nucleosome bound/unbound	ACGCTCTTCCGATCTNNTCTATTGCAGCAGGGCCTTAAGTAAACNAACGCCGCTAGAGGAGCGTCTGCTCCAGAGCACA	FOXA1_Control_TAGCGT40NTCA_KX_NNYTAWGTAAACAAAN_m1_c4_short	NA	NA	C(N12)	0	NA
oligo_001040	SELEX nucleosome bound/unbound	ACGCTCTTCCGATCTNNTGCTTGAGGGGCTCTCCTTAAGTAAACNAACGCAGCTAGAGGGCCCTCTGCTCCAGAGCACA	FOXA1_Control_TAGCGT40NTCA_KX_NNYTAWGTAAACAAAN_m1_c4_short	NA	NA	C(N12)	0	NA
oligo_001041	SELEX nucleosome bound/unbound	ACGCTCTTCCGATCTNNCCCTTGCGGGCGCAGCCTTAAGTAAACNAACCGGCCTACGCGTAGGCCTGCTCCAGAGCACA	FOXA1_Control_TAGCGT40NTCA_KX_NNYTAWGTAAACAAAN_m1_c4_short	NA	NA	C(N12)	0	NA
oligo_001042	SELEX nucleosome bound/unbound	ACGCTCTTCCGATCTNNATTGGAAGCGCTTAGCCTTAAGTAAACNAACGCCGCACTGCAGAGCGCTGCTCCAGAGCACA	FOXA1_Control_TAGCGT40NTCA_KX_NNYTAWGTAAACAAAN_m1_c4_short	NA	NA	C(N12)	0	NA
oligo_001043	SELEX nucleosome bound/unbound	ACGCTCTTCCGATCTNNTTTCCCTAGCGTTCTCCTTAAGTAAACNAACGTACAGCTGCGCACGCCTGCTCCAGAGCACA	FOXA1_Control_TAGCGT40NTCA_KX_NNYTAWGTAAACAAAN_m1_c4_short	NA	NA	C(N12)	0	NA
oligo_001044	SELEX nucleosome bound/unbound	ACGCTCTTCCGATCTNNTTTACATGGCTATAGCCTTAAGTAAACNAACTACTACGCAAGCGCGTCTGCTCCAGAGCACA	FOXA1_Control_TAGCGT40NTCA_KX_NNYTAWGTAAACAAAN_m1_c4_short	NA	NA	C(N12)	0	NA
oligo_001045	SELEX nucleosome bound/unbound	ACGCTCTTCCGATCTNNAATGCAGCAGTGCCCCCTTAAGTAAACNAACCTGCACAATGCGCTGCCTGCTCCAGAGCACA	FOXA1_Control_TAGCGT40NTCA_KX_NNYTAWGTAAACAAAN_m1_c4_short	NA	NA	C(N12)	0	NA
oligo_001046	SELEX nucleosome bound/unbound	ACGCTCTTCCGATCTNNCATTCGGCCTATAGCCCTTAAGTAAACNAACAGAACGCGCCCATAGGCTGCTCCAGAGCACA	FOXA1_Control_TAGCGT40NTCA_KX_NNYTAWGTAAACAAAN_m1_c4_short	NA	NA	C(N12)	0	NA
oligo_001047	SELEX nucleosome bound/unbound	ACGCTCTTCCGATCTNNCGCTTTTAGCGCGATCCTTAAGTAAACNAACGCGCAGTAGCTGTACGCTGCTCCAGAGCACA	FOXA1_Control_TAGCGT40NTCA_KX_NNYTAWGTAAACAAAN_m1_c4_short	NA	NA	C(N12)	0	NA
oligo_001048	SELEX nucleosome bound/unbound	ACGCTCTTCCGATCTNNCCCCAACGCTTAGAACCTTAAGTAAACNAACTAAAGCGCTCTCAGGCCTGCTCCAGAGCACA	FOXA1_Control_TAGCGT40NTCA_KX_NNYTAWGTAAACAAAN_m1_c4_short	NA	NA	C(N12)	0	NA
oligo_001049	SELEX nucleosome bound/unbound	ACGCTCTTCCGATCTNNTGTTAACGCCGTTAACCTTAAGTAAACNAACCTGTGCATGGCCTCTACTGCTCCAGAGCACA	FOXA1_Control_TAGCGT40NTCA_KX_NNYTAWGTAAACAAAN_m1_c4_short	NA	NA	C(N12)	0	NA
oligo_001050	SELEX nucleosome bound/unbound	ACGCTCTTCCGATCTNNTGGCCATTACAGCCTCCTTAAGTAAACNAACCGGCGTAGAGAGCTCTCTGCTCCAGAGCACA	FOXA1_Control_TAGCGT40NTCA_KX_NNYTAWGTAAACAAAN_m1_c4_short	NA	NA	C(N12)	0	NA
oligo_001051	SELEX nucleosome bound/unbound	ACGCTCTTCCGATCTNNGACCTGGAGCACAGACCTTAAGTAAACNAACTTATAGGCCTTAGACGCTGCTCCAGAGCACA	FOXA1_Control_TAGCGT40NTCA_KX_NNYTAWGTAAACAAAN_m1_c4_short	NA	NA	C(N12)	0	NA
oligo_001052	SELEX nucleosome bound/unbound	ACGCTCTTCCGATCTNNTCCCAAAGGCGGTACCCTTAAGTAAACNAACGCGTACGCGCTACGGCCTGCTCCAGAGCACA	FOXA1_Control_TAGCGT40NTCA_KX_NNYTAWGTAAACAAAN_m1_c4_short	NA	NA	C(N12)	0	NA
oligo_001053	SELEX nucleosome bound/unbound	ACGCTCTTCCGATCTNNTGGCTTTAAGTGCTCCCTTAAGTAAACNAACACGCCTGCGCGTAGAGCTGCTCCAGAGCACA	FOXA1_Control_TAGCGT40NTCA_KX_NNYTAWGTAAACAAAN_m1_c4_short	NA	NA	C(N12)	0	NA
oligo_001054	SELEX nucleosome bound/unbound	ACGCTCTTCCGATCTNNCTACGACCGCGCAGTCCTTAAGTAAACNAACTGCGCAGGCGCTGTGCCTGCTCCAGAGCACA	FOXA1_Control_TAGCGT40NTCA_KX_NNYTAWGTAAACAAAN_m1_c4_short	NA	NA	C(N12)	0	NA
oligo_001055	SELEX nucleosome bound/unbound	ACGCTCTTCCGATCTNNTTATCGCTAGCGTTGCCTTAAGTAAACNAACGCACGCTCAGGAGCGTCTGCTCCAGAGCACA	FOXA1_Control_TAGCGT40NTCA_KX_NNYTAWGTAAACAAAN_m1_c4_short	NA	NA	C(N12)	0	NA
oligo_001056	SELEX nucleosome bound/unbound	ACGCTCTTCCGATCTNNTTAAACTGCGCTATTCCTTAAGTAAACNAACAAAGCCTCGCAGAGACCTGCTCCAGAGCACA	FOXA1_Control_TAGCGT40NTCA_KX_NNYTAWGTAAACAAAN_m1_c4_short	NA	NA	C(N12)	0	NA
oligo_001057	SELEX nucleosome bound/unbound	ACGCTCTTCCGATCTNNGTTCCCGTGCACGAGCCTTAAGTAAACNAACGGCTCTACAGGCGTGCCTGCTCCAGAGCACA	FOXA1_Control_TAGCGT40NTCA_KX_NNYTAWGTAAACAAAN_m1_c4_short	NA	NA	C(N12)	0	NA
oligo_001058	SELEX nucleosome bound/unbound	ACGCTCTTCCGATCTNNATGAGGTGCTAGCGACCTTAAGTAAACNAACGAAGCGGCTACAGAGCCTGCTCCAGAGCACA	FOXA1_Control_TAGCGT40NTCA_KX_NNYTAWGTAAACAAAN_m1_c4_short	NA	NA	C(N12)	0	NA
oligo_001059	SELEX nucleosome bound/unbound	ACGCTCTTCCGATCTNNATCGAGAGCGCGTCTCCTTAAGTAAACNAACGCGGCTTGTGCTCTGCCTGCTCCAGAGCACA	FOXA1_Control_TAGCGT40NTCA_KX_NNYTAWGTAAACAAAN_m1_c4_short	NA	NA	C(N12)	0	NA
oligo_001060	SELEX nucleosome bound/unbound	ACGCTCTTCCGATCTNNTACAGTCCGCTTACGCCTTAAGTAAACNAACCACGCGTAGGGGCTCTCTGCTCCAGAGCACA	FOXA1_Control_TAGCGT40NTCA_KX_NNYTAWGTAAACAAAN_m1_c4_short	NA	NA	C(N12)	0	NA
oligo_001061	SELEX nucleosome bound/unbound	ACGCTCTTCCGATCTNNAGCCCCGCTAGAAGACCTTAAGTAAACNAACCACAGCCCTACAGCGTCTGCTCCAGAGCACA	FOXA1_Control_TAGCGT40NTCA_KX_NNYTAWGTAAACAAAN_m1_c4_short	NA	NA	C(N12)	0	NA
oligo_001062	SELEX nucleosome bound/unbound	ACGCTCTTCCGATCTNNGTGCTTTTAAGGCACCCTTAAGTAAACNAACCGATAGAGCGTTTAAACTGCTCCAGAGCACA	FOXA1_Control_TAGCGT40NTCA_KX_NNYTAWGTAAACAAAN_m1_c4_short	NA	NA	C(N12)	0	NA
oligo_001063	SELEX nucleosome bound/unbound	ACGCTCTTCCGATCTNNATTAAGTGCGTAGGCCCTTAAGTAAACNAACCTGTGCGTGTGCTTACCTGCTCCAGAGCACA	FOXA1_Control_TAGCGT40NTCA_KX_NNYTAWGTAAACAAAN_m1_c4_short	NA	NA	C(N12)	0	NA
oligo_001064	SELEX nucleosome bound/unbound	ACGCTCTTCCGATCTNNTGGTGCGCAGCAGGCCCTTAAGTAAACNAACAGCTTACAGGCTTTAACTGCTCCAGAGCACA	FOXA1_Control_TAGCGT40NTCA_KX_NNYTAWGTAAACAAAN_m1_c4_short	NA	NA	C(N12)	0	NA
oligo_001065	SELEX nucleosome bound/unbound	ACGCTCTTCCGATCTNNACTTGCGGCGCGCGGCCTTAAGTAAACNAACGCGCTGTTTAAGCAGCCTGCTCCAGAGCACA	FOXA1_Control_TAGCGT40NTCA_KX_NNYTAWGTAAACAAAN_m1_c4_short	NA	NA	C(N12)	0	NA
oligo_001066	SELEX nucleosome bound/unbound	ACGCTCTTCCGATCTNNGTTAAGAGGCTTTATCCTTAAGTAAACNAACGCTCCGCACGCTACGTCTGCTCCAGAGCACA	FOXA1_Control_TAGCGT40NTCA_KX_NNYTAWGTAAACAAAN_m1_c4_short	NA	NA	C(N12)	0	NA
oligo_001067	SELEX nucleosome bound/unbound	ACGCTCTTCCGATCTNNACCGATGCAGCGCGCCCTTAAGTAAACNAACGGCGTGCGCAAGGCTCCTGCTCCAGAGCACA	FOXA1_Control_TAGCGT40NTCA_KX_NNYTAWGTAAACAAAN_m1_c4_short	NA	NA	C(N12)	0	NA
oligo_001068	SELEX nucleosome bound/unbound	ACGCTCTTCCGATCTNNTATCTATGCTCTACACCTTAAGTAAACNAACTTAGAGCCGCTAAGGCCTGCTCCAGAGCACA	FOXA1_Control_TAGCGT40NTCA_KX_NNYTAWGTAAACAAAN_m1_c4_short	NA	NA	C(N12)	0	NA
oligo_001069	SELEX nucleosome bound/unbound	ACGCTCTTCCGATCTNNGCATAACGCTATATACCTTAAGTAAACNAACAGCGCATTAGCGCAGCCTGCTCCAGAGCACA	FOXA1_Control_TAGCGT40NTCA_KX_NNYTAWGTAAACAAAN_m1_c4_short	NA	NA	C(N12)	0	NA
oligo_001070	SELEX nucleosome bound/unbound	ACGCTCTTCCGATCTNNGAGGAAGCTTTTAACCCTTAAGTAAACNAACGAGCCCAGTGGCCTGCCTGCTCCAGAGCACA	FOXA1_Control_TAGCGT40NTCA_KX_NNYTAWGTAAACAAAN_m1_c4_short	NA	NA	C(N12)	0	NA
oligo_001071	SELEX nucleosome bound/unbound	ACGCTCTTCCGATCTNNTAATGGGCTATTAGGCCTTAAGTAAACNAACGCAGAGCTCTAAAGCGCTGCTCCAGAGCACA	FOXA1_Control_TAGCGT40NTCA_KX_NNYTAWGTAAACAAAN_m1_c4_short	NA	NA	C(N12)	0	NA
oligo_001072	SELEX nucleosome bound/unbound	ACGCTCTTCCGATCTNNCAAGAGTGCCTTAGACCTTAAGTAAACNAACCTTAGCACGCCCGTTACTGCTCCAGAGCACA	FOXA1_Control_TAGCGT40NTCA_KX_NNYTAWGTAAACAAAN_m1_c4_short	NA	NA	C(N12)	0	NA
oligo_001073	SELEX nucleosome bound/unbound	ACGCTCTTCCGATCTNNAGCTTTTAAAGCGCGCCTTAAGTAAACNAACTTTGGGGCGAGCCCTACTGCTCCAGAGCACA	FOXA1_Control_TAGCGT40NTCA_KX_NNYTAWGTAAACAAAN_m1_c4_short	NA	NA	C(N12)	0	NA
oligo_001074	SELEX nucleosome bound/unbound	ACGCTCTTCCGATCTNNCCATCCGCTTCTAGGCCTTAAGTAAACNAACAGCTGTGGCCTCTAGCCTGCTCCAGAGCACA	FOXA1_Control_TAGCGT40NTCA_KX_NNYTAWGTAAACAAAN_m1_c4_short	NA	NA	C(N12)	0	NA
oligo_001075	SELEX nucleosome bound/unbound	ACGCTCTTCCGATCTNNTTATGAAGCTTTAGTCCTTAAGTAAACNAACGCAAACGGCTTTAAAGCTGCTCCAGAGCACA	FOXA1_Control_TAGCGT40NTCA_KX_NNYTAWGTAAACAAAN_m1_c4_short	NA	NA	C(N12)	0	NA
oligo_001076	SELEX nucleosome bound/unbound	ACGCTCTTCCGATCTNNTATAGTGCTCCTAGCCCTTAAGTAAACNAACTGCCCTACGGGCTGCTCTGCTCCAGAGCACA	FOXA1_Control_TAGCGT40NTCA_KX_NNYTAWGTAAACAAAN_m1_c4_short	NA	NA	C(N12)	0	NA
oligo_001077	SELEX nucleosome bound/unbound	ACGCTCTTCCGATCTNNCCCTAAACGCCGCTACCTTAAGTAAACNAACAGCAGCTATAAGCCCTCTGCTCCAGAGCACA	FOXA1_Control_TAGCGT40NTCA_KX_NNYTAWGTAAACAAAN_m1_c4_short	NA	NA	C(N12)	0	NA
oligo_001078	SELEX nucleosome bound/unbound	ACGCTCTTCCGATCTNNCCGACACGCTCAGAACCTTAAGTAAACNAACCTAGTGGCTTAAAGGCCTGCTCCAGAGCACA	FOXA1_Control_TAGCGT40NTCA_KX_NNYTAWGTAAACAAAN_m1_c4_short	NA	NA	C(N12)	0	NA
oligo_001079	SELEX nucleosome bound/unbound	ACGCTCTTCCGATCTNNCCAGAAACGCTCTGCCCTTAAGTAAACNAACTTTAAGGCCCTAGACACTGCTCCAGAGCACA	FOXA1_Control_TAGCGT40NTCA_KX_NNYTAWGTAAACAAAN_m1_c4_short	NA	NA	C(N12)	0	NA
oligo_001080	SELEX nucleosome bound/unbound	ACGCTCTTCCGATCTNNGGTAGTTAGCAGAGGCCTTAAGTAAACNAACGAGCAGCTGCTTAGCTCTGCTCCAGAGCACA	FOXA1_Control_TAGCGT40NTCA_KX_NNYTAWGTAAACAAAN_m1_c4_short	NA	NA	C(N12)	0	NA
oligo_001081	SELEX nucleosome bound/unbound	ACGCTCTTCCGATCTNNCGTTCCCGCTAGCGCCCTTAAGTAAACNAACACGGGCCAGCTGCGGCCTGCTCCAGAGCACA	FOXA1_Control_TAGCGT40NTCA_KX_NNYTAWGTAAACAAAN_m1_c4_short	NA	NA	C(N12)	0	NA
oligo_001082	SELEX nucleosome bound/unbound	ACGCTCTTCCGATCTNNCTTGACAGGCCCGTACCTTAAGTAAACNAACTTAGCATACAGCGCAGCTGCTCCAGAGCACA	FOXA1_Control_TAGCGT40NTCA_KX_NNYTAWGTAAACAAAN_m1_c4_short	NA	NA	C(N12)	0	NA
oligo_001083	SELEX nucleosome bound/unbound	ACGCTCTTCCGATCTNNAGCAAATGCTTCTAGCCTTAAGTAAACNAACTCTAGGGCGCCTGGTTCTGCTCCAGAGCACA	FOXA1_Control_TAGCGT40NTCA_KX_NNYTAWGTAAACAAAN_m1_c4_short	NA	NA	C(N12)	0	NA
oligo_001084	SELEX nucleosome bound/unbound	ACGCTCTTCCGATCTNNTACTGATAGCGGTCCCCTTAAGTAAACNAACCGCTTAGAGTGCTCTCCTGCTCCAGAGCACA	FOXA1_Control_TAGCGT40NTCA_KX_NNYTAWGTAAACAAAN_m1_c4_short	NA	NA	C(N12)	0	NA
oligo_001085	SELEX nucleosome bound/unbound	ACGCTCTTCCGATCTNNGATAACGAAATTTTTCCTTAAGTAAACNAACAAAAAAATTTTCAGGTCTGCTCCAGAGCACA	FOXA1_Control_TAGCGT40NTCA_KX_NNYTAWGTAAACAAAN_m1_c4_short	NA	NA	C(N12)	0	NA
oligo_001086	SELEX nucleosome bound/unbound	ACGCTCTTCCGATCTNNCTTAAAAATCCGAATCCTTAAGTAAACNAACAATATATTCCAAATTTCTGCTCCAGAGCACA	FOXA1_Control_TAGCGT40NTCA_KX_NNYTAWGTAAACAAAN_m1_c4_short	NA	NA	C(N12)	0	NA
oligo_001087	SELEX nucleosome bound/unbound	ACGCTCTTCCGATCTNNGTATGAAATTTCGACCCTTAAGTAAACNAACCCTCCCTCAAAAATTTCTGCTCCAGAGCACA	FOXA1_Control_TAGCGT40NTCA_KX_NNYTAWGTAAACAAAN_m1_c4_short	NA	NA	C(N12)	0	NA
oligo_001088	SELEX nucleosome bound/unbound	ACGCTCTTCCGATCTNNATAGAAAAATTTATGCCTTAAGTAAACNAACTTTTTTGCCGAAATTTCTGCTCCAGAGCACA	FOXA1_Control_TAGCGT40NTCA_KX_NNYTAWGTAAACAAAN_m1_c4_short	NA	NA	C(N12)	0	NA
oligo_001089	SELEX nucleosome bound/unbound	ACGCTCTTCCGATCTNNGAGTTCGATTTTTTTCCTTAAGTAAACNAACTGCAAAATTTTTTTTTCTGCTCCAGAGCACA	FOXA1_Control_TAGCGT40NTCA_KX_NNYTAWGTAAACAAAN_m1_c4_short	NA	NA	C(N12)	0	NA
oligo_001090	SELEX nucleosome bound/unbound	ACGCTCTTCCGATCTNNACTAACTTTTGAAAACCTTAAGTAAACNAACAGAAAAAAAAAAAAAACTGCTCCAGAGCACA	FOXA1_Control_TAGCGT40NTCA_KX_NNYTAWGTAAACAAAN_m1_c4_short	NA	NA	C(N12)	0	NA
oligo_001091	SELEX nucleosome bound/unbound	ACGCTCTTCCGATCTNNGAATCCGAAAAATCTCCTTAAGTAAACNAACGAAAAATTCGAGAAAACTGCTCCAGAGCACA	FOXA1_Control_TAGCGT40NTCA_KX_NNYTAWGTAAACAAAN_m1_c4_short	NA	NA	C(N12)	0	NA
oligo_001092	SELEX nucleosome bound/unbound	ACGCTCTTCCGATCTNNTTTATAGAAAAAAACCCTTAAGTAAACNAACGAGGTAATGAAAATTTCTGCTCCAGAGCACA	FOXA1_Control_TAGCGT40NTCA_KX_NNYTAWGTAAACAAAN_m1_c4_short	NA	NA	C(N12)	0	NA
oligo_001093	SELEX nucleosome bound/unbound	ACGCTCTTCCGATCTNNCAGTACAAAAAAAATCCTTAAGTAAACNAACTGCCGACCGACGAGTCCTGCTCCAGAGCACA	FOXA1_Control_TAGCGT40NTCA_KX_NNYTAWGTAAACAAAN_m1_c4_short	NA	NA	C(N12)	0	NA
oligo_001094	SELEX nucleosome bound/unbound	ACGCTCTTCCGATCTNNTTTATAAAATCTTGGCCTTAAGTAAACNAACTTATGATTTTCATCGGCTGCTCCAGAGCACA	FOXA1_Control_TAGCGT40NTCA_KX_NNYTAWGTAAACAAAN_m1_c4_short	NA	NA	C(N12)	0	NA
oligo_001095	SELEX nucleosome bound/unbound	ACGCTCTTCCGATCTNNAATGGCCAAGTCAAACCTTAAGTAAACNAACAATCTTGGCAAAATATCTGCTCCAGAGCACA	FOXA1_Control_TAGCGT40NTCA_KX_NNYTAWGTAAACAAAN_m1_c4_short	NA	NA	C(N12)	0	NA
oligo_001096	SELEX nucleosome bound/unbound	ACGCTCTTCCGATCTNNCACGTAGTCGAGTATCCTTAAGTAAACNAACGAAATCGGTAATTTTTCTGCTCCAGAGCACA	FOXA1_Control_TAGCGT40NTCA_KX_NNYTAWGTAAACAAAN_m1_c4_short	NA	NA	C(N12)	0	NA
oligo_001097	SELEX nucleosome bound/unbound	ACGCTCTTCCGATCTNNCTCCCAAAAGTCAGACCTTAAGTAAACNAACAATTTTTTCTCATTTTCTGCTCCAGAGCACA	FOXA1_Control_TAGCGT40NTCA_KX_NNYTAWGTAAACAAAN_m1_c4_short	NA	NA	C(N12)	0	NA
oligo_001098	SELEX nucleosome bound/unbound	ACGCTCTTCCGATCTNNTTTAAGAATTTCTAACCTTAAGTAAACNAACATAAAATGAGAATTTCCTGCTCCAGAGCACA	FOXA1_Control_TAGCGT40NTCA_KX_NNYTAWGTAAACAAAN_m1_c4_short	NA	NA	C(N12)	0	NA
oligo_001099	SELEX nucleosome bound/unbound	ACGCTCTTCCGATCTNNACGGAGTGAAGATTCCCTTAAGTAAACNAACAAATAAAAATTTTTTTCTGCTCCAGAGCACA	FOXA1_Control_TAGCGT40NTCA_KX_NNYTAWGTAAACAAAN_m1_c4_short	NA	NA	C(N12)	0	NA
oligo_001100	SELEX nucleosome bound/unbound	ACGCTCTTCCGATCTNNACGTACGGAAATTGGCCTTAAGTAAACNAACTTTTTCGGAAATATGTCTGCTCCAGAGCACA	FOXA1_Control_TAGCGT40NTCA_KX_NNYTAWGTAAACAAAN_m1_c4_short	NA	NA	C(N12)	0	NA
oligo_001101	SELEX nucleosome bound/unbound	ACGCTCTTCCGATCTNNCTTTCTAAAAATATCCCTTAAGTAAACNAACGGGAGAAAAATTTTTCCTGCTCCAGAGCACA	FOXA1_Control_TAGCGT40NTCA_KX_NNYTAWGTAAACAAAN_m1_c4_short	NA	NA	C(N12)	0	NA
oligo_001102	SELEX nucleosome bound/unbound	ACGCTCTTCCGATCTNNTCTGACTTTATAATTCCTTAAGTAAACNAACTTTGGTTCGATATTTTCTGCTCCAGAGCACA	FOXA1_Control_TAGCGT40NTCA_KX_NNYTAWGTAAACAAAN_m1_c4_short	NA	NA	C(N12)	0	NA
oligo_001103	SELEX nucleosome bound/unbound	ACGCTCTTCCGATCTNNAGGTCCCGGACTCAACCTTAAGTAAACNAACATTTCAGATTTTTTGACTGCTCCAGAGCACA	FOXA1_Control_TAGCGT40NTCA_KX_NNYTAWGTAAACAAAN_m1_c4_short	NA	NA	C(N12)	0	NA
oligo_001104	SELEX nucleosome bound/unbound	ACGCTCTTCCGATCTNNCAAATAAAAAATCTCCCTTAAGTAAACNAACCACCCGAGAAATTTTTCTGCTCCAGAGCACA	FOXA1_Control_TAGCGT40NTCA_KX_NNYTAWGTAAACAAAN_m1_c4_short	NA	NA	C(N12)	0	NA
oligo_001105	SELEX nucleosome bound/unbound	ACGCTCTTCCGATCTNNTACACCGAGTGATATCCTTAAGTAAACNAACTTCCGATCTTGAACTTCTGCTCCAGAGCACA	FOXA1_Control_TAGCGT40NTCA_KX_NNYTAWGTAAACAAAN_m1_c4_short	NA	NA	C(N12)	0	NA
oligo_001106	SELEX nucleosome bound/unbound	ACGCTCTTCCGATCTNNCGCTAGCCAAAAAATCCTTAAGTAAACNAACATCATCCGAGAATTTCCTGCTCCAGAGCACA	FOXA1_Control_TAGCGT40NTCA_KX_NNYTAWGTAAACAAAN_m1_c4_short	NA	NA	C(N12)	0	NA
oligo_001107	SELEX nucleosome bound/unbound	ACGCTCTTCCGATCTNNTAACGTATCTCACCACCTTAAGTAAACNAACTGATATTTTCAAATTTCTGCTCCAGAGCACA	FOXA1_Control_TAGCGT40NTCA_KX_NNYTAWGTAAACAAAN_m1_c4_short	NA	NA	C(N12)	0	NA
oligo_001108	SELEX nucleosome bound/unbound	ACGCTCTTCCGATCTNNCCAAACGAAAATTCTCCTTAAGTAAACNAACCTACCCCAACTGATCTCTGCTCCAGAGCACA	FOXA1_Control_TAGCGT40NTCA_KX_NNYTAWGTAAACAAAN_m1_c4_short	NA	NA	C(N12)	0	NA
oligo_001109	SELEX nucleosome bound/unbound	ACGCTCTTCCGATCTNNTTTAGAAAAATTTATCCTTAAGTAAACNAACATTCTGATCCAACCGACTGCTCCAGAGCACA	FOXA1_Control_TAGCGT40NTCA_KX_NNYTAWGTAAACAAAN_m1_c4_short	NA	NA	C(N12)	0	NA
oligo_001110	SELEX nucleosome bound/unbound	ACGCTCTTCCGATCTNNCCTAGAGAATTCGAGCCTTAAGTAAACNAACTGATCGGGTGGGTCGACTGCTCCAGAGCACA	FOXA1_Control_TAGCGT40NTCA_KX_NNYTAWGTAAACAAAN_m1_c4_short	NA	NA	C(N12)	0	NA
oligo_001111	SELEX nucleosome bound/unbound	ACGCTCTTCCGATCTNNCCTGGGCAGATATTCCCTTAAGTAAACNAACCTTCAAGAATTTCATACTGCTCCAGAGCACA	FOXA1_Control_TAGCGT40NTCA_KX_NNYTAWGTAAACAAAN_m1_c4_short	NA	NA	C(N12)	0	NA
oligo_001112	SELEX nucleosome bound/unbound	ACGCTCTTCCGATCTNNTTGCGTGGTGATAATCCTTAAGTAAACNAACGAAAAAATTATTTGAACTGCTCCAGAGCACA	FOXA1_Control_TAGCGT40NTCA_KX_NNYTAWGTAAACAAAN_m1_c4_short	NA	NA	C(N12)	0	NA
oligo_001113	SELEX nucleosome bound/unbound	ACGCTCTTCCGATCTNNTCTCTGGATAGGATTCCTTAAGTAAACNAACAAGTATGAGAAAATTTCTGCTCCAGAGCACA	FOXA1_Control_TAGCGT40NTCA_KX_NNYTAWGTAAACAAAN_m1_c4_short	NA	NA	C(N12)	0	NA
oligo_001114	SELEX nucleosome bound/unbound	ACGCTCTTCCGATCTNNGAGGCTTGAAGTTGGCCTTAAGTAAACNAACGAACTTTCAAAATTTTCTGCTCCAGAGCACA	FOXA1_Control_TAGCGT40NTCA_KX_NNYTAWGTAAACAAAN_m1_c4_short	NA	NA	C(N12)	0	NA
oligo_001115	SELEX nucleosome bound/unbound	ACGCTCTTCCGATCTNNACACACGAAATCTGACCTTAAGTAAACNAACAAAATCCACCACATATCTGCTCCAGAGCACA	FOXA1_Control_TAGCGT40NTCA_KX_NNYTAWGTAAACAAAN_m1_c4_short	NA	NA	C(N12)	0	NA
oligo_001116	SELEX nucleosome bound/unbound	ACGCTCTTCCGATCTNNTTAATAATTTTGGTTCCTTAAGTAAACNAACAAATTTTCGTCAAGTCCTGCTCCAGAGCACA	FOXA1_Control_TAGCGT40NTCA_KX_NNYTAWGTAAACAAAN_m1_c4_short	NA	NA	C(N12)	0	NA
oligo_001117	SELEX nucleosome bound/unbound	ACGCTCTTCCGATCTNNGAGTACGAAAAAAAACCTTAAGTAAACNAACAACACGGACTTCACCTCTGCTCCAGAGCACA	FOXA1_Control_TAGCGT40NTCA_KX_NNYTAWGTAAACAAAN_m1_c4_short	NA	NA	C(N12)	0	NA
oligo_001118	SELEX nucleosome bound/unbound	ACGCTCTTCCGATCTNNCCGCTGCCACTTCACCCTTAAGTAAACNAACTCATCACGAATTCGCGCTGCTCCAGAGCACA	FOXA1_Control_TAGCGT40NTCA_KX_NNYTAWGTAAACAAAN_m1_c4_short	NA	NA	C(N12)	0	NA
oligo_001119	SELEX nucleosome bound/unbound	ACGCTCTTCCGATCTNNCACTAGGTAAAGATACCTTAAGTAAACNAACAATTTTCGATTTTTGTCTGCTCCAGAGCACA	FOXA1_Control_TAGCGT40NTCA_KX_NNYTAWGTAAACAAAN_m1_c4_short	NA	NA	C(N12)	0	NA
oligo_001120	SELEX nucleosome bound/unbound	ACGCTCTTCCGATCTNNAACCGTAATGTGTGGCCTTAAGTAAACNAACAAAATTTCCATCCGAGCTGCTCCAGAGCACA	FOXA1_Control_TAGCGT40NTCA_KX_NNYTAWGTAAACAAAN_m1_c4_short	NA	NA	C(N12)	0	NA
oligo_001121	SELEX nucleosome bound/unbound	ACGCTCTTCCGATCTNNATAATAGAAATTCAACCTTAAGTAAACNAACGAATAAACCAAATTTTCTGCTCCAGAGCACA	FOXA1_Control_TAGCGT40NTCA_KX_NNYTAWGTAAACAAAN_m1_c4_short	NA	NA	C(N12)	0	NA
oligo_001122	SELEX nucleosome bound/unbound	ACGCTCTTCCGATCTNNGTAGTACCCAAGATTCCTTAAGTAAACNAACTTTGGTAAAATTTATCCTGCTCCAGAGCACA	FOXA1_Control_TAGCGT40NTCA_KX_NNYTAWGTAAACAAAN_m1_c4_short	NA	NA	C(N12)	0	NA
oligo_001123	SELEX nucleosome bound/unbound	ACGCTCTTCCGATCTNNACTGGCTACTCGAAACCTTAAGTAAACNAACCCCAAAAAATTCGACCCTGCTCCAGAGCACA	FOXA1_Control_TAGCGT40NTCA_KX_NNYTAWGTAAACAAAN_m1_c4_short	NA	NA	C(N12)	0	NA
oligo_001124	SELEX nucleosome bound/unbound	ACGCTCTTCCGATCTNNGACCACATTTTGAAACCTTAAGTAAACNAACTTTTTTGGTTTTGTCACTGCTCCAGAGCACA	FOXA1_Control_TAGCGT40NTCA_KX_NNYTAWGTAAACAAAN_m1_c4_short	NA	NA	C(N12)	0	NA
oligo_001125	SELEX nucleosome bound/unbound	ACGCTCTTCCGATCTNNGCTAAAATATAAAATCCTTAAGTAAACNAACTTTTCCGAAATATCAACTGCTCCAGAGCACA	FOXA1_Control_TAGCGT40NTCA_KX_NNYTAWGTAAACAAAN_m1_c4_short	NA	NA	C(N12)	0	NA
oligo_001126	SELEX nucleosome bound/unbound	ACGCTCTTCCGATCTNNCCTGTGGTGGAATTTCCTTAAGTAAACNAACGTGGATTAAGATTTTTCTGCTCCAGAGCACA	FOXA1_Control_TAGCGT40NTCA_KX_NNYTAWGTAAACAAAN_m1_c4_short	NA	NA	C(N12)	0	NA
oligo_001127	SELEX nucleosome bound/unbound	ACGCTCTTCCGATCTNNAATTTAATTTTCCTGCCTTAAGTAAACNAACAAAATTCCGAGATCCACTGCTCCAGAGCACA	FOXA1_Control_TAGCGT40NTCA_KX_NNYTAWGTAAACAAAN_m1_c4_short	NA	NA	C(N12)	0	NA
oligo_001128	SELEX nucleosome bound/unbound	ACGCTCTTCCGATCTNNCGTAAACTTTTTTCGCCTTAAGTAAACNAACCGAAATCCAAATTTGACTGCTCCAGAGCACA	FOXA1_Control_TAGCGT40NTCA_KX_NNYTAWGTAAACAAAN_m1_c4_short	NA	NA	C(N12)	0	NA
oligo_001129	SELEX nucleosome bound/unbound	ACGCTCTTCCGATCTNNAGACGTGAACTTGATCCTTAAGTAAACNAACGTCCGATTTTGAAATTCTGCTCCAGAGCACA	FOXA1_Control_TAGCGT40NTCA_KX_NNYTAWGTAAACAAAN_m1_c4_short	NA	NA	C(N12)	0	NA
oligo_001130	SELEX nucleosome bound/unbound	ACGCTCTTCCGATCTNNGTACAGGATGGAAATCCTTAAGTAAACNAACTTTGAGGTCAGGTCAGCTGCTCCAGAGCACA	FOXA1_Control_TAGCGT40NTCA_KX_NNYTAWGTAAACAAAN_m1_c4_short	NA	NA	C(N12)	0	NA
oligo_001131	SELEX nucleosome bound/unbound	ACGCTCTTCCGATCTNNTAGAGACCAGAAAAACCTTAAGTAAACNAACTCGTATTGGGGAAAATCTGCTCCAGAGCACA	FOXA1_Control_TAGCGT40NTCA_KX_NNYTAWGTAAACAAAN_m1_c4_short	NA	NA	C(N12)	0	NA
oligo_001132	SELEX nucleosome bound/unbound	ACGCTCTTCCGATCTNNGTGTCCCCGGATCGTCCTTAAGTAAACNAACTTTTTTCAAACATCATCTGCTCCAGAGCACA	FOXA1_Control_TAGCGT40NTCA_KX_NNYTAWGTAAACAAAN_m1_c4_short	NA	NA	C(N12)	0	NA
oligo_001133	SELEX nucleosome bound/unbound	ACGCTCTTCCGATCTNNAGAATAATTTCAGACCCTTAAGTAAACNAACTCTCACTCGGTCCATGCTGCTCCAGAGCACA	FOXA1_Control_TAGCGT40NTCA_KX_NNYTAWGTAAACAAAN_m1_c4_short	NA	NA	C(N12)	0	NA
oligo_001134	SELEX nucleosome bound/unbound	ACGCTCTTCCGATCTNNTGACATATTTCATTTCCTTAAGTAAACNAACTAATCTTAGAAATTTTCTGCTCCAGAGCACA	FOXA1_Control_TAGCGT40NTCA_KX_NNYTAWGTAAACAAAN_m1_c4_short	NA	NA	C(N12)	0	NA
oligo_001135	SELEX nucleosome bound/unbound	ACGCTCTTCCGATCTNNGCGACCAAAATATCGCCTTAAGTAAACNAACCAGATTTGCAAAAATTCTGCTCCAGAGCACA	FOXA1_Control_TAGCGT40NTCA_KX_NNYTAWGTAAACAAAN_m1_c4_short	NA	NA	C(N12)	0	NA
oligo_001136	SELEX nucleosome bound/unbound	ACGCTCTTCCGATCTNNGACAATAATTCAATACCTTAAGTAAACNAACAAGCTCGAAAAATTCACTGCTCCAGAGCACA	FOXA1_Control_TAGCGT40NTCA_KX_NNYTAWGTAAACAAAN_m1_c4_short	NA	NA	C(N12)	0	NA
oligo_001137	SELEX nucleosome bound/unbound	ACGCTCTTCCGATCTNNAGATAAAATTCGGGCCCTTAAGTAAACNAACAATTTTGTCTCGAAGTCTGCTCCAGAGCACA	FOXA1_Control_TAGCGT40NTCA_KX_NNYTAWGTAAACAAAN_m1_c4_short	NA	NA	C(N12)	0	NA
oligo_001138	SELEX nucleosome bound/unbound	ACGCTCTTCCGATCTNNGGCGCAGAAAATTTCCCTTAAGTAAACNAACTTCTTCCCAAATAAAACTGCTCCAGAGCACA	FOXA1_Control_TAGCGT40NTCA_KX_NNYTAWGTAAACAAAN_m1_c4_short	NA	NA	C(N12)	0	NA
oligo_001139	SELEX nucleosome bound/unbound	ACGCTCTTCCGATCTNNGCGAAAGTGAGAAAACCTTAAGTAAACNAACCCTGACCTCGACCCAACTGCTCCAGAGCACA	FOXA1_Control_TAGCGT40NTCA_KX_NNYTAWGTAAACAAAN_m1_c4_short	NA	NA	C(N12)	0	NA
oligo_001140	SELEX nucleosome bound/unbound	ACGCTCTTCCGATCTNNCCCTTAACCAACGAACCTTAAGTAAACNAACCTGACAAAAATTTGTCCTGCTCCAGAGCACA	FOXA1_Control_TAGCGT40NTCA_KX_NNYTAWGTAAACAAAN_m1_c4_short	NA	NA	C(N12)	0	NA
oligo_001141	SELEX nucleosome bound/unbound	ACGCTCTTCCGATCTNNCGTCTAAATCAATACCCTTAAGTAAACNAACATGAAAATTTTCCAAACTGCTCCAGAGCACA	FOXA1_Control_TAGCGT40NTCA_KX_NNYTAWGTAAACAAAN_m1_c4_short	NA	NA	C(N12)	0	NA
oligo_001142	SELEX nucleosome bound/unbound	ACGCTCTTCCGATCTNNTCATAGGTCATCCGACCTTAAGTAAACNAACTCACAATTAGGAATTTCTGCTCCAGAGCACA	FOXA1_Control_TAGCGT40NTCA_KX_NNYTAWGTAAACAAAN_m1_c4_short	NA	NA	C(N12)	0	NA
oligo_001143	SELEX nucleosome bound/unbound	ACGCTCTTCCGATCTNNTACCAAGTGATGCAGCCTTAAGTAAACNAACTTCAAAAATCCCAAAACTGCTCCAGAGCACA	FOXA1_Control_TAGCGT40NTCA_KX_NNYTAWGTAAACAAAN_m1_c4_short	NA	NA	C(N12)	0	NA
oligo_001144	SELEX nucleosome bound/unbound	ACGCTCTTCCGATCTNNTCGGAGGATATATTTCCTTAAGTAAACNAACGCGGAGAAAAATAAATCTGCTCCAGAGCACA	FOXA1_Control_TAGCGT40NTCA_KX_NNYTAWGTAAACAAAN_m1_c4_short	NA	NA	C(N12)	0	NA
oligo_001145	SELEX nucleosome bound/unbound	ACGCTCTTCCGATCTNNACAGTAGTTGGATGCCCTTAAGTAAACNAACCATTATTTTTTTTTTCCTGCTCCAGAGCACA	FOXA1_Control_TAGCGT40NTCA_KX_NNYTAWGTAAACAAAN_m1_c4_short	NA	NA	C(N12)	0	NA
oligo_001146	SELEX nucleosome bound/unbound	ACGCTCTTCCGATCTNNATAGCGCCATCAAGACCTTAAGTAAACNAACAATTTTTTTCCCATTACTGCTCCAGAGCACA	FOXA1_Control_TAGCGT40NTCA_KX_NNYTAWGTAAACAAAN_m1_c4_short	NA	NA	C(N12)	0	NA
oligo_001147	SELEX nucleosome bound/unbound	ACGCTCTTCCGATCTNNCAGTCGCCAAATTCTCCTTAAGTAAACNAACGACGGAATTAAAATTTCTGCTCCAGAGCACA	FOXA1_Control_TAGCGT40NTCA_KX_NNYTAWGTAAACAAAN_m1_c4_short	NA	NA	C(N12)	0	NA
oligo_001148	SELEX nucleosome bound/unbound	ACGCTCTTCCGATCTNNAAGAGCAAAGTTCGACCTTAAGTAAACNAACTCGTTCGAATTATTTTCTGCTCCAGAGCACA	FOXA1_Control_TAGCGT40NTCA_KX_NNYTAWGTAAACAAAN_m1_c4_short	NA	NA	C(N12)	0	NA
oligo_001149	SELEX nucleosome bound/unbound	ACGCTCTTCCGATCTNNGACGACGGAGATCGACCTTAAGTAAACNAACTTTTGGATTTATTTTCCTGCTCCAGAGCACA	FOXA1_Control_TAGCGT40NTCA_KX_NNYTAWGTAAACAAAN_m1_c4_short	NA	NA	C(N12)	0	NA
oligo_001150	SELEX nucleosome bound/unbound	ACGCTCTTCCGATCTNNCGTTAGCCAAACAAACCTTAAGTAAACNAACAAATTTTTTTTCATCCCTGCTCCAGAGCACA	FOXA1_Control_TAGCGT40NTCA_KX_NNYTAWGTAAACAAAN_m1_c4_short	NA	NA	C(N12)	0	NA
oligo_001151	SELEX nucleosome bound/unbound	ACGCTCTTCCGATCTNNTCGTGTTCGGCAAAACCTTAAGTAAACNAACAAATTCAGATTATCGGCTGCTCCAGAGCACA	FOXA1_Control_TAGCGT40NTCA_KX_NNYTAWGTAAACAAAN_m1_c4_short	NA	NA	C(N12)	0	NA
oligo_001152	SELEX nucleosome bound/unbound	ACGCTCTTCCGATCTNNTGACGTGACCAAAAACCTTAAGTAAACNAACCCTCCTCCCCATCGATCTGCTCCAGAGCACA	FOXA1_Control_TAGCGT40NTCA_KX_NNYTAWGTAAACAAAN_m1_c4_short	NA	NA	C(N12)	0	NA
oligo_001153	SELEX nucleosome bound/unbound	ACGCTCTTCCGATCTNNCTAGGAGTGGCGAAACCTTAAGTAAACNAACTTCCTTCAATTTCGGGCTGCTCCAGAGCACA	FOXA1_Control_TAGCGT40NTCA_KX_NNYTAWGTAAACAAAN_m1_c4_short	NA	NA	C(N12)	0	NA
oligo_001154	SELEX nucleosome bound/unbound	ACGCTCTTCCGATCTNNAATAATATTCAACCTCCTTAAGTAAACNAACAAATGGAAAAATTTTTCTGCTCCAGAGCACA	FOXA1_Control_TAGCGT40NTCA_KX_NNYTAWGTAAACAAAN_m1_c4_short	NA	NA	C(N12)	0	NA
oligo_001155	SELEX nucleosome bound/unbound	ACGCTCTTCCGATCTNNTGGTAAGTCAAGTGACCTTAAGTAAACNAACCCAAACTTACAATTTTCTGCTCCAGAGCACA	FOXA1_Control_TAGCGT40NTCA_KX_NNYTAWGTAAACAAAN_m1_c4_short	NA	NA	C(N12)	0	NA
oligo_001156	SELEX nucleosome bound/unbound	ACGCTCTTCCGATCTNNCTATCTGAAATTCCTCCTTAAGTAAACNAACTTGAATTGCATTTTTTCTGCTCCAGAGCACA	FOXA1_Control_TAGCGT40NTCA_KX_NNYTAWGTAAACAAAN_m1_c4_short	NA	NA	C(N12)	0	NA
oligo_001157	SELEX nucleosome bound/unbound	ACGCTCTTCCGATCTNNGCGTGTGAATCCATACCTTAAGTAAACNAACAAAAATTTTTTCACATCTGCTCCAGAGCACA	FOXA1_Control_TAGCGT40NTCA_KX_NNYTAWGTAAACAAAN_m1_c4_short	NA	NA	C(N12)	0	NA
oligo_001158	SELEX nucleosome bound/unbound	ACGCTCTTCCGATCTNNAGGGACTTGGAATTTCCTTAAGTAAACNAACAAATTATTACAAAGATCTGCTCCAGAGCACA	FOXA1_Control_TAGCGT40NTCA_KX_NNYTAWGTAAACAAAN_m1_c4_short	NA	NA	C(N12)	0	NA
oligo_001159	SELEX nucleosome bound/unbound	ACGCTCTTCCGATCTNNTTGTATATGATATCGCCTTAAGTAAACNAACATATTTTCAAGTTTCGCTGCTCCAGAGCACA	FOXA1_Control_TAGCGT40NTCA_KX_NNYTAWGTAAACAAAN_m1_c4_short	NA	NA	C(N12)	0	NA
oligo_001160	SELEX nucleosome bound/unbound	ACGCTCTTCCGATCTNNACGAAAATGATACCCCCTTAAGTAAACNAACTTGATCGATGAAAATTCTGCTCCAGAGCACA	FOXA1_Control_TAGCGT40NTCA_KX_NNYTAWGTAAACAAAN_m1_c4_short	NA	NA	C(N12)	0	NA
oligo_001161	SELEX nucleosome bound/unbound	ACGCTCTTCCGATCTNNTTGTTAATCCGAAATCCTTAAGTAAACNAACGAATTTTTTTTCAAAACTGCTCCAGAGCACA	FOXA1_Control_TAGCGT40NTCA_KX_NNYTAWGTAAACAAAN_m1_c4_short	NA	NA	C(N12)	0	NA
oligo_001162	SELEX nucleosome bound/unbound	ACGCTCTTCCGATCTNNAGGAGCGAGGATGATCCTTAAGTAAACNAACAAATTAATTTTTTGGTCTGCTCCAGAGCACA	FOXA1_Control_TAGCGT40NTCA_KX_NNYTAWGTAAACAAAN_m1_c4_short	NA	NA	C(N12)	0	NA
oligo_001163	SELEX nucleosome bound/unbound	ACGCTCTTCCGATCTNNTTATGGTAAAATTTTCCTTAAGTAAACNAACGTCTGGTGCATAAATTCTGCTCCAGAGCACA	FOXA1_Control_TAGCGT40NTCA_KX_NNYTAWGTAAACAAAN_m1_c4_short	NA	NA	C(N12)	0	NA
oligo_001164	SELEX nucleosome bound/unbound	ACGCTCTTCCGATCTNNAATCATGGCCAATGTCCTTAAGTAAACNAACATTTTAGAAAAATTTTCTGCTCCAGAGCACA	FOXA1_Control_TAGCGT40NTCA_KX_NNYTAWGTAAACAAAN_m1_c4_short	NA	NA	C(N12)	0	NA
oligo_001165	SELEX nucleosome bound/unbound	ACGCTCTTCCGATCTNNCATAAGCTTTGAGCACCTTAAGTAAACNAACAAAAAATTTTTGTCTTCTGCTCCAGAGCACA	FOXA1_Control_TAGCGT40NTCA_KX_NNYTAWGTAAACAAAN_m1_c4_short	NA	NA	C(N12)	0	NA
oligo_001166	SELEX nucleosome bound/unbound	ACGCTCTTCCGATCTNNAAACCGGAATCTTCGCCTTAAGTAAACNAACATTTTTCATCCACGAACTGCTCCAGAGCACA	FOXA1_Control_TAGCGT40NTCA_KX_NNYTAWGTAAACAAAN_m1_c4_short	NA	NA	C(N12)	0	NA
oligo_001167	SELEX nucleosome bound/unbound	ACGCTCTTCCGATCTNNACGCGGCCAAGTTGACCTTAAGTAAACNAACGATGTTCGAGATTTTCCTGCTCCAGAGCACA	FOXA1_Control_TAGCGT40NTCA_KX_NNYTAWGTAAACAAAN_m1_c4_short	NA	NA	C(N12)	0	NA
oligo_001168	SELEX nucleosome bound/unbound	ACGCTCTTCCGATCTNNGTGTTGTGAAAATTCCCTTAAGTAAACNAACTAAATTTTGATTTCGTCTGCTCCAGAGCACA	FOXA1_Control_TAGCGT40NTCA_KX_NNYTAWGTAAACAAAN_m1_c4_short	NA	NA	C(N12)	0	NA
oligo_001169	SELEX nucleosome bound/unbound	ACGCTCTTCCGATCTNNTTAACAGATCGGACTCCTTAAGTAAACNAACCTCAGAGAATTTTCATCTGCTCCAGAGCACA	FOXA1_Control_TAGCGT40NTCA_KX_NNYTAWGTAAACAAAN_m1_c4_short	NA	NA	C(N12)	0	NA
oligo_001170	SELEX nucleosome bound/unbound	ACGCTCTTCCGATCTNNGCGAGAGTTGGAATTCCTTAAGTAAACNAACTGACGTTGAGATTTCACTGCTCCAGAGCACA	FOXA1_Control_TAGCGT40NTCA_KX_NNYTAWGTAAACAAAN_m1_c4_short	NA	NA	C(N12)	0	NA
oligo_001171	SELEX nucleosome bound/unbound	ACGCTCTTCCGATCTNNGCCATAGTGAAATCCCCTTAAGTAAACNAACGTTGAAAATTTTTCCCCTGCTCCAGAGCACA	FOXA1_Control_TAGCGT40NTCA_KX_NNYTAWGTAAACAAAN_m1_c4_short	NA	NA	C(N12)	0	NA
oligo_001172	SELEX nucleosome bound/unbound	ACGCTCTTCCGATCTNNATTTGCTCGTGTCGGCCTTAAGTAAACNAACCGAAAATTCCAAATTCCTGCTCCAGAGCACA	FOXA1_Control_TAGCGT40NTCA_KX_NNYTAWGTAAACAAAN_m1_c4_short	NA	NA	C(N12)	0	NA
oligo_001173	SELEX nucleosome bound/unbound	ACGCTCTTCCGATCTNNGGTCAGGTTCGTGACCCTTAAGTAAACNAACAATATTTTGAAAAAATCTGCTCCAGAGCACA	FOXA1_Control_TAGCGT40NTCA_KX_NNYTAWGTAAACAAAN_m1_c4_short	NA	NA	C(N12)	0	NA
oligo_001174	SELEX nucleosome bound/unbound	ACGCTCTTCCGATCTNNGGCGACATGGACTTGCCTTAAGTAAACNAACCTGATGCAAAATTTTCCTGCTCCAGAGCACA	FOXA1_Control_TAGCGT40NTCA_KX_NNYTAWGTAAACAAAN_m1_c4_short	NA	NA	C(N12)	0	NA
oligo_001175	SELEX nucleosome bound/unbound	ACGCTCTTCCGATCTNNAGCTTAAGGTTGAAACCTTAAGTAAACNAACAATTTGAAACATATGACTGCTCCAGAGCACA	FOXA1_Control_TAGCGT40NTCA_KX_NNYTAWGTAAACAAAN_m1_c4_short	NA	NA	C(N12)	0	NA
oligo_001176	SELEX nucleosome bound/unbound	ACGCTCTTCCGATCTNNCAATGGGATCTCCTTCCTTAAGTAAACNAACTTTTCCGAAAAATTTTCTGCTCCAGAGCACA	FOXA1_Control_TAGCGT40NTCA_KX_NNYTAWGTAAACAAAN_m1_c4_short	NA	NA	C(N12)	0	NA
oligo_001177	SELEX nucleosome bound/unbound	ACGCTCTTCCGATCTNNGGGCGTCAACTGTCACCTTAAGTAAACNAACTTTGCTCGACAATTTTCTGCTCCAGAGCACA	FOXA1_Control_TAGCGT40NTCA_KX_NNYTAWGTAAACAAAN_m1_c4_short	NA	NA	C(N12)	0	NA
oligo_001178	SELEX nucleosome bound/unbound	ACGCTCTTCCGATCTNNGTCCAGATTTCGATACCTTAAGTAAACNAACTTTCTCAAGATGGATCCTGCTCCAGAGCACA	FOXA1_Control_TAGCGT40NTCA_KX_NNYTAWGTAAACAAAN_m1_c4_short	NA	NA	C(N12)	0	NA
oligo_001179	SELEX nucleosome bound/unbound	ACGCTCTTCCGATCTNNGTATAGGTGGGGGAACCTTAAGTAAACNAACTGTCCGAGAAAAAAAACTGCTCCAGAGCACA	FOXA1_Control_TAGCGT40NTCA_KX_NNYTAWGTAAACAAAN_m1_c4_short	NA	NA	C(N12)	0	NA
oligo_001180	SELEX nucleosome bound/unbound	ACGCTCTTCCGATCTNNTCTGGAAATTTATCTCCTTAAGTAAACNAACGTTGATTATTCAATTTCTGCTCCAGAGCACA	FOXA1_Control_TAGCGT40NTCA_KX_NNYTAWGTAAACAAAN_m1_c4_short	NA	NA	C(N12)	0	NA
oligo_001181	SELEX nucleosome bound/unbound	ACGCTCTTCCGATCTNNATTACTGGTCAGAAACCTTAAGTAAACNAACTTATCGGTCTGGATCACTGCTCCAGAGCACA	FOXA1_Control_TAGCGT40NTCA_KX_NNYTAWGTAAACAAAN_m1_c4_short	NA	NA	C(N12)	0	NA
oligo_001182	SELEX nucleosome bound/unbound	ACGCTCTTCCGATCTNNAGAGCATGGACTAAACCTTAAGTAAACNAACGATCGAAAATAAAATTCTGCTCCAGAGCACA	FOXA1_Control_TAGCGT40NTCA_KX_NNYTAWGTAAACAAAN_m1_c4_short	NA	NA	C(N12)	0	NA
oligo_001183	SELEX nucleosome bound/unbound	ACGCTCTTCCGATCTNNCCATCTATCAGATCTCCTTAAGTAAACNAACTTTCCAAGTATGGTGACTGCTCCAGAGCACA	FOXA1_Control_TAGCGT40NTCA_KX_NNYTAWGTAAACAAAN_m1_c4_short	NA	NA	C(N12)	0	NA
oligo_001184	SELEX nucleosome bound/unbound	ACGCTCTTCCGATCTNNCTTAGAAATTTCGCACCTTAAGTAAACNAACAAAATTGACCCGATCACTGCTCCAGAGCACA	FOXA1_Control_TAGCGT40NTCA_KX_NNYTAWGTAAACAAAN_m1_c4_short	NA	NA	C(N12)	0	NA
oligo_001185	SELEX nucleosome bound/unbound	ACGCTCTTCCGATCTNNGAACGCAAAAAAAATCCTTAAGTAAACNAACTCGTCGCTTCAACTTTCTGCTCCAGAGCACA	FOXA1_Control_TAGCGT40NTCA_KX_NNYTAWGTAAACAAAN_m1_c4_short	NA	NA	C(N12)	0	NA
oligo_001186	SELEX nucleosome bound/unbound	ACGCTCTTCCGATCTNNCTATGCGATGAGTTGCCTTAAGTAAACNAACCCCACGCGAAGTACAACTGCTCCAGAGCACA	FOXA1_Control_TAGCGT40NTCA_KX_NNYTAWGTAAACAAAN_m1_c4_short	NA	NA	C(N12)	0	NA
oligo_001187	SELEX nucleosome bound/unbound	ACGCTCTTCCGATCTNNCTATGCTCGGCCATACCTTAAGTAAACNAACAATTTCCGCGACATCGCTGCTCCAGAGCACA	FOXA1_Control_TAGCGT40NTCA_KX_NNYTAWGTAAACAAAN_m1_c4_short	NA	NA	C(N12)	0	NA
oligo_001188	SELEX nucleosome bound/unbound	ACGCTCTTCCGATCTNNAAAGGAGTTGGCACCCCTTAAGTAAACNAACGATTTTTCGCCAGGTGCTGCTCCAGAGCACA	FOXA1_Control_TAGCGT40NTCA_KX_NNYTAWGTAAACAAAN_m1_c4_short	NA	NA	C(N12)	0	NA
oligo_001189	SELEX nucleosome bound/unbound	ACGCTCTTCCGATCTNNGCCTTTGGCCAGGTCCCTTAAGTAAACNAACTTTTGGCAGTCGATGACTGCTCCAGAGCACA	FOXA1_Control_TAGCGT40NTCA_KX_NNYTAWGTAAACAAAN_m1_c4_short	NA	NA	C(N12)	0	NA
oligo_001190	SELEX nucleosome bound/unbound	ACGCTCTTCCGATCTNNGACCAGGTCGGCCTCCCTTAAGTAAACNAACTCGGTTCGCGAAGTTTCTGCTCCAGAGCACA	FOXA1_Control_TAGCGT40NTCA_KX_NNYTAWGTAAACAAAN_m1_c4_short	NA	NA	C(N12)	0	NA
oligo_001191	SELEX nucleosome bound/unbound	ACGCTCTTCCGATCTNNTGACCGCAAAAGTTTCCTTAAGTAAACNAACAAGTTGGCTGGTGGAACTGCTCCAGAGCACA	FOXA1_Control_TAGCGT40NTCA_KX_NNYTAWGTAAACAAAN_m1_c4_short	NA	NA	C(N12)	0	NA
oligo_001192	SELEX nucleosome bound/unbound	ACGCTCTTCCGATCTNNAATGGGCAACTTGGCCCTTAAGTAAACNAACGCAGCTGGCAAAAAGTCTGCTCCAGAGCACA	FOXA1_Control_TAGCGT40NTCA_KX_NNYTAWGTAAACAAAN_m1_c4_short	NA	NA	C(N12)	0	NA
oligo_001193	SELEX nucleosome bound/unbound	ACGCTCTTCCGATCTNNTGTTGAGGGCTCTATTATGTAANTATTTGTTTAGAGCGCCCACAGAGCTGCTCCAGAGCACA	FOXA1_Control_TAGCGT40NTCA_KX_NWNWGTMAATATTKRYNNN_m1_c3_short	NA	NA	C(N08)	0	NA
oligo_001194	SELEX nucleosome bound/unbound	ACGCTCTTCCGATCTNNACGGGTCTAGAGCGTTATGTAANTATTTGTTTACTATTAAACGACGCCTGCTCCAGAGCACA	FOXA1_Control_TAGCGT40NTCA_KX_NWNWGTMAATATTKRYNNN_m1_c3_short	NA	NA	C(N08)	0	NA
oligo_001195	SELEX nucleosome bound/unbound	ACGCTCTTCCGATCTNNCATAATACGCTCTATTATGTAANTATTTGTTTAACAGGCTTCTAAGCCTGCTCCAGAGCACA	FOXA1_Control_TAGCGT40NTCA_KX_NWNWGTMAATATTKRYNNN_m1_c3_short	NA	NA	C(N08)	0	NA
oligo_001196	SELEX nucleosome bound/unbound	ACGCTCTTCCGATCTNNCGTATACGCCTCTCTTATGTAANTATTTGTTTATTAGACGCCCTACGCTGCTCCAGAGCACA	FOXA1_Control_TAGCGT40NTCA_KX_NWNWGTMAATATTKRYNNN_m1_c3_short	NA	NA	C(N08)	0	NA
oligo_001197	SELEX nucleosome bound/unbound	ACGCTCTTCCGATCTNNCGCACCGCCTAAACTTATGTAANTATTTGTTTAAAGGCCCTACAGGCCTGCTCCAGAGCACA	FOXA1_Control_TAGCGT40NTCA_KX_NWNWGTMAATATTKRYNNN_m1_c3_short	NA	NA	C(N08)	0	NA
oligo_001198	SELEX nucleosome bound/unbound	ACGCTCTTCCGATCTNNGCGCGGTTTAGAGCTTATGTAANTATTTGTTTAACGCTTGCGCTTTACTGCTCCAGAGCACA	FOXA1_Control_TAGCGT40NTCA_KX_NWNWGTMAATATTKRYNNN_m1_c3_short	NA	NA	C(N08)	0	NA
oligo_001199	SELEX nucleosome bound/unbound	ACGCTCTTCCGATCTNNCGGCGAAGCCGCTTTTATGTAANTATTTGTTTATAAACGGCTCTAACCTGCTCCAGAGCACA	FOXA1_Control_TAGCGT40NTCA_KX_NWNWGTMAATATTKRYNNN_m1_c3_short	NA	NA	C(N08)	0	NA
oligo_001200	SELEX nucleosome bound/unbound	ACGCTCTTCCGATCTNNGCTAAAGCCTTTAGTTATGTAANTATTTGTTTAAACGCACTGTAAGCCTGCTCCAGAGCACA	FOXA1_Control_TAGCGT40NTCA_KX_NWNWGTMAATATTKRYNNN_m1_c3_short	NA	NA	C(N08)	0	NA
oligo_001201	SELEX nucleosome bound/unbound	ACGCTCTTCCGATCTNNCATGCTCTACGCCCTTATGTAANTATTTGTTTACTAGCAGGCGGCTACTGCTCCAGAGCACA	FOXA1_Control_TAGCGT40NTCA_KX_NWNWGTMAATATTKRYNNN_m1_c3_short	NA	NA	C(N08)	0	NA
oligo_001202	SELEX nucleosome bound/unbound	ACGCTCTTCCGATCTNNATTGAGAGCCTTTATTATGTAANTATTTGTTTATCTAATGGCTATAGCTGCTCCAGAGCACA	FOXA1_Control_TAGCGT40NTCA_KX_NWNWGTMAATATTKRYNNN_m1_c3_short	NA	NA	C(N08)	0	NA
oligo_001203	SELEX nucleosome bound/unbound	ACGCTCTTCCGATCTNNCGTGGGGCTCTTAATTATGTAANTATTTGTTTAGAGGCCTCTGAGGCCTGCTCCAGAGCACA	FOXA1_Control_TAGCGT40NTCA_KX_NWNWGTMAATATTKRYNNN_m1_c3_short	NA	NA	C(N08)	0	NA
oligo_001204	SELEX nucleosome bound/unbound	ACGCTCTTCCGATCTNNTCTGGGTGCTACAGTTATGTAANTATTTGTTTAGTGCTTATAAGCCACTGCTCCAGAGCACA	FOXA1_Control_TAGCGT40NTCA_KX_NWNWGTMAATATTKRYNNN_m1_c3_short	NA	NA	C(N08)	0	NA
oligo_001205	SELEX nucleosome bound/unbound	ACGCTCTTCCGATCTNNAGCATTCTACGTTGTTATGTAANTATTTGTTTATGCGCGTTAACTAGCTGCTCCAGAGCACA	FOXA1_Control_TAGCGT40NTCA_KX_NWNWGTMAATATTKRYNNN_m1_c3_short	NA	NA	C(N08)	0	NA
oligo_001206	SELEX nucleosome bound/unbound	ACGCTCTTCCGATCTNNAAGCTTCTTAGAAGTTATGTAANTATTTGTTTAGCTGCTAAGGGCTCCTGCTCCAGAGCACA	FOXA1_Control_TAGCGT40NTCA_KX_NWNWGTMAATATTKRYNNN_m1_c3_short	NA	NA	C(N08)	0	NA
oligo_001207	SELEX nucleosome bound/unbound	ACGCTCTTCCGATCTNNAAGACTCTAATGGGTTATGTAANTATTTGTTTAAGCGCGTAACGCTACTGCTCCAGAGCACA	FOXA1_Control_TAGCGT40NTCA_KX_NWNWGTMAATATTKRYNNN_m1_c3_short	NA	NA	C(N08)	0	NA
oligo_001208	SELEX nucleosome bound/unbound	ACGCTCTTCCGATCTNNGCGATGTATAGCGGTTATGTAANTATTTGTTTAGTAGAAGGCCGTAGCTGCTCCAGAGCACA	FOXA1_Control_TAGCGT40NTCA_KX_NWNWGTMAATATTKRYNNN_m1_c3_short	NA	NA	C(N08)	0	NA
oligo_001209	SELEX nucleosome bound/unbound	ACGCTCTTCCGATCTNNTGTTTTTATAGCGCTTATGTAANTATTTGTTTATTCTACTGCATAGGCTGCTCCAGAGCACA	FOXA1_Control_TAGCGT40NTCA_KX_NWNWGTMAATATTKRYNNN_m1_c3_short	NA	NA	C(N08)	0	NA
oligo_001210	SELEX nucleosome bound/unbound	ACGCTCTTCCGATCTNNATGGTCGTAGAGAGTTATGTAANTATTTGTTTAAGCCGCTTTAACGTCTGCTCCAGAGCACA	FOXA1_Control_TAGCGT40NTCA_KX_NWNWGTMAATATTKRYNNN_m1_c3_short	NA	NA	C(N08)	0	NA
oligo_001211	SELEX nucleosome bound/unbound	ACGCTCTTCCGATCTNNCGTCCCTAGGACGCTTATGTAANTATTTGTTTAGCAGGCGCCTGCAGCTGCTCCAGAGCACA	FOXA1_Control_TAGCGT40NTCA_KX_NWNWGTMAATATTKRYNNN_m1_c3_short	NA	NA	C(N08)	0	NA
oligo_001212	SELEX nucleosome bound/unbound	ACGCTCTTCCGATCTNNGCCACAAGCCCTCTTTATGTAANTATTTGTTTAAGCCCCCTAGGCCCCTGCTCCAGAGCACA	FOXA1_Control_TAGCGT40NTCA_KX_NWNWGTMAATATTKRYNNN_m1_c3_short	NA	NA	C(N08)	0	NA
oligo_001213	SELEX nucleosome bound/unbound	ACGCTCTTCCGATCTNNCAGGGTCCTAGAGCTTATGTAANTATTTGTTTACGCTGGAGAGCTCTCTGCTCCAGAGCACA	FOXA1_Control_TAGCGT40NTCA_KX_NWNWGTMAATATTKRYNNN_m1_c3_short	NA	NA	C(N08)	0	NA
oligo_001214	SELEX nucleosome bound/unbound	ACGCTCTTCCGATCTNNTACTTTCTAGGCCGTTATGTAANTATTTGTTTACGTTTAGAGGGAGCCTGCTCCAGAGCACA	FOXA1_Control_TAGCGT40NTCA_KX_NWNWGTMAATATTKRYNNN_m1_c3_short	NA	NA	C(N08)	0	NA
oligo_001215	SELEX nucleosome bound/unbound	ACGCTCTTCCGATCTNNACCCATGGGGCTCTTTATGTAANTATTTGTTTATAAACCTTCTGAGCCTGCTCCAGAGCACA	FOXA1_Control_TAGCGT40NTCA_KX_NWNWGTMAATATTKRYNNN_m1_c3_short	NA	NA	C(N08)	0	NA
oligo_001216	SELEX nucleosome bound/unbound	ACGCTCTTCCGATCTNNCAGTCATAGCCATATTATGTAANTATTTGTTTAACGGCCCTCTAGGGCTGCTCCAGAGCACA	FOXA1_Control_TAGCGT40NTCA_KX_NWNWGTMAATATTKRYNNN_m1_c3_short	NA	NA	C(N08)	0	NA
oligo_001217	SELEX nucleosome bound/unbound	ACGCTCTTCCGATCTNNTAAGCTCTATAGCATTATGTAANTATTTGTTTATGTTTAAGGCGCTTCTGCTCCAGAGCACA	FOXA1_Control_TAGCGT40NTCA_KX_NWNWGTMAATATTKRYNNN_m1_c3_short	NA	NA	C(N08)	0	NA
oligo_001218	SELEX nucleosome bound/unbound	ACGCTCTTCCGATCTNNGAGGCCATTAGAGCTTATGTAANTATTTGTTTAAGCTTCCTAGGGGCCTGCTCCAGAGCACA	FOXA1_Control_TAGCGT40NTCA_KX_NWNWGTMAATATTKRYNNN_m1_c3_short	NA	NA	C(N08)	0	NA
oligo_001219	SELEX nucleosome bound/unbound	ACGCTCTTCCGATCTNNGCATTATAAGCGCGTTATGTAANTATTTGTTTAGGGCTCCTGCGTTACTGCTCCAGAGCACA	FOXA1_Control_TAGCGT40NTCA_KX_NWNWGTMAATATTKRYNNN_m1_c3_short	NA	NA	C(N08)	0	NA
oligo_001220	SELEX nucleosome bound/unbound	ACGCTCTTCCGATCTNNACTTTATAACGCCTTTATGTAANTATTTGTTTATAGCGTAGTTACACCTGCTCCAGAGCACA	FOXA1_Control_TAGCGT40NTCA_KX_NWNWGTMAATATTKRYNNN_m1_c3_short	NA	NA	C(N08)	0	NA
oligo_001221	SELEX nucleosome bound/unbound	ACGCTCTTCCGATCTNNCGGGGCGCGCTAAGTTATGTAANTATTTGTTTATTTAAAACGACGCTCTGCTCCAGAGCACA	FOXA1_Control_TAGCGT40NTCA_KX_NWNWGTMAATATTKRYNNN_m1_c3_short	NA	NA	C(N08)	0	NA
oligo_001222	SELEX nucleosome bound/unbound	ACGCTCTTCCGATCTNNGTCCAACGGGCTCGTTATGTAANTATTTGTTTATGTTTAAAGCACGCCTGCTCCAGAGCACA	FOXA1_Control_TAGCGT40NTCA_KX_NWNWGTMAATATTKRYNNN_m1_c3_short	NA	NA	C(N08)	0	NA
oligo_001223	SELEX nucleosome bound/unbound	ACGCTCTTCCGATCTNNCGACTGGCTAGAGGTTATGTAANTATTTGTTTAGTAGAGGGCCCCTACTGCTCCAGAGCACA	FOXA1_Control_TAGCGT40NTCA_KX_NWNWGTMAATATTKRYNNN_m1_c3_short	NA	NA	C(N08)	0	NA
oligo_001224	SELEX nucleosome bound/unbound	ACGCTCTTCCGATCTNNTAGGGGTCCTGAGCTTATGTAANTATTTGTTTAAGCGCTAGAACGCGCTGCTCCAGAGCACA	FOXA1_Control_TAGCGT40NTCA_KX_NWNWGTMAATATTKRYNNN_m1_c3_short	NA	NA	C(N08)	0	NA
oligo_001225	SELEX nucleosome bound/unbound	ACGCTCTTCCGATCTNNGCGCAACGGTTTATTTATGTAANTATTTGTTTAGTTAGAACGCTTGCCTGCTCCAGAGCACA	FOXA1_Control_TAGCGT40NTCA_KX_NWNWGTMAATATTKRYNNN_m1_c3_short	NA	NA	C(N08)	0	NA
oligo_001226	SELEX nucleosome bound/unbound	ACGCTCTTCCGATCTNNGCACATAGAGCTCTTTATGTAANTATTTGTTTATCTCCTTATAACGCCTGCTCCAGAGCACA	FOXA1_Control_TAGCGT40NTCA_KX_NWNWGTMAATATTKRYNNN_m1_c3_short	NA	NA	C(N08)	0	NA
oligo_001227	SELEX nucleosome bound/unbound	ACGCTCTTCCGATCTNNCCTACGAGGCGCTCTTATGTAANTATTTGTTTAATGGGGCGGTTTAACTGCTCCAGAGCACA	FOXA1_Control_TAGCGT40NTCA_KX_NWNWGTMAATATTKRYNNN_m1_c3_short	NA	NA	C(N08)	0	NA
oligo_001228	SELEX nucleosome bound/unbound	ACGCTCTTCCGATCTNNGCAAGCTATTGCATTTATGTAANTATTTGTTTATAGAAGCCTGTAGCCTGCTCCAGAGCACA	FOXA1_Control_TAGCGT40NTCA_KX_NWNWGTMAATATTKRYNNN_m1_c3_short	NA	NA	C(N08)	0	NA
oligo_001229	SELEX nucleosome bound/unbound	ACGCTCTTCCGATCTNNGCCATTTAAAGGCGTTATGTAANTATTTGTTTATTTTAGAACGCGCCCTGCTCCAGAGCACA	FOXA1_Control_TAGCGT40NTCA_KX_NWNWGTMAATATTKRYNNN_m1_c3_short	NA	NA	C(N08)	0	NA
oligo_001230	SELEX nucleosome bound/unbound	ACGCTCTTCCGATCTNNTGGTTTTAAACCGCTTATGTAANTATTTGTTTATAGGGCTGCTTGTTCTGCTCCAGAGCACA	FOXA1_Control_TAGCGT40NTCA_KX_NWNWGTMAATATTKRYNNN_m1_c3_short	NA	NA	C(N08)	0	NA
oligo_001231	SELEX nucleosome bound/unbound	ACGCTCTTCCGATCTNNAGTGTTTAAGCGTATTATGTAANTATTTGTTTATTTTAAGAGCGTAGCTGCTCCAGAGCACA	FOXA1_Control_TAGCGT40NTCA_KX_NWNWGTMAATATTKRYNNN_m1_c3_short	NA	NA	C(N08)	0	NA
oligo_001232	SELEX nucleosome bound/unbound	ACGCTCTTCCGATCTNNTCCAACTAGCGCCCTTATGTAANTATTTGTTTAACAGAGCCCTCCTACTGCTCCAGAGCACA	FOXA1_Control_TAGCGT40NTCA_KX_NWNWGTMAATATTKRYNNN_m1_c3_short	NA	NA	C(N08)	0	NA
oligo_001233	SELEX nucleosome bound/unbound	ACGCTCTTCCGATCTNNGGTAAAACGCTTCTTTATGTAANTATTTGTTTATAGAGGCGTGTAGGCTGCTCCAGAGCACA	FOXA1_Control_TAGCGT40NTCA_KX_NWNWGTMAATATTKRYNNN_m1_c3_short	NA	NA	C(N08)	0	NA
oligo_001234	SELEX nucleosome bound/unbound	ACGCTCTTCCGATCTNNAGCTAAAGGCCTCCTTATGTAANTATTTGTTTAGGGGGCTACAGCTACTGCTCCAGAGCACA	FOXA1_Control_TAGCGT40NTCA_KX_NWNWGTMAATATTKRYNNN_m1_c3_short	NA	NA	C(N08)	0	NA
oligo_001235	SELEX nucleosome bound/unbound	ACGCTCTTCCGATCTNNAGTATGTAGAGCGTTTATGTAANTATTTGTTTAAGGCGTTAGCGCGCCTGCTCCAGAGCACA	FOXA1_Control_TAGCGT40NTCA_KX_NWNWGTMAATATTKRYNNN_m1_c3_short	NA	NA	C(N08)	0	NA
oligo_001236	SELEX nucleosome bound/unbound	ACGCTCTTCCGATCTNNGCAGCAATGGCTCTTTATGTAANTATTTGTTTAAATAAGCCGCAGAGCTGCTCCAGAGCACA	FOXA1_Control_TAGCGT40NTCA_KX_NWNWGTMAATATTKRYNNN_m1_c3_short	NA	NA	C(N08)	0	NA
oligo_001237	SELEX nucleosome bound/unbound	ACGCTCTTCCGATCTNNCTCTTGTACGCAGATTATGTAANTATTTGTTTACTAGAAGACGCGCTCTGCTCCAGAGCACA	FOXA1_Control_TAGCGT40NTCA_KX_NWNWGTMAATATTKRYNNN_m1_c3_short	NA	NA	C(N08)	0	NA
oligo_001238	SELEX nucleosome bound/unbound	ACGCTCTTCCGATCTNNCACTTATAGCGCTATTATGTAANTATTTGTTTACTAACGCTCTGCTGCTGCTCCAGAGCACA	FOXA1_Control_TAGCGT40NTCA_KX_NWNWGTMAATATTKRYNNN_m1_c3_short	NA	NA	C(N08)	0	NA
oligo_001239	SELEX nucleosome bound/unbound	ACGCTCTTCCGATCTNNCACTCCATAGGAGATTATGTAANTATTTGTTTAGCGCTCTGCGCGCGCTGCTCCAGAGCACA	FOXA1_Control_TAGCGT40NTCA_KX_NWNWGTMAATATTKRYNNN_m1_c3_short	NA	NA	C(N08)	0	NA
oligo_001240	SELEX nucleosome bound/unbound	ACGCTCTTCCGATCTNNCAAGACAGCCTAGCTTATGTAANTATTTGTTTAACACTATAACGGCTCTGCTCCAGAGCACA	FOXA1_Control_TAGCGT40NTCA_KX_NWNWGTMAATATTKRYNNN_m1_c3_short	NA	NA	C(N08)	0	NA
oligo_001241	SELEX nucleosome bound/unbound	ACGCTCTTCCGATCTNNCGTAAAAGCAGTACTTATGTAANTATTTGTTTAGCTCTCTAGCCGCTCTGCTCCAGAGCACA	FOXA1_Control_TAGCGT40NTCA_KX_NWNWGTMAATATTKRYNNN_m1_c3_short	NA	NA	C(N08)	0	NA
oligo_001242	SELEX nucleosome bound/unbound	ACGCTCTTCCGATCTNNCTATACACGCAGCGTTATGTAANTATTTGTTTAAAGGCTCTCTGCGCCTGCTCCAGAGCACA	FOXA1_Control_TAGCGT40NTCA_KX_NWNWGTMAATATTKRYNNN_m1_c3_short	NA	NA	C(N08)	0	NA
oligo_001243	SELEX nucleosome bound/unbound	ACGCTCTTCCGATCTNNTGCAAATAGCTTCTTTATGTAANTATTTGTTTACTGCGTACAGGGAGCTGCTCCAGAGCACA	FOXA1_Control_TAGCGT40NTCA_KX_NWNWGTMAATATTKRYNNN_m1_c3_short	NA	NA	C(N08)	0	NA
oligo_001244	SELEX nucleosome bound/unbound	ACGCTCTTCCGATCTNNCGTCAAAGGCTGCTTTATGTAANTATTTGTTTAAGAGCCCAGGAAGCCTGCTCCAGAGCACA	FOXA1_Control_TAGCGT40NTCA_KX_NWNWGTMAATATTKRYNNN_m1_c3_short	NA	NA	C(N08)	0	NA
oligo_001245	SELEX nucleosome bound/unbound	ACGCTCTTCCGATCTNNTAATTGTGCTGTAGTTATGTAANTATTTGTTTAAGGGGCTGTAGCGCCTGCTCCAGAGCACA	FOXA1_Control_TAGCGT40NTCA_KX_NWNWGTMAATATTKRYNNN_m1_c3_short	NA	NA	C(N08)	0	NA
oligo_001246	SELEX nucleosome bound/unbound	ACGCTCTTCCGATCTNNCTGAGAAGGCCTTGTTATGTAANTATTTGTTTACTACGTGTATACGTCTGCTCCAGAGCACA	FOXA1_Control_TAGCGT40NTCA_KX_NWNWGTMAATATTKRYNNN_m1_c3_short	NA	NA	C(N08)	0	NA
oligo_001247	SELEX nucleosome bound/unbound	ACGCTCTTCCGATCTNNACCCCCTGGGGCGTTTATGTAANTATTTGTTTATAGGGCAATTAGAGCTGCTCCAGAGCACA	FOXA1_Control_TAGCGT40NTCA_KX_NWNWGTMAATATTKRYNNN_m1_c3_short	NA	NA	C(N08)	0	NA
oligo_001248	SELEX nucleosome bound/unbound	ACGCTCTTCCGATCTNNAGTCAAGCGCGTACTTATGTAANTATTTGTTTAGACGCTGTAGAGCCCTGCTCCAGAGCACA	FOXA1_Control_TAGCGT40NTCA_KX_NWNWGTMAATATTKRYNNN_m1_c3_short	NA	NA	C(N08)	0	NA
oligo_001249	SELEX nucleosome bound/unbound	ACGCTCTTCCGATCTNNGTATAATAGACACGTTATGTAANTATTTGTTTACTCTAAGGCCCTACCTGCTCCAGAGCACA	FOXA1_Control_TAGCGT40NTCA_KX_NWNWGTMAATATTKRYNNN_m1_c3_short	NA	NA	C(N08)	0	NA
oligo_001250	SELEX nucleosome bound/unbound	ACGCTCTTCCGATCTNNATCCAAGCGTTGTATTATGTAANTATTTGTTTACTATAGAGCCTTAGCTGCTCCAGAGCACA	FOXA1_Control_TAGCGT40NTCA_KX_NWNWGTMAATATTKRYNNN_m1_c3_short	NA	NA	C(N08)	0	NA
oligo_001251	SELEX nucleosome bound/unbound	ACGCTCTTCCGATCTNNCGCTTCAGGGGCTCTTATGTAANTATTTGTTTAGCTTACAGCACGTTCTGCTCCAGAGCACA	FOXA1_Control_TAGCGT40NTCA_KX_NWNWGTMAATATTKRYNNN_m1_c3_short	NA	NA	C(N08)	0	NA
oligo_001252	SELEX nucleosome bound/unbound	ACGCTCTTCCGATCTNNAAATCGACGCCTTTTTATGTAANTATTTGTTTAAAGCATTTTAACGCCTGCTCCAGAGCACA	FOXA1_Control_TAGCGT40NTCA_KX_NWNWGTMAATATTKRYNNN_m1_c3_short	NA	NA	C(N08)	0	NA
oligo_001253	SELEX nucleosome bound/unbound	ACGCTCTTCCGATCTNNAGGGGTCTAGGGGGTTATGTAANTATTTGTTTAGGGCGTAAGGCGTACTGCTCCAGAGCACA	FOXA1_Control_TAGCGT40NTCA_KX_NWNWGTMAATATTKRYNNN_m1_c3_short	NA	NA	C(N08)	0	NA
oligo_001254	SELEX nucleosome bound/unbound	ACGCTCTTCCGATCTNNGCAGAGGCTCCAGGTTATGTAANTATTTGTTTATGCACTAGCACGCTCTGCTCCAGAGCACA	FOXA1_Control_TAGCGT40NTCA_KX_NWNWGTMAATATTKRYNNN_m1_c3_short	NA	NA	C(N08)	0	NA
oligo_001255	SELEX nucleosome bound/unbound	ACGCTCTTCCGATCTNNGTATACCGCTGCGGTTATGTAANTATTTGTTTACCTAATGGCGTTAACTGCTCCAGAGCACA	FOXA1_Control_TAGCGT40NTCA_KX_NWNWGTMAATATTKRYNNN_m1_c3_short	NA	NA	C(N08)	0	NA
oligo_001256	SELEX nucleosome bound/unbound	ACGCTCTTCCGATCTNNAAGAAATAGCGCTCTTATGTAANTATTTGTTTACACGCGCAAAGGCGCTGCTCCAGAGCACA	FOXA1_Control_TAGCGT40NTCA_KX_NWNWGTMAATATTKRYNNN_m1_c3_short	NA	NA	C(N08)	0	NA
oligo_001257	SELEX nucleosome bound/unbound	ACGCTCTTCCGATCTNNCAGGGCGTGCACGTTTATGTAANTATTTGTTTAGGGTCCCTAGGGGCCTGCTCCAGAGCACA	FOXA1_Control_TAGCGT40NTCA_KX_NWNWGTMAATATTKRYNNN_m1_c3_short	NA	NA	C(N08)	0	NA
oligo_001258	SELEX nucleosome bound/unbound	ACGCTCTTCCGATCTNNGGGAGATGCTTAAATTATGTAANTATTTGTTTAGGCCTTTAAACAGCCTGCTCCAGAGCACA	FOXA1_Control_TAGCGT40NTCA_KX_NWNWGTMAATATTKRYNNN_m1_c3_short	NA	NA	C(N08)	0	NA
oligo_001259	SELEX nucleosome bound/unbound	ACGCTCTTCCGATCTNNAGCCGTGTGTAGAGTTATGTAANTATTTGTTTAGGCGCCTTAGAGCGCTGCTCCAGAGCACA	FOXA1_Control_TAGCGT40NTCA_KX_NWNWGTMAATATTKRYNNN_m1_c3_short	NA	NA	C(N08)	0	NA
oligo_001260	SELEX nucleosome bound/unbound	ACGCTCTTCCGATCTNNCATCCACGTCCCTATTATGTAANTATTTGTTTACTAAGCCGTGTAGCCTGCTCCAGAGCACA	FOXA1_Control_TAGCGT40NTCA_KX_NWNWGTMAATATTKRYNNN_m1_c3_short	NA	NA	C(N08)	0	NA
oligo_001261	SELEX nucleosome bound/unbound	ACGCTCTTCCGATCTNNAAGCTCGTAAGGCCTTATGTAANTATTTGTTTACGATTACGCGCTATCTGCTCCAGAGCACA	FOXA1_Control_TAGCGT40NTCA_KX_NWNWGTMAATATTKRYNNN_m1_c3_short	NA	NA	C(N08)	0	NA
oligo_001262	SELEX nucleosome bound/unbound	ACGCTCTTCCGATCTNNTGTGGTCCCTAGGATTATGTAANTATTTGTTTATGCCGCGTAGGGCCCTGCTCCAGAGCACA	FOXA1_Control_TAGCGT40NTCA_KX_NWNWGTMAATATTKRYNNN_m1_c3_short	NA	NA	C(N08)	0	NA
oligo_001263	SELEX nucleosome bound/unbound	ACGCTCTTCCGATCTNNTGGGGTTCCTAGTGTTATGTAANTATTTGTTTAGCATTCAGCGCGTACTGCTCCAGAGCACA	FOXA1_Control_TAGCGT40NTCA_KX_NWNWGTMAATATTKRYNNN_m1_c3_short	NA	NA	C(N08)	0	NA
oligo_001264	SELEX nucleosome bound/unbound	ACGCTCTTCCGATCTNNGTGAACTAGAGCCTTTATGTAANTATTTGTTTAGGGCTCCCTAGAGCCTGCTCCAGAGCACA	FOXA1_Control_TAGCGT40NTCA_KX_NWNWGTMAATATTKRYNNN_m1_c3_short	NA	NA	C(N08)	0	NA
oligo_001265	SELEX nucleosome bound/unbound	ACGCTCTTCCGATCTNNGACTTATACGCCGCTTATGTAANTATTTGTTTAGCATTACGCAGAGCCTGCTCCAGAGCACA	FOXA1_Control_TAGCGT40NTCA_KX_NWNWGTMAATATTKRYNNN_m1_c3_short	NA	NA	C(N08)	0	NA
oligo_001266	SELEX nucleosome bound/unbound	ACGCTCTTCCGATCTNNATTGAGACGGGCGTTTATGTAANTATTTGTTTAGCCGCGTAGGACGCCTGCTCCAGAGCACA	FOXA1_Control_TAGCGT40NTCA_KX_NWNWGTMAATATTKRYNNN_m1_c3_short	NA	NA	C(N08)	0	NA
oligo_001267	SELEX nucleosome bound/unbound	ACGCTCTTCCGATCTNNTTGATTTAACGTGCTTATGTAANTATTTGTTTACGCCTGCACGTACGCTGCTCCAGAGCACA	FOXA1_Control_TAGCGT40NTCA_KX_NWNWGTMAATATTKRYNNN_m1_c3_short	NA	NA	C(N08)	0	NA
oligo_001268	SELEX nucleosome bound/unbound	ACGCTCTTCCGATCTNNCCATTACGCCGTGCTTATGTAANTATTTGTTTAGGCTCTCTAGAAGCCTGCTCCAGAGCACA	FOXA1_Control_TAGCGT40NTCA_KX_NWNWGTMAATATTKRYNNN_m1_c3_short	NA	NA	C(N08)	0	NA
oligo_001269	SELEX nucleosome bound/unbound	ACGCTCTTCCGATCTNNTACCAACGGGCTGCTTATGTAANTATTTGTTTATAGGCTAGTAGCGTCTGCTCCAGAGCACA	FOXA1_Control_TAGCGT40NTCA_KX_NWNWGTMAATATTKRYNNN_m1_c3_short	NA	NA	C(N08)	0	NA
oligo_001270	SELEX nucleosome bound/unbound	ACGCTCTTCCGATCTNNCACGTATAGAGCTCTTATGTAANTATTTGTTTATAGAGCACGCTGTACTGCTCCAGAGCACA	FOXA1_Control_TAGCGT40NTCA_KX_NWNWGTMAATATTKRYNNN_m1_c3_short	NA	NA	C(N08)	0	NA
oligo_001271	SELEX nucleosome bound/unbound	ACGCTCTTCCGATCTNNCTTTCAAGCGCGTTTTATGTAANTATTTGTTTAATATATAGCCGCTACTGCTCCAGAGCACA	FOXA1_Control_TAGCGT40NTCA_KX_NWNWGTMAATATTKRYNNN_m1_c3_short	NA	NA	C(N08)	0	NA
oligo_001272	SELEX nucleosome bound/unbound	ACGCTCTTCCGATCTNNGCAAGGGCGTTTAATTATGTAANTATTTGTTTATAAACCGTCTAGCGCTGCTCCAGAGCACA	FOXA1_Control_TAGCGT40NTCA_KX_NWNWGTMAATATTKRYNNN_m1_c3_short	NA	NA	C(N08)	0	NA
oligo_001273	SELEX nucleosome bound/unbound	ACGCTCTTCCGATCTNNTTTATGACGTTTAATTATGTAANTATTTGTTTAGAAAGCTTGTAACGCTGCTCCAGAGCACA	FOXA1_Control_TAGCGT40NTCA_KX_NWNWGTMAATATTKRYNNN_m1_c3_short	NA	NA	C(N08)	0	NA
oligo_001274	SELEX nucleosome bound/unbound	ACGCTCTTCCGATCTNNCGATACCGCTATGCTTATGTAANTATTTGTTTAGCTTAGCTAAGCGCCTGCTCCAGAGCACA	FOXA1_Control_TAGCGT40NTCA_KX_NWNWGTMAATATTKRYNNN_m1_c3_short	NA	NA	C(N08)	0	NA
oligo_001275	SELEX nucleosome bound/unbound	ACGCTCTTCCGATCTNNTGGCACCGTGCTACTTATGTAANTATTTGTTTATGCTTTAAAAGCCTCTGCTCCAGAGCACA	FOXA1_Control_TAGCGT40NTCA_KX_NWNWGTMAATATTKRYNNN_m1_c3_short	NA	NA	C(N08)	0	NA
oligo_001276	SELEX nucleosome bound/unbound	ACGCTCTTCCGATCTNNAAACCTATTTAAGGTTATGTAANTATTTGTTTAGCGCACTAGAGCACCTGCTCCAGAGCACA	FOXA1_Control_TAGCGT40NTCA_KX_NWNWGTMAATATTKRYNNN_m1_c3_short	NA	NA	C(N08)	0	NA
oligo_001277	SELEX nucleosome bound/unbound	ACGCTCTTCCGATCTNNGATAGAACGCTATATTATGTAANTATTTGTTTAACTAGCTACAGGCTCTGCTCCAGAGCACA	FOXA1_Control_TAGCGT40NTCA_KX_NWNWGTMAATATTKRYNNN_m1_c3_short	NA	NA	C(N08)	0	NA
oligo_001278	SELEX nucleosome bound/unbound	ACGCTCTTCCGATCTNNCCTATGAGCTGTAGTTATGTAANTATTTGTTTACGCGTAGGTGTCTACTGCTCCAGAGCACA	FOXA1_Control_TAGCGT40NTCA_KX_NWNWGTMAATATTKRYNNN_m1_c3_short	NA	NA	C(N08)	0	NA
oligo_001279	SELEX nucleosome bound/unbound	ACGCTCTTCCGATCTNNGGGAGGGTTCTACGTTATGTAANTATTTGTTTACGCTCTATAGCACGCTGCTCCAGAGCACA	FOXA1_Control_TAGCGT40NTCA_KX_NWNWGTMAATATTKRYNNN_m1_c3_short	NA	NA	C(N08)	0	NA
oligo_001280	SELEX nucleosome bound/unbound	ACGCTCTTCCGATCTNNAAAACCAGGGCGTATTATGTAANTATTTGTTTACTACGTCCAGAGCGCTGCTCCAGAGCACA	FOXA1_Control_TAGCGT40NTCA_KX_NWNWGTMAATATTKRYNNN_m1_c3_short	NA	NA	C(N08)	0	NA
oligo_001281	SELEX nucleosome bound/unbound	ACGCTCTTCCGATCTNNCCGGTAGCCCTACATTATGTAANTATTTGTTTAAACCGTTTAAACGCCTGCTCCAGAGCACA	FOXA1_Control_TAGCGT40NTCA_KX_NWNWGTMAATATTKRYNNN_m1_c3_short	NA	NA	C(N08)	0	NA
oligo_001282	SELEX nucleosome bound/unbound	ACGCTCTTCCGATCTNNAAGAGGAGCGTAACTTATGTAANTATTTGTTTAAAAGCTCTACGCGCCTGCTCCAGAGCACA	FOXA1_Control_TAGCGT40NTCA_KX_NWNWGTMAATATTKRYNNN_m1_c3_short	NA	NA	C(N08)	0	NA
oligo_001283	SELEX nucleosome bound/unbound	ACGCTCTTCCGATCTNNAATGGTTTTAAACGTTATGTAANTATTTGTTTAGCGCGTGTACGCTACTGCTCCAGAGCACA	FOXA1_Control_TAGCGT40NTCA_KX_NWNWGTMAATATTKRYNNN_m1_c3_short	NA	NA	C(N08)	0	NA
oligo_001284	SELEX nucleosome bound/unbound	ACGCTCTTCCGATCTNNCGGACCGTGCTACATTATGTAANTATTTGTTTAAAAACCCTCCTAGCCTGCTCCAGAGCACA	FOXA1_Control_TAGCGT40NTCA_KX_NWNWGTMAATATTKRYNNN_m1_c3_short	NA	NA	C(N08)	0	NA
oligo_001285	SELEX nucleosome bound/unbound	ACGCTCTTCCGATCTNNGTGCCTGTAGAGCTTTATGTAANTATTTGTTTATGCAATGCTCGTAGCTGCTCCAGAGCACA	FOXA1_Control_TAGCGT40NTCA_KX_NWNWGTMAATATTKRYNNN_m1_c3_short	NA	NA	C(N08)	0	NA
oligo_001286	SELEX nucleosome bound/unbound	ACGCTCTTCCGATCTNNCGTCGATTAAGGGGTTATGTAANTATTTGTTTAGTTAGACGCTCCGCCTGCTCCAGAGCACA	FOXA1_Control_TAGCGT40NTCA_KX_NWNWGTMAATATTKRYNNN_m1_c3_short	NA	NA	C(N08)	0	NA
oligo_001287	SELEX nucleosome bound/unbound	ACGCTCTTCCGATCTNNGCGAATAGGGCCCTTTATGTAANTATTTGTTTATGCAGTACTCTTTACTGCTCCAGAGCACA	FOXA1_Control_TAGCGT40NTCA_KX_NWNWGTMAATATTKRYNNN_m1_c3_short	NA	NA	C(N08)	0	NA
oligo_001288	SELEX nucleosome bound/unbound	ACGCTCTTCCGATCTNNTTGTACTGTAGGGCTTATGTAANTATTTGTTTATTTAAAGGCTCTTACTGCTCCAGAGCACA	FOXA1_Control_TAGCGT40NTCA_KX_NWNWGTMAATATTKRYNNN_m1_c3_short	NA	NA	C(N08)	0	NA
oligo_001289	SELEX nucleosome bound/unbound	ACGCTCTTCCGATCTNNATAAAAACAACGTATTATGTAANTATTTGTTTAAGAAGGTGCTTAAACTGCTCCAGAGCACA	FOXA1_Control_TAGCGT40NTCA_KX_NWNWGTMAATATTKRYNNN_m1_c3_short	NA	NA	C(N08)	0	NA
oligo_001290	SELEX nucleosome bound/unbound	ACGCTCTTCCGATCTNNAATGAGGCTCTTAATTATGTAANTATTTGTTTACTAACGTGTAATAGCTGCTCCAGAGCACA	FOXA1_Control_TAGCGT40NTCA_KX_NWNWGTMAATATTKRYNNN_m1_c3_short	NA	NA	C(N08)	0	NA
oligo_001291	SELEX nucleosome bound/unbound	ACGCTCTTCCGATCTNNTTAAAAGCACCCGTTTATGTAANTATTTGTTTAAAACGCCTCTAGAGCTGCTCCAGAGCACA	FOXA1_Control_TAGCGT40NTCA_KX_NWNWGTMAATATTKRYNNN_m1_c3_short	NA	NA	C(N08)	0	NA
oligo_001292	SELEX nucleosome bound/unbound	ACGCTCTTCCGATCTNNCTCTCCAGAGAGCTTTATGTAANTATTTGTTTAGAGAGCGTTATACGCTGCTCCAGAGCACA	FOXA1_Control_TAGCGT40NTCA_KX_NWNWGTMAATATTKRYNNN_m1_c3_short	NA	NA	C(N08)	0	NA
oligo_001293	SELEX nucleosome bound/unbound	ACGCTCTTCCGATCTNNCGCAACTAGCTCTATTATGTAANTATTTGTTTAACGCCCCGCGCGCCCTGCTCCAGAGCACA	FOXA1_Control_TAGCGT40NTCA_KX_NWNWGTMAATATTKRYNNN_m1_c3_short	NA	NA	C(N08)	0	NA
oligo_001294	SELEX nucleosome bound/unbound	ACGCTCTTCCGATCTNNTTTGATGCGTAGCGTTATGTAANTATTTGTTTAGCACGGGCGTGCAGCTGCTCCAGAGCACA	FOXA1_Control_TAGCGT40NTCA_KX_NWNWGTMAATATTKRYNNN_m1_c3_short	NA	NA	C(N08)	0	NA
oligo_001295	SELEX nucleosome bound/unbound	ACGCTCTTCCGATCTNNAGCTCAAAGGCACGTTATGTAANTATTTGTTTAGCGCTATAAAGCCTCTGCTCCAGAGCACA	FOXA1_Control_TAGCGT40NTCA_KX_NWNWGTMAATATTKRYNNN_m1_c3_short	NA	NA	C(N08)	0	NA
oligo_001296	SELEX nucleosome bound/unbound	ACGCTCTTCCGATCTNNGTTACCAGCAGCGTTTATGTAANTATTTGTTTAGTGCTTTAGCCCTGCTGCTCCAGAGCACA	FOXA1_Control_TAGCGT40NTCA_KX_NWNWGTMAATATTKRYNNN_m1_c3_short	NA	NA	C(N08)	0	NA
oligo_001297	SELEX nucleosome bound/unbound	ACGCTCTTCCGATCTNNTGCTGGAGCCTCTATTATGTAANTATTTGTTTACGTGCTTTGCAGTGCTGCTCCAGAGCACA	FOXA1_Control_TAGCGT40NTCA_KX_NWNWGTMAATATTKRYNNN_m1_c3_short	NA	NA	C(N08)	0	NA
oligo_001298	SELEX nucleosome bound/unbound	ACGCTCTTCCGATCTNNCAGCATGCTCTACGTTATGTAANTATTTGTTTACGCCTGACTAGCGTCTGCTCCAGAGCACA	FOXA1_Control_TAGCGT40NTCA_KX_NWNWGTMAATATTKRYNNN_m1_c3_short	NA	NA	C(N08)	0	NA
oligo_001299	SELEX nucleosome bound/unbound	ACGCTCTTCCGATCTNNTTCAGGAGCACGCTTTATGTAANTATTTGTTTAAGCACGCTATACGCCTGCTCCAGAGCACA	FOXA1_Control_TAGCGT40NTCA_KX_NWNWGTMAATATTKRYNNN_m1_c3_short	NA	NA	C(N08)	0	NA
oligo_001300	SELEX nucleosome bound/unbound	ACGCTCTTCCGATCTNNGCGTTTGCGGCATTTTATGTAANTATTTGTTTATGCGCAGTGCTCTGCTGCTCCAGAGCACA	FOXA1_Control_TAGCGT40NTCA_KX_NWNWGTMAATATTKRYNNN_m1_c3_short	NA	NA	C(N08)	0	NA
oligo_001301	SELEX nucleosome bound/unbound	ACGCTCTTCCGATCTNNGGAGACTGCCTACATTATGTAANTATTTGTTTACTCTGCTGCATAGACTGCTCCAGAGCACA	FOXA1_Control_TAGCGT40NTCA_KX_NWNWGTMAATATTKRYNNN_m1_c3_short	NA	NA	C(N08)	0	NA
oligo_001302	SELEX nucleosome bound/unbound	ACGCTCTTCCGATCTNNATGCAAAGGCGCGCTTATGTAANTATTTGTTTAGCCTATGAGCCTATCTGCTCCAGAGCACA	FOXA1_Control_TAGCGT40NTCA_KX_NWNWGTMAATATTKRYNNN_m1_c3_short	NA	NA	C(N08)	0	NA
oligo_001303	SELEX nucleosome bound/unbound	ACGCTCTTCCGATCTNNGAGGCTGCTCTACGTTATGTAANTATTTGTTTATTTATACGCACAGCCTGCTCCAGAGCACA	FOXA1_Control_TAGCGT40NTCA_KX_NWNWGTMAATATTKRYNNN_m1_c3_short	NA	NA	C(N08)	0	NA
oligo_001304	SELEX nucleosome bound/unbound	ACGCTCTTCCGATCTNNCCCAATTAGCTGTATTATGTAANTATTTGTTTACGTGCTTGTGAGCACTGCTCCAGAGCACA	FOXA1_Control_TAGCGT40NTCA_KX_NWNWGTMAATATTKRYNNN_m1_c3_short	NA	NA	C(N08)	0	NA
oligo_001305	SELEX nucleosome bound/unbound	ACGCTCTTCCGATCTNNCTGATACGCACTGCTTATGTAANTATTTGTTTAAGAAGGCTCTCGCGCTGCTCCAGAGCACA	FOXA1_Control_TAGCGT40NTCA_KX_NWNWGTMAATATTKRYNNN_m1_c3_short	NA	NA	C(N08)	0	NA
oligo_001306	SELEX nucleosome bound/unbound	ACGCTCTTCCGATCTNNAGACGCGCGTGTAGTTATGTAANTATTTGTTTATGCGCCGCAGCGCTCTGCTCCAGAGCACA	FOXA1_Control_TAGCGT40NTCA_KX_NWNWGTMAATATTKRYNNN_m1_c3_short	NA	NA	C(N08)	0	NA
oligo_001307	SELEX nucleosome bound/unbound	ACGCTCTTCCGATCTNNCCATGCTAGGAGGCTTATGTAANTATTTGTTTAGGCGCGCGCAGGGCCTGCTCCAGAGCACA	FOXA1_Control_TAGCGT40NTCA_KX_NWNWGTMAATATTKRYNNN_m1_c3_short	NA	NA	C(N08)	0	NA
oligo_001308	SELEX nucleosome bound/unbound	ACGCTCTTCCGATCTNNATCGTACGCTTTACTTATGTAANTATTTGTTTATAGCGCCATAGAGCCTGCTCCAGAGCACA	FOXA1_Control_TAGCGT40NTCA_KX_NWNWGTMAATATTKRYNNN_m1_c3_short	NA	NA	C(N08)	0	NA
oligo_001309	SELEX nucleosome bound/unbound	ACGCTCTTCCGATCTNNGCGATTTACGCCCTTTATGTAANTATTTGTTTAGCAGTAAGGCCTAGCTGCTCCAGAGCACA	FOXA1_Control_TAGCGT40NTCA_KX_NWNWGTMAATATTKRYNNN_m1_c3_short	NA	NA	C(N08)	0	NA
oligo_001310	SELEX nucleosome bound/unbound	ACGCTCTTCCGATCTNNACCGCAACGCATACTTATGTAANTATTTGTTTACGCTCGTAGCGCTTCTGCTCCAGAGCACA	FOXA1_Control_TAGCGT40NTCA_KX_NWNWGTMAATATTKRYNNN_m1_c3_short	NA	NA	C(N08)	0	NA
oligo_001311	SELEX nucleosome bound/unbound	ACGCTCTTCCGATCTNNTCGTGATAGCAGCGTTATGTAANTATTTGTTTACGTAGGGCCGTACGCTGCTCCAGAGCACA	FOXA1_Control_TAGCGT40NTCA_KX_NWNWGTMAATATTKRYNNN_m1_c3_short	NA	NA	C(N08)	0	NA
oligo_001312	SELEX nucleosome bound/unbound	ACGCTCTTCCGATCTNNCACAAAAGGCCTACTTATGTAANTATTTGTTTATGCTGTACAGCCACCTGCTCCAGAGCACA	FOXA1_Control_TAGCGT40NTCA_KX_NWNWGTMAATATTKRYNNN_m1_c3_short	NA	NA	C(N08)	0	NA
oligo_001313	SELEX nucleosome bound/unbound	ACGCTCTTCCGATCTNNGGGGATGGCTCTACTTATGTAANTATTTGTTTATACGAGCGCTACTGCTGCTCCAGAGCACA	FOXA1_Control_TAGCGT40NTCA_KX_NWNWGTMAATATTKRYNNN_m1_c3_short	NA	NA	C(N08)	0	NA
oligo_001314	SELEX nucleosome bound/unbound	ACGCTCTTCCGATCTNNACCGGTGCCTATAGTTATGTAANTATTTGTTTACTACGCAGCGCCGCCTGCTCCAGAGCACA	FOXA1_Control_TAGCGT40NTCA_KX_NWNWGTMAATATTKRYNNN_m1_c3_short	NA	NA	C(N08)	0	NA
oligo_001315	SELEX nucleosome bound/unbound	ACGCTCTTCCGATCTNNCTTAGCCGTAGAGCTTATGTAANTATTTGTTTATGCACAGGCCTGTGCTGCTCCAGAGCACA	FOXA1_Control_TAGCGT40NTCA_KX_NWNWGTMAATATTKRYNNN_m1_c3_short	NA	NA	C(N08)	0	NA
oligo_001316	SELEX nucleosome bound/unbound	ACGCTCTTCCGATCTNNCCTTAATAGCCCGTTTATGTAANTATTTGTTTAACGAGGCCCTAGAACTGCTCCAGAGCACA	FOXA1_Control_TAGCGT40NTCA_KX_NWNWGTMAATATTKRYNNN_m1_c3_short	NA	NA	C(N08)	0	NA
oligo_001317	SELEX nucleosome bound/unbound	ACGCTCTTCCGATCTNNGGTTGGGTGCCTACTTATGTAANTATTTGTTTATAAAGCCTTTAAAGCTGCTCCAGAGCACA	FOXA1_Control_TAGCGT40NTCA_KX_NWNWGTMAATATTKRYNNN_m1_c3_short	NA	NA	C(N08)	0	NA
oligo_001318	SELEX nucleosome bound/unbound	ACGCTCTTCCGATCTNNGCCTCCAGGCGCGTTTATGTAANTATTTGTTTATCTAGCGTATTAGGCTGCTCCAGAGCACA	FOXA1_Control_TAGCGT40NTCA_KX_NWNWGTMAATATTKRYNNN_m1_c3_short	NA	NA	C(N08)	0	NA
oligo_001319	SELEX nucleosome bound/unbound	ACGCTCTTCCGATCTNNACAAACTAGCGTGCTTATGTAANTATTTGTTTAGCTTACGGTGCTACCTGCTCCAGAGCACA	FOXA1_Control_TAGCGT40NTCA_KX_NWNWGTMAATATTKRYNNN_m1_c3_short	NA	NA	C(N08)	0	NA
oligo_001320	SELEX nucleosome bound/unbound	ACGCTCTTCCGATCTNNGTGTGGGCTCCTACTTATGTAANTATTTGTTTATACGCCGTACAAGCCTGCTCCAGAGCACA	FOXA1_Control_TAGCGT40NTCA_KX_NWNWGTMAATATTKRYNNN_m1_c3_short	NA	NA	C(N08)	0	NA
oligo_001321	SELEX nucleosome bound/unbound	ACGCTCTTCCGATCTNNGGAAAAAGCATCTATTATGTAANTATTTGTTTAACAGCGCGCTTCTACTGCTCCAGAGCACA	FOXA1_Control_TAGCGT40NTCA_KX_NWNWGTMAATATTKRYNNN_m1_c3_short	NA	NA	C(N08)	0	NA
oligo_001322	SELEX nucleosome bound/unbound	ACGCTCTTCCGATCTNNACTGGCAGGGGGCTTTATGTAANTATTTGTTTACCTATAAGGCGGCCCTGCTCCAGAGCACA	FOXA1_Control_TAGCGT40NTCA_KX_NWNWGTMAATATTKRYNNN_m1_c3_short	NA	NA	C(N08)	0	NA
oligo_001323	SELEX nucleosome bound/unbound	ACGCTCTTCCGATCTNNGCGATTCCGCGCACTTATGTAANTATTTGTTTAGGCTCCTAGCAACGCTGCTCCAGAGCACA	FOXA1_Control_TAGCGT40NTCA_KX_NWNWGTMAATATTKRYNNN_m1_c3_short	NA	NA	C(N08)	0	NA
oligo_001324	SELEX nucleosome bound/unbound	ACGCTCTTCCGATCTNNTGAACGGCCTTAGATTATGTAANTATTTGTTTACAGCGCTGCTTAGCCTGCTCCAGAGCACA	FOXA1_Control_TAGCGT40NTCA_KX_NWNWGTMAATATTKRYNNN_m1_c3_short	NA	NA	C(N08)	0	NA
oligo_001325	SELEX nucleosome bound/unbound	ACGCTCTTCCGATCTNNTGCCCAAAAGCGTGTTATGTAANTATTTGTTTATCAGAGCGCCGTAGCTGCTCCAGAGCACA	FOXA1_Control_TAGCGT40NTCA_KX_NWNWGTMAATATTKRYNNN_m1_c3_short	NA	NA	C(N08)	0	NA
oligo_001326	SELEX nucleosome bound/unbound	ACGCTCTTCCGATCTNNCATGAGTAGCTGCATTATGTAANTATTTGTTTACTCTGAGCGTTCTACTGCTCCAGAGCACA	FOXA1_Control_TAGCGT40NTCA_KX_NWNWGTMAATATTKRYNNN_m1_c3_short	NA	NA	C(N08)	0	NA
oligo_001327	SELEX nucleosome bound/unbound	ACGCTCTTCCGATCTNNCTCGCACGCAGAGCTTATGTAANTATTTGTTTAGCGTCCGCTAGAGCCTGCTCCAGAGCACA	FOXA1_Control_TAGCGT40NTCA_KX_NWNWGTMAATATTKRYNNN_m1_c3_short	NA	NA	C(N08)	0	NA
oligo_001328	SELEX nucleosome bound/unbound	ACGCTCTTCCGATCTNNCCCCAACGCTACTGTTATGTAANTATTTGTTTATACGCCTAGAACGCCTGCTCCAGAGCACA	FOXA1_Control_TAGCGT40NTCA_KX_NWNWGTMAATATTKRYNNN_m1_c3_short	NA	NA	C(N08)	0	NA
oligo_001329	SELEX nucleosome bound/unbound	ACGCTCTTCCGATCTNNTCCTACAGCCCTAGTTATGTAANTATTTGTTTATCAGGCTCTACAGCCTGCTCCAGAGCACA	FOXA1_Control_TAGCGT40NTCA_KX_NWNWGTMAATATTKRYNNN_m1_c3_short	NA	NA	C(N08)	0	NA
oligo_001330	SELEX nucleosome bound/unbound	ACGCTCTTCCGATCTNNATGCGACGCCTCTATTATGTAANTATTTGTTTAGCAGGGCCTCCTAGCTGCTCCAGAGCACA	FOXA1_Control_TAGCGT40NTCA_KX_NWNWGTMAATATTKRYNNN_m1_c3_short	NA	NA	C(N08)	0	NA
oligo_001331	SELEX nucleosome bound/unbound	ACGCTCTTCCGATCTNNGCTGAGAGCACGCATTATGTAANTATTTGTTTACACGGCTTCTAAGCCTGCTCCAGAGCACA	FOXA1_Control_TAGCGT40NTCA_KX_NWNWGTMAATATTKRYNNN_m1_c3_short	NA	NA	C(N08)	0	NA
[truncated: 91,587 more rows]

## Sheet: Supplementary Table 5.
Supplementary Table 5. Motif naming used in the figures.
[truncated: 66 more rows]

[truncated: 7 more sheets: Supplementary Table 6., Supplementary Table 7., Supplementary Table 8., Supplementary Table 9., Supplementary Table 10., Supplementary Table 11., Supplementary Table 12.]
